# Supplementary material for: Phosphorylation Dynamics in a flg22-Induced, G Protein–Dependent Network Reveals the AtRGS1 Phosphatase
Source: Mol Cell Proteomics. 2023 Dec 20;23(2):100705. doi: 10.1016/j.mcpro.2023.100705 (PMC10837098; doi:10.1016/j.mcpro.2023.100705)
Supplement: Appendix Dataset S2 [file mmc3.xlsx]

## Sheet: Legend
Supplementary Data: Protein abundance results
"Normalized values and DE" worksheet: Normalized values from TMT-NEAT used for statistical analysis and DE results
For the samples, column names are formatted as GenotypeTreatmentTime_Replicate. Ref is internal reference
The remaining columns use MaxQuant headers
For the pairwise comparisons, the columns are as follows:
tt	test statistic
pval	p-value
fdr (False Discovery Rate)	q-value
log2FC	log2(fold change)
DE protein groups with significant q-values (<0.1) have their q-values (FDR) colored green.
All fold changes are reported as flg/mock or quad/WT
"MQ_Unedited_proteinGroups" Worksheet: proteinGroups output from MaxQuant
For column meanings, please see the MaxQuant documentation: http://www.coxdocs.org/doku.php?id=maxquant:table:proteingrouptable
The experiment names 3min and 15min correspond to the TMT runs - please see Supp Table for the labeling strategy
Detected sites were calculated from the raw output file by removing contaminants, reverse sequences, and blank lines

## Sheet: Normalized values and DE
id	Proteins	Majority.protein.IDs	Gene ID	Peptide.counts.all	Peptide.counts.unique	Fasta.headers	WTMock3_1	WTMock3_2	WTMock3_3	WTflg3_1	WTflg3_2	WTflg3_3	quadMock3_1	quadMock3_2	quadMock3_3	quadflg3_1	quadflg3_2	quadflg3_3	WTMock0_1	WTMock0_2	WTMock0_3	Ref_1	WTMock15_1	WTMock15_2	WTMock15_3	WTflg15_1	WTflg15_2	WTflg15_3	quadMock15_1	quadMock15_2	quadMock15_3	quadflg15_1	quadflg15_2	quadflg15_3	quadMock0_1	quadMock0_2	quadMock0_3	Ref_2	tt WTflg3/WTMock3	pval WTflg3/WTMock3	fdr WTflg3/WTMock3	log2FC WTflg3/WTMock3	tt WTflg15/WTMock15	pval WTflg15/WTMock15	fdr WTflg15/WTMock15	log2FC WTflg15/WTMock15	tt quadflg3/quadMock3	pval quadflg3/quadMock3	fdr quadflg3/quadMock3
0	AT1G01050.1	AT1G01050.1	AT1G01050	9	1	AT1G01050.1 | Symbols: AtPPa1, PPa1 | pyrophosphorylase 1 | chr1:31382-32670 REVERSE LENGTH=212	8215	8807	11157	9167	7972	9098	10763	11051	10726	9921	8706	10935	9640	9795	8726	8087																	1.69706	0.114514	0.13417	-0.103018					5.25889	0.0566105	0.67675
1	AT1G01090.1	AT1G01090.1	AT1G01090	19	19	AT1G01090.1 | Symbols: PDH-E1 ALPHA | pyruvate dehydrogenase E1 alpha | chr1:47705-49166 REVERSE LENGTH=428	884267	831550	882879	835289	841083	803066	1147837	1123150	1162521	1110139	1110880	1092022	996390	1018511	1116265	1015065	922808	910089	917348	973919	968739	935753	1046319	1110852	1126914	1056144	1061556	1035725	966178	954132	952909	1015065	1.5845	0.125529	0.143691	-0.0677747	1.75336	0.106377	0.134233	0.0657125	3.09654	0.120457	0.742132
2	AT1G01100.4;AT1G01100.2;AT1G01100.1;AT1G01100.3	AT1G01100.4;AT1G01100.2;AT1G01100.1;AT1G01100.3	AT1G01100	6;6;6;4	3;3;3;1	AT1G01100.4 | Symbols: | 60S acidic ribosomal protein family | chr1:50284-50954 REVERSE LENGTH=112;AT1G01100.2 | Symbols: | 60S acidic ribosomal protein family | chr1:50284-50954 REVERSE LENGTH=112;AT1G01100.1 | Symbols: | 60S acidic ribosomal protein f	963520	887706	930670	1066427	959290	997718	1045708	947910	963231	962894	1026670	1047936	975416	1038943	1105957	1004125	899199	864900	953577	850040	919484	905937	941235	983146	1153793	935771	990802	996277	1039054	1001895	1049270	1004125	5.24155	0.0179441	0.0459075	0.12012	0.14219	0.620506	0.431737	-0.022586	0.817811	0.393473	0.856495
3	AT1G01110.1;AT1G01110.2	AT1G01110.1;AT1G01110.2	AT1G01110	1;1	1;1	AT1G01110.1 | Symbols: IQD18 | IQ-domain 18 | chr1:53022-54494 FORWARD LENGTH=364;AT1G01110.2 | Symbols: IQD18 | IQ-domain 18 | chr1:52239-54494 FORWARD LENGTH=527	9001	8325	10555	8620	9807	8619	10861	9626	10060	9856	10143	9895	8785	8982	9168	10286																	0.301471	0.484216	0.356166	-0.0438671					0.337494	0.580426	0.893614
4	AT1G01120.1	AT1G01120.1	AT1G01120	4	3	AT1G01120.1 | Symbols: KCS1 | 3-ketoacyl-CoA synthase 1 | chr1:57392-58978 REVERSE LENGTH=528	69309	69169	65095	61504	61902	63066	64415	63466	62755	67274	63704	60078	71112	68169	68536	65928																	5.27638	0.0176949	0.0455274	-0.126587					0.0120086	0.916179	0.923883
5	AT1G01160.1;AT1G01160.2;AT4G00850.1	AT1G01160.1;AT1G01160.2;AT4G00850.1	AT1G01160	2;2;1	2;2;1	AT1G01160.1 | Symbols: GIF2 | GRF1-interacting factor 2 | chr1:72583-73883 FORWARD LENGTH=195;AT1G01160.2 | Symbols: GIF2 | GRF1-interacting factor 2 | chr1:72583-73883 FORWARD LENGTH=229;AT4G00850.1 | Symbols: GIF3 | GRF1-interacting factor 3 | chr4:35767	18423	22297	17806	20009	17112	18230	24595	17762	19912	18486	21221	21300	19149	20296	28370	20400	18937	19560	21409	19552	19077	23681	20669	20848	25667	21434	21218	21797	22816	21767	21795	20400	1.54633	0.129542	0.146867	-0.0804683	0.467517	0.378814	0.316524	0.0567632	0.405873	0.54526	0.889517
6	AT1G01180.1	AT1G01180.1	AT1G01180	3	3	AT1G01180.1 | Symbols: | S-adenosyl-L-methionine-dependent methyltransferases superfamily protein | chr1:75633-76556 FORWARD LENGTH=307	29815	29936	30630	32885	29913	31622	29850	32647	31879	32788	29302	32526	26991	28709	27460	32404	34582	35897	33358	34521	33808	31518	32498	34059	28637	33045	31569	32002	33010	32850	33192	32404	1.21501	0.174473	0.179599	0.063073	0.541693	0.344921	0.298138	-0.0565296	0.00591823	0.941159	0.92599
7	AT1G01200.1	AT1G01200.1	AT1G01200	4	3	AT1G01200.1 | Symbols: ATRABA3, ATRAB-A3, RABA3 | RAB GTPase homolog A3 | chr1:86715-88145 REVERSE LENGTH=237	6050	6322	6099	6876	7126	6936	5973	5535	6191	6005	5850	6043	6346	6403	6026	6466	5736	6388	6481	7995	6300	5570	7415	6330	5580	6554	5935	5633	5293	5979	5818	6466	4.7258	0.0221001	0.050912	0.180862	0.61703	0.316669	0.282144	0.0945384	0.0159584	0.903126	0.923123
8	AT1G01220.1	AT1G01220.1	AT1G01220	11	11	AT1G01220.1 | Symbols: FKGP, AtFKGP | L-fucokinase/GDP-L-fucose pyrophosphorylase | chr1:91750-95552 FORWARD LENGTH=1055	127525	134381	128217	125885	123029	123211	128176	131857	132948	132708	133377	129609	129304	126742	130680	127456	132193	134811	129705	126967	132559	129719	118369	118209	120554	127139	119056	124356	127845	126723	126678	127456	1.54275	0.129871	0.147107	-0.0681417	0.195085	0.564195	0.407693	-0.0274026	0.00476995	0.946654	0.926073
10	AT1G01260.3;AT1G01260.2;AT1G01260.1	AT1G01260.3;AT1G01260.2;AT1G01260.1	AT1G01260	3;3;3	3;3;3	AT1G01260.3 | Symbols: | basic helix-loop-helix (bHLH) DNA-binding superfamily protein | chr1:109595-111367 FORWARD LENGTH=590;AT1G01260.2 | Symbols: | basic helix-loop-helix (bHLH) DNA-binding superfamily protein | chr1:109595-111367 FORWARD LENGTH=590;	7048	8127	11084	9075	7830	6752	7720	8260	8533	8439	7589	8259	8649	8525	8046	9554	10983	9721	11158	10781	10303	11123	9061	11260	10138	9731	10511	10272	10145	10114	10183	9554	3.43426	0.0388726	0.0680802	-0.150545	0.0349027	0.805894	0.506979	0.0155375	0.0862307	0.777944	0.916527
11	AT1G01300.1	AT1G01300.1	AT1G01300	15	14	AT1G01300.1 | Symbols: | Eukaryotic aspartyl protease family protein | chr1:117065-118522 FORWARD LENGTH=485	200503	203258	198355	188263	187362	187958	174176	180785	170418	168602	169168	164566	207878	196419	183256	182710	192449	204390	187614	176284	174993	172207	178313	169559	175956	171989	169867	186225	185023	189539	186388	182710	3.08947	0.0457998	0.0744285	-0.0954134	8.34494	0.00763928	0.0275628	-0.158942	3.98394	0.0862744	0.724678
12	AT1G01320.2;AT1G01320.1	AT1G01320.2;AT1G01320.1	AT1G01320	1;1	1;1	AT1G01320.2 | Symbols: | Tetratricopeptide repeat (TPR)-like superfamily protein | chr1:121582-130099 REVERSE LENGTH=1787;AT1G01320.1 | Symbols: | Tetratricopeptide repeat (TPR)-like superfamily protein | chr1:121582-130099 REVERSE LENGTH=1797	7587	7015	6826	8268	7208	7314	7237	7457	7680	9017	7773	7466	7723	7953	7855	7969																	1.22471	0.172691	0.178354	0.0889037					2.3784	0.165799	0.775399
13	AT1G01350.1;AT5G06420.2;AT5G06420.1	AT1G01350.1;AT5G06420.2;AT5G06420.1	AT1G01350	8;5;5	8;5;5	AT1G01350.1 | Symbols: | Zinc finger (CCCH-type/C3HC4-type RING finger) family protein | chr1:136732-137970 FORWARD LENGTH=343;AT5G06420.2 | Symbols: | Zinc finger (CCCH-type/C3HC4-type RING finger) family protein | chr5:1961521-1962870 FORWARD LENGTH=37	127284	108707	109438	113674	122252	102697	131578	130004	127052	125329	128867	135587	120307	130106	133750	119824																	0.261367	0.513543	0.36981	-0.0287092					0.00813419	0.931206	0.925764
14	AT1G01370.2;AT1G01370.1	AT1G01370.2;AT1G01370.1	AT1G01370	3;3	3;3	AT1G01370.2 | Symbols: HTR12, CENH3 | Histone superfamily protein | chr1:143773-145400 FORWARD LENGTH=178;AT1G01370.1 | Symbols: HTR12, CENH3 | Histone superfamily protein | chr1:143773-145400 FORWARD LENGTH=178	21641	23181	23670	22474	23662	23933	25564	25702	25277	27210	25467	26464	21443	23404	26960	23447																	0.314443	0.474948	0.351269	0.0328408					0.693733	0.431744	0.867987
15	AT1G01420.1;AT1G01390.1	AT1G01420.1	AT1G01420	3;1	2;1	AT1G01420.1 | Symbols: UGT72B3 | UDP-glucosyl transferase 72B3 | chr1:154566-156011 REVERSE LENGTH=481	21478	28362	21994	24835	22265	21949	18682	21092	19390	19610	18826	20356	19377	19921	17090	20147																	0.772152	0.273091	0.243095	-0.0570463					0.0878024	0.77567	0.915237
16	AT1G01440.1	AT1G01440.1	AT1G01440	3	3	AT1G01440.1 | Symbols: | Protein of unknown function (DUF3133) | chr1:159935-162219 REVERSE LENGTH=664	12749	11123	11357	11500	12311	12110	9847	9385	9191	10117	9261	9795	9370	9808	9783	10934	8760	8757	9247	10444	10238	10084	11574	11477	10486	9984	11403	8890	9745	10022	9105	10934	0.176134	0.589883	0.405376	0.028064	3.84796	0.030636	0.060068	0.201043	0.216825	0.656439	0.901979
17	AT1G01470.1	AT1G01470.1	AT1G01470	5	5	AT1G01470.1 | Symbols: LEA14, LSR3 | Late embryogenesis abundant protein | chr1:172295-172826 REVERSE LENGTH=151	414412	462252	454768	449473	419790	392248	431320	431016	480505	432785	464653	437774	392090	418646	436433	435806	430286	414832	378996	434359	384968	389451	446848	420826	449260	430729	452615	408746	406476	405228	406677	435806	2.095	0.0845117	0.109144	-0.077826	0.089516	0.694297	0.463079	-0.0181886	0.206779	0.664179	0.905256
18	AT1G01490.2;AT1G01490.1	AT1G01490.2;AT1G01490.1	AT1G01490	3;3	3;3	AT1G01490.2 | Symbols: | Heavy metal transport/detoxification superfamily protein | chr1:180401-182066 REVERSE LENGTH=177;AT1G01490.1 | Symbols: | Heavy metal transport/detoxification superfamily protein | chr1:180401-182066 REVERSE LENGTH=177	40636	35755	33349	39433	36497	37096	43412	38795	37506	40888	38678	40287	37305	40498	47349	38716																	0.630464	0.319898	0.271302	0.0425652					0.0107192	0.920881	0.924539
19	AT1G01510.1	AT1G01510.1	AT1G01510	6	6	AT1G01510.1 | Symbols: AN | NAD(P)-binding Rossmann-fold superfamily protein | chr1:187235-189836 FORWARD LENGTH=636	16311	14667	17387	13721	16111	15256	15280	15108	14878	16242	15870	15821	19365	19722	17701	17440	24923	22136	19855	18264	19428	19833	14662	18811	15327	18984	18661	18770	17120	15821	15117	17440	2.32243	0.0724638	0.0990192	-0.10122	6.51371	0.0124095	0.0358528	-0.218119	1.7794	0.221323	0.798602
20	AT1G01550.2;AT1G01550.1	AT1G01550.2;AT1G01550.1	AT1G01550	3;3	3;3	AT1G01550.2 | Symbols: BPS1 | Protein of unknown function (DUF793) | chr1:200526-201575 FORWARD LENGTH=349;AT1G01550.1 | Symbols: BPS1 | Protein of unknown function (DUF793) | chr1:200526-201575 FORWARD LENGTH=349	15027	16266	15636	16524	14915	16234	14215	15414	14883	15333	15075	13772	16543	16097	16587	15640	16114	16972	15679	16757	15409	17078	15555	16894	15261	14738	14163	17133	14988	16650	15985	15640	0.126873	0.647751	0.428763	0.0226927	0.0338087	0.80886	0.508029	0.0141019	0.0974328	0.764651	0.914032
21	AT1G01610.1;AT4G00400.1	AT1G01610.1;AT4G00400.1	AT1G01610	17;11	17;11	AT1G01610.1 | Symbols: ATGPAT4, GPAT4 | glycerol-3-phosphate acyltransferase 4 | chr1:221950-224255 REVERSE LENGTH=503;AT4G00400.1 | Symbols: GPAT8, AtGPAT8 | glycerol-3-phosphate acyltransferase 8 | chr4:174312-176734 REVERSE LENGTH=500	325826	333862	307558	288277	288001	277992	313191	323331	324497	338461	320927	294650	365922	349539	350845	323742	351645	355435	325167	332374	345864	333425	340511	338636	324954	352346	346197	332470	325048	328192	321723	323742	11.0776	0.00357717	0.0236074	-0.179191	0.249244	0.514598	0.384558	-0.0290594	0.299954	0.601594	0.894028
22	AT1G01620.1;AT1G01620.2	AT1G01620.1	AT1G01620	8;2	5;1	AT1G01620.1 | Symbols: PIP1C, TMP-B, PIP1;3 | plasma membrane intrinsic protein 1C | chr1:225986-227176 REVERSE LENGTH=286	1343215	1400347	1356399	1369155	1412214	1433519	1449094	1350978	1299870	1333442	1480052	1508229	1327371	1313206	1455618	1429113	1223036	1374992	1393165	1458088	1482685	1392500	1426656	1442249	1583500	1442970	1430459	1476638	1244257	1338754	1335398	1429113	0.605481	0.328708	0.276257	0.0398841	5.496	0.0165622	0.0419706	0.118637	3.9298	0.0878066	0.724678
23	AT1G01630.1	AT1G01630.1	AT1G01630	7	7	AT1G01630.1 | Symbols: | Sec14p-like phosphatidylinositol transfer family protein | chr1:229206-230675 FORWARD LENGTH=255	42515	43998	41747	44398	46057	43315	43442	42587	42979	43106	43049	42363	43099	44353	42521	42559	37976	37197	35976	40494	39289	40832	39391	45028	40054	40704	40116	45238	34249	36692	39210	42559	1.22048	0.173557	0.178877	0.0606833	2.86046	0.0504782	0.0820914	0.117914	0.0821991	0.783026	0.916893
24	AT1G01640.2;AT1G01640.1	AT1G01640.2;AT1G01640.1	AT1G01640	2;2	2;2	AT1G01640.2 | Symbols: | BTB/POZ domain-containing protein | chr1:231164-231915 REVERSE LENGTH=207;AT1G01640.1 | Symbols: | BTB/POZ domain-containing protein | chr1:231164-231915 REVERSE LENGTH=207	12084	14537	11877	13294	13611	13430	12016	10716	11904	12721	12184	11128	13552	13068	12390	12269	9208	10442	10688	12161	12709	11413	12006	12277	13249	12172	13264	12191	11853	10154	12219	12269	1.04317	0.205947	0.201255	0.0672488	6.87934	0.0113324	0.0343175	0.258168	0.659392	0.442976	0.869851
25	AT1G01710.1	AT1G01710.1	AT1G01710	9	8	AT1G01710.1 | Symbols: | Acyl-CoA thioesterase family protein | chr1:262950-266029 FORWARD LENGTH=427	181889	192234	175847	171532	172689	175218	162396	167254	167142	175857	164554	161860	178629	177390	169967	177730	192280	198349	184357	171406	182887	181616	173630	165452	169764	176734	173118	174580	182175	184066	181181	177730	2.27246	0.0748372	0.101111	-0.0823986	3.35767	0.0391736	0.0704341	-0.101539	0.0496689	0.829123	0.919039
26	AT1G01730.1	AT1G01730.1	AT1G01730	3	3	AT1G01730.1 | Symbols: | unknown protein; FUNCTIONS IN: molecular_function unknown; INVOLVED IN: biological_process unknown; LOCATED IN: chloroplast; EXPRESSED IN: 23 plant structures; EXPRESSED DURING: 13 growth stages; Has 42 Blast hits to 42 proteins i	5560	5360	5398	5489	5507	5870	6563	6232	5604	6437	6143	7561	5321	5858	6297	6498	6074	6915	5822	6677	7039	5595	5990	6915	5705	5950	6637	5818	4806	4795	5186	6498	0.301904	0.483949	0.356074	0.0476536	0.113033	0.65824	0.447695	0.0378463	2.70373	0.142337	0.756607
27	AT1G01750.1	AT1G01750.1	AT1G01750	5	3	AT1G01750.1 | Symbols: ADF11 | actin depolymerizing factor 11 | chr1:275528-276126 FORWARD LENGTH=140	65794	61871	62750	65361	68383	63353	74454	69081	68954	64219	72453	79411	64139	71286	65643	67502	54760	55755	55080	63158	60521	60561	63416	75696	69883	68000	75586	66834	61889	58284	58965	67502	0.858694	0.249751	0.228882	0.0497587	5.81716	0.0149721	0.0396923	0.153927	0.15104	0.710335	0.912065
28	AT1G01780.1;AT3G61230.1	AT1G01780.1	AT1G01780	5;1	4;1	AT1G01780.1 | Symbols: | GATA type zinc finger transcription factor family protein | chr1:282919-284082 FORWARD LENGTH=205	8914	7639	8186	8681	8355	8662	10184	9203	9000	8421	10076	10457	8051	8579	10455	8514	6182	9758	8296	9418	11078	7984	12023	10908	11384	9106	11227	11078	9874	7263	8290	8514	0.530697	0.359713	0.294348	0.0548689	5.04678	0.0191829	0.0456071	0.232798	0.0965122	0.765549	0.914032
29	AT1G01790.1	AT1G01790.1	AT1G01790	8	4	AT1G01790.1 | Symbols: KEA1, ATKEA1 | K+ efflux antiporter 1 | chr1:284781-290869 FORWARD LENGTH=1193	35135	33146	32815	34130	34500	33643	28938	31022	27936	29348	29291	27697	31683	31783	30411	30421	38534	46290	38401	33266	35364	39710	27843	28327	30063	33322	25341	36167	36627	38031	36521	30421	0.0972937	0.689045	0.44627	0.0166994	6.54397	0.0122145	0.0355781	-0.185729	0.46309	0.5189	0.886876
30	AT1G01800.1;AT1G01800.2	AT1G01800.1;AT1G01800.2	AT1G01800	10;9	9;9	AT1G01800.1 | Symbols: | NAD(P)-binding Rossmann-fold superfamily protein | chr1:293396-294888 FORWARD LENGTH=295;AT1G01800.2 | Symbols: | NAD(P)-binding Rossmann-fold superfamily protein | chr1:293595-294888 FORWARD LENGTH=260	373105	348841	343302	393424	375095	371921	386528	383325	378382	383630	372459	378708	354614	372579	401093	377034	336770	344081	353948	378435	374336	388387	346877	368990	394015	379155	367954	386051	370371	383189	380111	377034	3.49395	0.0376266	0.0667487	0.0984012	7.71389	0.00909239	0.0309535	0.141148	0.515749	0.495731	0.881338
31	AT1G01820.1	AT1G01820.1	AT1G01820	5	3	AT1G01820.1 | Symbols: PEX11C | peroxin 11c | chr1:296213-297723 REVERSE LENGTH=235	220063	230809	212388	216075	216375	217336	188291	193148	194442	213336	193517	178961	195575	190307	188344	208469	204864	221987	208940	235976	236496	210331	200754	187579	188792	199104	197825	189514	201031	208181	194866	208469	0.277861	0.500924	0.363724	-0.0296099	3.9066	0.0300534	0.0597234	0.102917	0.196533	0.672436	0.905934
32	AT1G01900.1	AT1G01900.1	AT1G01900	2	2	AT1G01900.1 | Symbols: ATSBT1.1, SBTI1.1 | subtilase family protein | chr1:310332-313011 FORWARD LENGTH=774	10770	10836	10399	10053	9717	10771	10685	10339	9602	10516	9854	9461	10026	10810	11315	12018																	0.842757	0.253645	0.231283	-0.06755					0.480423	0.511283	0.88419
33	AT1G01910.4;AT1G01910.2;AT1G01910.1;AT1G01910.3;AT1G01910.5	AT1G01910.4;AT1G01910.2;AT1G01910.1;AT1G01910.3;AT1G01910.5	AT1G01910	12;12;12;9;8	12;12;12;9;8	AT1G01910.4 | Symbols: | P-loop containing nucleoside triphosphate hydrolases superfamily protein | chr1:313595-315831 REVERSE LENGTH=353;AT1G01910.2 | Symbols: | P-loop containing nucleoside triphosphate hydrolases superfamily protein | chr1:313595-3158	311752	308088	303995	323294	323242	318778	304508	303993	304025	311902	299631	308857	308072	306878	301542	316063	311580	319531	314703	328104	331810	313439	321238	325591	314701	316125	328647	310957	310111	311520	308253	316063	1.45509	0.140203	0.154896	0.0633631	0.715116	0.284076	0.263013	0.0414066	0.0173079	0.899269	0.923123
34	AT1G01920.2;AT1G01920.1	AT1G01920.2;AT1G01920.1	AT1G01920	2;2	2;2	AT1G01920.2 | Symbols: | SET domain-containing protein | chr1:316204-319507 FORWARD LENGTH=547;AT1G01920.1 | Symbols: | SET domain-containing protein | chr1:316204-319507 FORWARD LENGTH=572	21599	22782	21123	19412	19868	20771	16013	15258	15497	14409	16761	13028	22471	20916	19963	17102	17935	18419	17140	17840	17268	17158	17417	17167	17409	16474	17290	17283	17308	16780	16588	17102	4.08062	0.028334	0.0567821	-0.125395	0.124382	0.643018	0.441735	-0.0335043	2.52061	0.15494	0.76777
35	AT1G01930.1	AT1G01930.1	AT1G01930	2	2	AT1G01930.1 | Symbols: | zinc finger protein-related | chr1:320041-322809 REVERSE LENGTH=580	6343	6342	7119	6716	7157	7499	7286	7316	6731	7255	6711	7826	7593	8027	6597	7372	7183	7103	6175	7516	6448	7263	6396	7428	7231	5315	7215	6817	6066	7677	6287	7372	1.81159	0.104379	0.1261	0.10993	0.238396	0.523361	0.38839	0.0530238	0.104813	0.756366	0.914032
36	AT1G01940.1	AT1G01940.1	AT1G01940	3	3	AT1G01940.1 | Symbols: | Cyclophilin-like peptidyl-prolyl cis-trans isomerase family protein | chr1:323082-324719 FORWARD LENGTH=160	17058	17717	18410	19069	17878	18293	18135	19480	19167	19511	19027	20675	16057	16057	18486	17209	18543	17927	17695	22554	17810	18015	20810	18545	16883	18468	18969	18242	14350	16472	15726	17209	0.766693	0.274693	0.244128	0.0546939	1.56312	0.124968	0.150086	0.108089	1.00712	0.347319	0.845322
37	AT1G01950.2;AT1G01950.1;AT1G01950.3	AT1G01950.2;AT1G01950.1;AT1G01950.3	AT1G01950	2;2;2	2;2;2	AT1G01950.2 | Symbols: ARK2 | armadillo repeat kinesin 2 | chr1:325473-330403 FORWARD LENGTH=877;AT1G01950.1 | Symbols: ARK2 | armadillo repeat kinesin 2 | chr1:325473-330403 FORWARD LENGTH=894;AT1G01950.3 | Symbols: ARK2 | armadillo repeat kinesin 2 | chr	24591	23742	24343	24644	24849	23859	24855	25483	25460	27029	25406	25149	24664	25064	25690	23814																	0.0564154	0.76082	0.475548	0.0133573					0.285586	0.610248	0.895077
38	AT1G01960.1	AT1G01960.1	AT1G01960	49	43	AT1G01960.1 | Symbols: EDA10 | SEC7-like guanine nucleotide exchange family protein | chr1:330830-337582 REVERSE LENGTH=1750	807471	817857	797545	645391	672387	660093	762852	773484	770778	795161	763809	724127	832423	773716	786456	766741	787384	814613	777262	740896	774765	756160	706189	770279	698389	756945	760133	745951	768161	771348	749620	766741	30.2745	0.000594855	0.0170572	-0.29277	1.52564	0.12899	0.153502	-0.0666632	0.481529	0.510844	0.88419
39	AT1G01980.1	AT1G01980.1	AT1G01980	5	1	AT1G01980.1 | Symbols: | FAD-binding Berberine family protein | chr1:340374-341999 REVERSE LENGTH=541	59259	63180	62011	59804	61027	66052	53462	54090	48217	50579	57057	53157	63198	59577	58300	59782	59214	63821	60545	54130	59233	53212	55098	50232	62154	51089	53201	57622	62084	62575	65986	59782	0.127545	0.646628	0.428331	0.0189055	4.52972	0.023396	0.0518654	-0.140237	0.844582	0.386435	0.855675
40	AT1G02010.2;AT1G02010.1	AT1G02010.2;AT1G02010.1	AT1G02010	2;2	2;2	AT1G02010.2 | Symbols: SEC1A | secretory 1A | chr1:348046-352197 FORWARD LENGTH=660;AT1G02010.1 | Symbols: SEC1A | secretory 1A | chr1:348046-352197 FORWARD LENGTH=673	39685	39872	39455	35858	36498	37190	38817	38490	38872	39279	37531	36393	39500	40601	37441	37327	41305	40978	40549	39991	37504	42004	35401	38597	35405	37382	36816	37860	37932	38636	38319	37327	4.43561	0.0244192	0.052579	-0.11957	0.285895	0.486017	0.372821	-0.0396879	0.990311	0.351523	0.848564
42	AT1G02090.1;AT1G02090.2;AT1G02090.3	AT1G02090.1;AT1G02090.2;AT1G02090.3	AT1G02090	5;4;4	5;4;4	AT1G02090.1 | Symbols: FUS5, CSN7, COP15, ATCSN7 | Proteasome component (PCI) domain protein | chr1:387479-389568 REVERSE LENGTH=260;AT1G02090.2 | Symbols: FUS5, CSN7, COP15, ATCSN7 | Proteasome component (PCI) domain protein | chr1:387647-389568 REVERSE L	142541	135144	139797	145782	139178	141199	158788	157602	158710	161453	160047	161187	133093	140852	159034	150081	126552	132929	135260	157922	151021	139248	148216	152134	149220	139654	155924	140091	141609	142288	135839	150081	0.324012	0.468087	0.347953	0.0296778	11.0973	0.00421077	0.0206136	0.183207	0.179626	0.685596	0.909915
43	AT1G02100.2;AT1G02100.3;AT1G02100.1	AT1G02100.2;AT1G02100.3;AT1G02100.1	AT1G02100	9;9;9	9;9;9	AT1G02100.2 | Symbols: | Leucine carboxyl methyltransferase | chr1:389876-392293 FORWARD LENGTH=306;AT1G02100.3 | Symbols: | Leucine carboxyl methyltransferase | chr1:389876-392448 FORWARD LENGTH=332;AT1G02100.1 | Symbols: | Leucine carboxyl methyltrans	40062	42598	40712	39928	40372	39225	37430	38314	38810	37522	37375	37810	40152	38633	36844	38840	38128	42499	35517	40652	42115	39084	41059	37668	38388	37939	40831	35097	35386	38585	38480	38840	0.63507	0.317878	0.270386	-0.0457026	1.06319	0.197275	0.204342	0.0692035	0.457839	0.521227	0.886876
44	AT1G02110.1	AT1G02110.1	AT1G02110	2	2	AT1G02110.1 | Symbols: | Protein of unknown function (DUF630 and DUF632) | chr1:392939-395434 FORWARD LENGTH=703	23664	25499	24552	24475	20934	24372	27980	28368	28837	31038	29175	27609	30742	32265	28062	26488																	1.74033	0.110494	0.130926	-0.0791239					0.579354	0.47152	0.876683
45	AT1G02120.1	AT1G02120.1	AT1G02120	10	10	AT1G02120.1 | Symbols: VAD1 | GRAM domain family protein | chr1:395761-399720 FORWARD LENGTH=598	108708	107936	107120	95226	96762	96599	103292	98741	103381	105904	103589	94368	101756	98798	101503	104762	110546	106664	106542	96523	103730	109554	103602	103612	104911	108904	103450	110636	105424	104840	109503	104762	9.28081	0.00540394	0.0269062	-0.165936	1.12992	0.18585	0.197056	-0.0635194	0.158187	0.704197	0.912065
46	AT1G02130.1	AT1G02130.1	AT1G02130	9	6	AT1G02130.1 | Symbols: ATRAB1B, ARA5, ARA-5, ATRABD2A, RABD2A, RA-5 | RAS 5 | chr1:400350-401788 REVERSE LENGTH=203	220978	202258	207884	229081	239958	222509	204962	198942	197710	206340	203322	214544	213241	215059	202928	209344	214116	224245	214426	221834	210425	209121	211386	199424	216359	210581	202930	216680	198934	206826	203905	209344	6.15335	0.0135832	0.040538	0.131915	0.183528	0.575474	0.411874	-0.025433	1.63396	0.238655	0.8054
47	AT1G02140.1	AT1G02140.1	AT1G02140	11	11	AT1G02140.1 | Symbols: MEE63, MAGO, HAP1 | mago nashi family protein | chr1:403467-404401 REVERSE LENGTH=150	408485	425363	411699	449759	445047	438434	384137	384778	384517	376603	388720	372069	420789	397112	388550	400797	425032	433933	418596	394969	390355	398964	400813	385003	386906	413922	385747	410931	405837	413454	415683	400797	3.47864	0.0378316	0.0669929	0.098157	4.25121	0.0257846	0.0545365	-0.109372	0.661969	0.442018	0.869704
48	AT1G02145.1;AT1G02145.3;AT1G02145.2;AT1G02145.4	AT1G02145.1;AT1G02145.3;AT1G02145.2;AT1G02145.4	AT1G02145	5;5;4;4	5;5;4;4	AT1G02145.1 | Symbols: ALG12, EBS4 | homolog of asparagine-linked glycosylation 12 | chr1:404627-408485 FORWARD LENGTH=493;AT1G02145.3 | Symbols: ALG12, EBS4 | homolog of asparagine-linked glycosylation 12 | chr1:404627-408485 FORWARD LENGTH=497;AT1G02145.	36200	37848	37519	32297	32288	31253	33555	33490	34015	33501	35744	33864	33722	34329	33373	33444	37712	37857	35360	30782	32549	34120	26973	28931	32361	28192	28382	32692	38494	40063	38224	33444	14.6782	0.00194333	0.0192514	-0.219241	6.35765	0.0127484	0.0362748	-0.186888	0.22257	0.652687	0.9016
49	AT1G02150.1	AT1G02150.1	AT1G02150	6	6	AT1G02150.1 | Symbols: | Tetratricopeptide repeat (TPR)-like superfamily protein | chr1:408779-410433 FORWARD LENGTH=524	46271	48607	46671	43945	44324	42760	47081	48017	49303	49507	46182	46292	50675	49138	47149	48206	45033	47798	47026	49988	49206	45362	46731	46308	46397	48583	48034	45157	44751	46969	44332	48206	3.95066	0.0299377	0.0587653	-0.111415	0.540925	0.34529	0.298373	0.047676	0.543558	0.485193	0.878099
50	AT1G02170.1	AT1G02170.1	AT1G02170	5	5	AT1G02170.1 | Symbols: LOL3, ATMCPB1, MCP1B, ATMC1, MC1 | metacaspase 1 | chr1:411883-413426 FORWARD LENGTH=367	32629	35847	34211	30954	33233	31441	34161	34883	35037	34240	35760	34852	31151	31325	32947	33019	32439	34576	33799	32749	34061	33629	30879	32452	34441	35040	33203	34295	31342	33969	33610	33019	3.1595	0.0445659	0.0734548	-0.102749	0.00134135	0.96221	0.563819	-0.00537643	0.00603975	0.940512	0.925764
51	AT1G02180.1	AT1G02180.1	AT1G02180	2	2	AT1G02180.1 | Symbols: | ferredoxin-related | chr1:413619-414505 REVERSE LENGTH=226	19610	20201	19966	21014	20423	20193	21192	19473	19358	19840	21018	20853	18458	18526	18559	20469	23000	25255	23771	22144	23397	23266	21067	19002	20231	21525	19797	21890	21304	21401	21122	20469	0.523979	0.362707	0.296022	0.0440423	0.610238	0.318663	0.283519	-0.0659624	0.401087	0.547774	0.890593
52	AT1G02260.1	AT1G02260.1	AT1G02260	3	3	AT1G02260.1 | Symbols: | Divalent ion symporter | chr1:440757-442459 REVERSE LENGTH=502	14443	14495	13973	14824	15486	13812	21705	18973	21494	21051	21211	19839	17000	16469	23042	20865	21624	23156	23341	23527	21183	22293	20678	22761	20782	21678	21538	21215	21042	22279	19353	20865	0.367793	0.440663	0.334831	0.0401507	0.0692274	0.729285	0.477506	-0.0238739	0.0234763	0.88234	0.923123
53	AT1G02270.1	AT1G02270.1	AT1G02270	5	5	AT1G02270.1 | Symbols: | Calcium-binding endonuclease/exonuclease/phosphatase family | chr1:443301-446197 REVERSE LENGTH=484	35790	38943	35687	34324	35722	35766	30759	33403	32921	33019	33032	30080	36398	34079	32362	33758	32083	34725	31549	32847	30936	33622	29514	29035	28795	31442	32356	30081	28446	31374	28976	33758	1.13146	0.187968	0.188994	-0.0614983	0.0232386	0.839965	0.518791	-0.0140319	0.209594	0.661974	0.904472
54	AT1G02305.1;AT1G02300.1	AT1G02305.1	AT1G02305	12;4	11;4	AT1G02305.1 | Symbols: | Cysteine proteinases superfamily protein | chr1:455816-457974 FORWARD LENGTH=362	94513	91401	88273	93522	92830	92439	102552	96595	99153	94785	101748	101921	91673	96177	100600	96502	91443	93777	93259	102725	98546	99383	102658	103512	105138	104083	103888	102615	92584	97627	95305	96502	0.215831	0.552205	0.388432	0.0240238	3.70022	0.0329271	0.0631567	0.110536	0.0306519	0.86479	0.921511
55	AT1G02330.1	AT1G02330.1	AT1G02330	2	2	AT1G02330.1 | Symbols: | CONTAINS InterPro DOMAIN/s: Hepatocellular carcinoma-associated antigen 59 (InterPro:IPR010756); Has 1239 Blast hits to 998 proteins in 204 species: Archae - 4; Bacteria - 71; Metazoa - 421; Fungi - 109; Plants - 87; Viruses - 5;	24794	20753	21590	23965	24749	22769	33804	31999	29584	33538	32424	32570	24265	27490	35253	27376																	2.34188	0.0715977	0.0984988	0.0904921					0.748805	0.41453	0.863687
56	AT1G02335.1	AT1G02335.1	AT1G02335	5	3	AT1G02335.1 | Symbols: GL22 | germin-like protein subfamily 2 member 2 precursor | chr1:463979-464876 REVERSE LENGTH=219	48647	52886	48018	48590	48449	47535	35398	33589	30892	30015	33965	33440	35962	37896	39697	38741	38179	39063	41636	43795	42524	40667	38127	39431	46067	38188	37626	40151	45839	45697	47650	38741	0.737107	0.283846	0.250074	-0.0488294	1.94042	0.0915344	0.121279	0.0951877	0.854123	0.384213	0.855675
57	AT1G02360.1	AT1G02360.1	AT1G02360	4	4	AT1G02360.1 | Symbols: | Chitinase family protein | chr1:472138-473116 REVERSE LENGTH=272	28735	30275	30433	29404	29393	29139	28126	28720	27655	29090	29072	28332	28797	28169	31540	29818	26348	28640	28058	31917	31065	25387	25717	24469	27376	24517	26346	25299	29344	30522	30192	29818	0.16346	0.603766	0.410261	-0.0245147	1.36536	0.149473	0.170479	0.0896297	0.306952	0.597331	0.894028
58	AT1G02370.1	AT1G02370.1	AT1G02370	10	10	AT1G02370.1 | Symbols: | Tetratricopeptide repeat (TPR)-like superfamily protein | chr1:474516-476383 FORWARD LENGTH=537	119413	123180	126057	117786	120842	118076	130362	130693	135354	132498	129704	129258	127883	127404	124626	125909	124712	120705	124266	127033	121704	126273	129975	132958	126231	139406	130629	126656	115449	121286	114598	125909	0.73988	0.283067	0.249697	-0.0475244	0.169063	0.590803	0.418489	0.0206404	0.474251	0.51428	0.884398
59	AT1G02410.1	AT1G02410.1	AT1G02410	5	5	AT1G02410.1 | Symbols: | cytochrome c oxidase assembly protein CtaG / Cox11 family | chr1:491300-492762 FORWARD LENGTH=287	13313	13766	12871	14920	13786	13665	11190	11587	11615	11726	11561	10886	12488	13094	12450	12669	11871	11303	13956	11901	10195	9228	11891	13048	11173	11273	11911	12520	9736	14146	9587	12669	1.58993	0.125018	0.14324	0.0848817	6.06573	0.0134889	0.0369421	-0.245317	0.0685272	0.801597	0.918174
60	AT1G02430.1	AT1G02430.1	AT1G02430	1	1	AT1G02430.1 | Symbols: ATARFD1B, ARFD1B | ADP-ribosylation factor D1B | chr1:495175-496062 REVERSE LENGTH=190																	3075	3197	3276	3789	3216	3454	3498	3517	3775	3366	3746	3494	2908	3263	3255	3679					0.882728	0.237256	0.231821	0.131474
61	AT1G02475.1	AT1G02475.1	AT1G02475	1	1	AT1G02475.1 | Symbols: | Polyketide cyclase/dehydrase and lipid transport superfamily protein | chr1:514110-515331 REVERSE LENGTH=219	11514	15045	13242	13078	15075	13057	11858	13103	11407	12925	12505	13100	12006	12167	10750	11090																	0.598381	0.331521	0.278	0.0501898					1.61961	0.240334	0.8054
62	AT1G02500.2;AT1G02500.1	AT1G02500.2;AT1G02500.1	AT1G02500	27;27	9;9	AT1G02500.2 | Symbols: SAM1, SAM-1, MAT1, AtSAM1 | S-adenosylmethionine synthetase 1 | chr1:519037-520218 FORWARD LENGTH=393;AT1G02500.1 | Symbols: SAM1, SAM-1, MAT1, AtSAM1 | S-adenosylmethionine synthetase 1 | chr1:519037-520218 FORWARD LENGTH=393	1602967	1422297	1463898	1552150	1503343	1528770	1853847	1815274	1799229	1720697	1753926	1713588	1668888	1767428	1901449	1735453	1505676	1449609	1533756	1661786	1687121	1658256	1646789	1776143	1983615	1724480	1830689	1885310	1619220	1684364	1646579	1735453	0.374256	0.437012	0.333114	0.0302437	9.39212	0.00597957	0.024279	0.157586	6.17686	0.0434907	0.651894
63	AT1G02520.1	AT1G02520.1	AT1G02520	22	4	AT1G02520.1 | Symbols: PGP11 | P-glycoprotein 11 | chr1:524134-528745 FORWARD LENGTH=1278	117850	109393	120786	108846	112431	114842	124201	130453	128622	130148	125691	121832	117506	116568	121211	122391	121277	119551	115139	136699	132426	126557	130312	128684	118958	127294	130334	122419	115263	115263	121856	122391	0.819055	0.260523	0.235531	-0.0502354	7.54242	0.00945218	0.0314715	0.152598	0.598036	0.464792	0.87538
64	AT1G02560.1	AT1G02560.1	AT1G02560	7	7	AT1G02560.1 | Symbols: CLPP5, NCLPP5, NCLPP1 | nuclear encoded CLP protease 5 | chr1:538000-539805 FORWARD LENGTH=298	167090	166238	168235	172141	171575	169825	172505	175889	177173	171800	172170	176180	167234	170221	175105	169517	148858	153407	152723	161122	155131	154846	165805	175738	172900	162260	168181	158884	158369	159343	159251	169517	0.424327	0.410024	0.319593	0.0340485	0.923508	0.227119	0.225237	0.0502018	0.387349	0.554653	0.891415
65	AT1G02640.1	AT1G02640.1	AT1G02640	5	4	AT1G02640.1 | Symbols: BXL2, ATBXL2 | beta-xylosidase 2 | chr1:564293-567580 FORWARD LENGTH=768	61991	55907	61158	60515	60775	60445	61138	59960	57821	60140	58143	59232	62206	63681	62422	61241																	0.174734	0.591459	0.406001	0.0214254					0.200142	0.669159	0.905924
66	AT1G02690.1;AT1G02690.2	AT1G02690.1;AT1G02690.2	AT1G02690	14;13	9;8	AT1G02690.1 | Symbols: IMPA-6 | importin alpha isoform 6 | chr1:584397-587036 FORWARD LENGTH=538;AT1G02690.2 | Symbols: IMPA-6 | importin alpha isoform 6 | chr1:584397-587036 FORWARD LENGTH=539	132513	128288	132634	126949	130247	126801	137223	136321	142952	135471	141274	136751	141633	147022	139137	139370	136675	131149	136347	144011	137221	136603	137927	136489	147197	144741	141182	140368	138160	138886	139273	139370	0.397828	0.423991	0.326963	-0.0350303	0.821751	0.252662	0.242151	0.0479675	0.234224	0.644457	0.899812
67	AT1G02730.1	AT1G02730.1	AT1G02730	2	1	AT1G02730.1 | Symbols: ATCSLD5, CSLD5, SOS6 | cellulose synthase-like D5 | chr1:594697-598473 REVERSE LENGTH=1181	11983	12833	13129	13560	13528	12437	13744	14054	12952	13647	12972	12940	12742	12900	11965	13815																	0.750364	0.279658	0.24748	0.0588557					0.700016	0.429813	0.867987
68	AT1G02780.1	AT1G02780.1	AT1G02780	5	3	AT1G02780.1 | Symbols: emb2386 | Ribosomal protein L19e family protein | chr1:608120-609391 REVERSE LENGTH=214	70299	74707	72635	69594	81378	77499	176250	186231	190480	185645	186030	251412	85130	81051	208879	145519	88541	94424	83984	227684	191249	183795	202086	166484	190381	229771	170631	202584	84856	91964	86910	145519	1.65662	0.118219	0.13722	0.0700607	425.201	0	0	1.17494	19.8703	0.00543122	0.448039
69	AT1G02810.1	AT1G02810.1	AT1G02810	3	3	AT1G02810.1 | Symbols: | Plant invertase/pectin methylesterase inhibitor superfamily | chr1:618284-620333 FORWARD LENGTH=579	108949	108295	104600	114916	106168	109187	76742	79728	78005	78224	76336	68595	119179	121792	82995	89404																	0.494669	0.375589	0.302716	0.0372887					4.01069	0.0855529	0.724059
70	AT1G02816.1	AT1G02816.1	AT1G02816	3	2	AT1G02816.1 | Symbols: | Protein of unknown function, DUF538 | chr1:621637-622137 FORWARD LENGTH=166	153590	148361	151457	147742	165299	159674	127994	128755	128970	129970	131203	133699	138906	128454	133968	138797	154168	157270	150704	151231	152953	157277	150593	134750	139719	143705	132396	134630	148505	145411	155076	138797	1.26539	0.166212	0.173572	0.0601608	9.70035e-05	0.990416	0.574486	-0.00212748	0.508911	0.498842	0.881338
71	AT1G02840.2;AT1G02840.3;AT1G02840.1;AT4G02430.1;AT4G02430.2	AT1G02840.2;AT1G02840.3;AT1G02840.1	AT1G02840	9;9;9;2;2	8;8;8;2;2	AT1G02840.2 | Symbols: SR1, ATSRP34, SRP34, SR34, At-SR34 | RNA-binding (RRM/RBD/RNP motifs) family protein | chr1:626918-628995 FORWARD LENGTH=285;AT1G02840.3 | Symbols: SR1, ATSRP34, SRP34, SR34, At-SR34 | RNA-binding (RRM/RBD/RNP motifs) family protein	113818	105145	104240	120187	115809	121042	142517	131786	128878	123752	124548	129223	122377	132147	134913	127303	110655	98694	114932	110842	142809	140571	118356	143151	140224	134673	149676	156262	119254	115764	118804	127303	7.18339	0.00972267	0.0348051	0.143637	24.5203	0.000362117	0.00439437	0.281764	7.56747	0.0316839	0.641168
72	AT1G02870.1	AT1G02870.1	AT1G02870	2	2	AT1G02870.1 | Symbols: | FUNCTIONS IN: molecular_function unknown; INVOLVED IN: biological_process unknown; EXPRESSED IN: 23 plant structures; EXPRESSED DURING: 13 growth stages; CONTAINS InterPro DOMAIN/s: Ribosome biogenesis protein Nop16 (InterPro:IPR0	22982	24073	23061	28610	26993	26833	24538	25536	27150	26965	26101	28285	28357	29501	27384	27127																	15.5116	0.00178859	0.0192514	0.233531					1.93911	0.203917	0.792664
73	AT1G02880.2;AT1G02880.3;AT1G02880.1;AT2G44750.1;AT2G44750.2;AT1G02880.4	AT1G02880.2;AT1G02880.3;AT1G02880.1;AT2G44750.1;AT2G44750.2;AT1G02880.4	AT1G02880	8;8;5;5;5;4	8;8;5;5;5;4	AT1G02880.2 | Symbols: TPK1 | thiamin pyrophosphokinase1 | chr1:643063-644476 REVERSE LENGTH=264;AT1G02880.3 | Symbols: TPK1 | thiamin pyrophosphokinase1 | chr1:643063-644485 REVERSE LENGTH=267;AT1G02880.1 | Symbols: TPK1 | thiamin pyrophosphokinase1 | chr	196546	185812	190871	211805	197527	197974	184643	192426	194502	200744	183718	179658	184222	189651	194149	192210	197197	194589	202023	201645	196678	203236	202443	205830	189978	198421	199280	195852	200993	197762	194561	192210	2.45644	0.06624	0.0932683	0.083312	0.159712	0.600717	0.422444	0.0187073	0.564456	0.477022	0.876683
74	AT1G02890.1;AT1G02890.2	AT1G02890.1;AT1G02890.2	AT1G02890	10;7	2;2	AT1G02890.1 | Symbols: | AAA-type ATPase family protein | chr1:645372-651797 REVERSE LENGTH=1246;AT1G02890.2 | Symbols: | AAA-type ATPase family protein | chr1:645372-651797 REVERSE LENGTH=1218	16122	15677	17724	13728	14470	13174	18219	17894	17910	18189	18028	16781	17773	17453	17734	16312	16691	17406	16701	13790	14224	14228	12414	14854	15382	12650	13453	14954	17808	20010	19738	16312	15.173	0.00183682	0.0192514	-0.259444	8.45044	0.00735376	0.0269388	-0.266094	0.408908	0.543515	0.888515
75	AT1G02900.1	AT1G02900.1	AT1G02900	1	1	AT1G02900.1 | Symbols: RALFL1, RALF1, ATRALF1 | rapid alkalinization factor 1 | chr1:653976-654338 REVERSE LENGTH=120	9134	9506	9411	9194	8974	8518	9444	7944	8200	7642	8515	8167	7275	8080	7397	8772																	0.883332	0.24365	0.225521	-0.0719691					1.32699	0.286249	0.832662
76	AT1G02920.1	AT1G02920.1	AT1G02920	16	6	AT1G02920.1 | Symbols: ATGSTF7, GST11, ATGSTF8, GSTF7, ATGST11 | glutathione S-transferase 7 | chr1:658886-659705 REVERSE LENGTH=209	1401330	1272783	1377440	1449631	1383933	1775869	791320	801507	777453	837622	769739	846265	664383	710511	746470	1089677	1094789	1162771	1221173	1688062	1478266	1366992	899731	824714	812816	767730	887054	760447	1349159	1305143	1335649	1089677	12.1473	0.00288987	0.0218541	0.186114	53.538	3.48189e-05	0.000882353	0.382006	1.46672	0.26343	0.820067
77	AT1G02930.2;AT1G02930.1	AT1G02930.2;AT1G02930.1	AT1G02930	12;12	2;2	AT1G02930.2 | Symbols: GSTF6 | glutathione S-transferase 6 | chr1:661363-662191 REVERSE LENGTH=208;AT1G02930.1 | Symbols: ATGSTF6, GST1, ERD11, ATGSTF3, GSTF6, ATGST1 | glutathione S-transferase 6 | chr1:661363-662191 REVERSE LENGTH=208	74845	67925	69893	79165	71623	96218	49786	47494	45990	49420	48904	50357	47200	52738	48954	67951	58732	66874	68110	88431	85680	72271	51421	49807	52043	41048	54565	43088	76363	77023	80085	67951	15.3379	0.00182275	0.0192514	0.215977	31.6131	0.00027623	0.00439114	0.346954	1.18675	0.31163	0.840268
78	AT1G02950.3;AT1G02950.1;AT1G02950.2;AT1G02950.4;AT1G02940.1	AT1G02950.3;AT1G02950.1;AT1G02950.2;AT1G02950.4	AT1G02950	13;13;13;7;2	13;13;13;7;2	AT1G02950.3 | Symbols: ATGSTF4, GST31, GSTF4 | glutathione S-transferase F4 | chr1:665308-666420 REVERSE LENGTH=243;AT1G02950.1 | Symbols: ATGSTF4, GST31, GSTF4 | glutathione S-transferase F4 | chr1:665308-666420 REVERSE LENGTH=243;AT1G02950.2 | Symbols: A	283761	313458	289909	317035	316617	331457	271488	270657	255541	280431	272454	291567	255433	258252	260779	276198	275531	273985	287369	289589	271981	291192	284104	270431	265065	285436	284791	275089	271216	263228	277358	276198	5.30128	0.0175261	0.0453475	0.12155	0.321993	0.460991	0.359839	0.0271138	4.52391	0.0718514	0.698489
79	AT1G03000.1	AT1G03000.1	AT1G03000	8	8	AT1G03000.1 | Symbols: PEX6 | peroxin 6 | chr1:688057-692453 REVERSE LENGTH=941	53219	53920	53622	48446	49060	46815	52843	52634	52818	56450	51934	52690	53666	54764	53356	54163	53630	51450	50353	55455	56779	50738	51038	54777	56496	53432	54738	53635	51687	52632	52928	54163	7.86587	0.00795418	0.0315949	-0.155636	1.13358	0.185109	0.196465	0.0683313	0.176719	0.687804	0.911112
80	AT1G03030.1	AT1G03030.1	AT1G03030	8	8	AT1G03030.1 | Symbols: | P-loop containing nucleoside triphosphate hydrolases superfamily protein | chr1:701621-703568 FORWARD LENGTH=301	91755	81817	83344	97006	87298	89908	96934	90011	90782	93037	91608	97173	82789	89951	98537	90888	83248	87241	89566	95564	92546	94446	88766	91218	90200	87790	90554	89298	88797	94475	92176	90888	3.07312	0.0463465	0.0750716	0.093995	4.24646	0.0258124	0.0545365	0.11972	0.130992	0.728973	0.913033
81	AT1G03050.1;AT4G02650.1	AT1G03050.1;AT4G02650.1	AT1G03050	1;1	1;1	AT1G03050.1 | Symbols: | ENTH/ANTH/VHS superfamily protein | chr1:707726-709860 FORWARD LENGTH=599;AT4G02650.1 | Symbols: | ENTH/ANTH/VHS superfamily protein | chr4:1156539-1158543 FORWARD LENGTH=611	7692	8169	6447	7782	8351	7449	10774	10453	11316	11793	9396	9926	8008	7230	12033	10252																	1.0721	0.199727	0.197386	0.0801249					1.33151	0.285446	0.831825
82	AT1G03060.1	AT1G03060.1	AT1G03060	16	14	AT1G03060.1 | Symbols: SPI | Beige/BEACH domain ;WD domain, G-beta repeat protein | chr1:712971-726891 REVERSE LENGTH=3601	114101	110899	112431	94940	100162	100178	113366	115200	112026	118977	113985	105828	124598	120454	124924	115307	117113	127035	117232	122332	117798	128752	117436	110773	116095	130702	111866	122025	103708	111426	112512	115307	12.533	0.00266278	0.0212681	-0.192509	0.325156	0.458733	0.358921	0.0296427	0.17068	0.692872	0.912065
83	AT1G03090.2;AT1G03090.1	AT1G03090.2;AT1G03090.1	AT1G03090	16;14	16;14	AT1G03090.2 | Symbols: MCCA | methylcrotonyl-CoA carboxylase alpha chain, mitochondrial / 3-methylcrotonyl-CoA carboxylase 1 (MCCA) | chr1:739715-743819 FORWARD LENGTH=734;AT1G03090.1 | Symbols: MCCA | methylcrotonyl-CoA carboxylase alpha chain, mitochondr	272883	258904	272250	253038	254124	251241	312941	316082	312506	311120	310557	301032	278171	277475	305616	291947	254968	255570	273421	286873	291754	294706	285855	302965	301601	298302	305506	294714	271756	274151	273511	291947	2.41222	0.0682456	0.0952567	-0.0842972	9.17361	0.00623027	0.0248621	0.155754	1.1234	0.323394	0.842845
84	AT1G03110.1	AT1G03110.1	AT1G03110	10	10	AT1G03110.1 | Symbols: TRM82, AtTRM82 | Transducin/WD40 repeat-like superfamily protein | chr1:749359-751796 FORWARD LENGTH=427	89201	78773	88828	83104	86642	88087	89674	87970	85837	87631	88050	83842	96410	92903	93374	94597	96986	102465	97725	95857	96908	99421	98199	100543	94579	105923	95821	105499	92939	97114	93932	94597	0.0188181	0.858838	0.510278	0.00578049	0.137231	0.626632	0.4342	-0.0244306	0.562738	0.477787	0.876683
85	AT1G03130.1;AT4G02770.1	AT1G03130.1;AT4G02770.1	AT1G03130	2;2	2;2	AT1G03130.1 | Symbols: PSAD-2 | photosystem I subunit D-2 | chr1:753528-754142 REVERSE LENGTH=204;AT4G02770.1 | Symbols: PSAD-1 | photosystem I subunit D-1 | chr4:1229247-1229873 REVERSE LENGTH=208	11588	9981	13400	11185	11589	8634	13132	11964	11348	12646	12139	20698	9911	10638	8119	11055	7835	9400	9219	13472	8855	9930	11134	12661	11184	10646	12703	8002	9930	9096	7950	11055	4.6157	0.0230084	0.0518778	-0.154944	7.4158	0.00970056	0.0317553	0.286126	25.6971	0.00324982	0.391014
86	AT1G03140.1	AT1G03140.1	AT1G03140	8	8	AT1G03140.1 | Symbols: | splicing factor Prp18 family protein | chr1:754471-756223 REVERSE LENGTH=420	34269	36257	34744	34452	34816	35109	35116	34755	33417	34135	33564	33664	36650	38194	36294	36291	41245	37900	41206	39094	37868	39470	34920	38510	36834	39509	37354	39126	39523	38605	34842	36291	0.0392742	0.798334	0.489165	-0.0122905	0.400441	0.413203	0.335169	-0.0477605	0.547154	0.483642	0.87795
87	AT1G03150.1	AT1G03150.1	AT1G03150	5	5	AT1G03150.1 | Symbols: | Acyl-CoA N-acyltransferases (NAT) superfamily protein | chr1:756461-758441 FORWARD LENGTH=174	22561	24914	23810	24660	24106	23337	21533	21118	21613	21708	22591	21550	23967	24178	22499	22642	23395	25594	22304	17924	20857	18619	23943	22349	20360	21023	22170	22017	21539	21788	19518	22642	0.0859861	0.706537	0.453886	0.0164608	13.9799	0.00246286	0.0155814	-0.31271	0.296624	0.603365	0.894028
88	AT1G03190.2;AT1G03190.1	AT1G03190.2;AT1G03190.1	AT1G03190	6;6	6;6	AT1G03190.2 | Symbols: ATXPD, UVH6 | RAD3-like DNA-binding helicase protein | chr1:775822-779863 FORWARD LENGTH=758;AT1G03190.1 | Symbols: ATXPD, UVH6 | RAD3-like DNA-binding helicase protein | chr1:775822-779863 FORWARD LENGTH=758	30562	31570	29989	26945	26190	27198	32202	31418	31676	32040	30935	29645	31906	30341	31980	31869	31504	31697	32821	29056	32234	31209	29936	30855	28656	32650	32958	32027	30603	29450	30401	31869	11.3579	0.00334405	0.0230069	-0.197537	0.47693	0.374403	0.314105	-0.0539272	1.05615	0.336997	0.843983
89	AT1G03210.1	AT1G03210.1	AT1G03210	4	4	AT1G03210.1 | Symbols: | Phenazine biosynthesis PhzC/PhzF protein | chr1:782948-784240 FORWARD LENGTH=286	68405	67023	69745	67660	67765	66920	63094	65594	66283	65117	61666	57655	60149	59763	63903	67849	73659	78380	75655	75664	73061	80934	76232	71811	63283	79530	68893	70075	68914	67135	66320	67849	0.121797	0.654435	0.431651	-0.0200237	0.0571632	0.752205	0.486746	0.012397	4.62832	0.069523	0.692509
90	AT1G03220.1	AT1G03220.1	AT1G03220	21	13	AT1G03220.1 | Symbols: | Eukaryotic aspartyl protease family protein | chr1:787143-788444 FORWARD LENGTH=433	3731348	3761182	4049420	4134516	4075048	4119770	2955407	3093227	2863333	2989130	2883691	2949954	3722643	3574842	2829683	3341615	3742191	3732628	3829636	3336705	3209402	2983427	3226423	2672999	2886478	2811670	2805428	2955497	3681925	3737272	3729074	3341615	3.41764	0.0392162	0.0684462	0.0952079	20.6699	0.000557103	0.00562212	-0.246414	0.460158	0.520136	0.886876
91	AT1G03230.1	AT1G03230.1	AT1G03230	22	14	AT1G03230.1 | Symbols: | Eukaryotic aspartyl protease family protein | chr1:790110-791414 FORWARD LENGTH=434	2525903	2477928	2609709	2637263	2585763	2639647	1911179	1971531	1859286	1914965	1967175	1885759	2759134	2649304	2077471	2235001	2424300	2523865	2436243	2035538	1990695	1900902	2153366	1844332	2048587	1995930	1909121	2132177	2401188	2442615	2508907	2235001	0.8273	0.25841	0.234547	0.0464524	35.1085	0.000148561	0.00289593	-0.317147	0.00341672	0.9551	0.926073
92	AT1G03260.1	AT1G03260.1	AT1G03260	1	1	AT1G03260.1 | Symbols: | SNARE associated Golgi protein family | chr1:795678-798102 REVERSE LENGTH=274	8013	6550	6874	7434	7049	7163	8119	7834	7615	9308	8284	9523	7017	8374	8351	7920	7255	7826	6583	7953	8009	6929	8076	7204	7811	7671	9330	6300	7707	7515	7311	7920	0.0409095	0.795175	0.488	0.0139974	0.540403	0.345457	0.298422	0.0794808	8.0951	0.0284052	0.627181
93	AT1G03280.1;AT4G20340.1	AT1G03280.1	AT1G03280	4;1	4;1	AT1G03280.1 | Symbols: | Transcription factor TFIIE, alpha subunit | chr1:803635-806758 FORWARD LENGTH=479	17586	16091	16139	15747	14293	14992	16876	16877	16739	15979	15559	14118	19135	19272	16259	15256	20465	18778	17076	12845	14251	19611	15929	21011	16428	21168	17699	18661	15978	15848	16915	15256	4.8765	0.020631	0.0492374	-0.145659	9.71936	0.00554782	0.0233398	-0.269983	7.38369	0.0328331	0.645561
94	AT1G03310.2;AT1G03310.1	AT1G03310.2;AT1G03310.1	AT1G03310	1;1	1;1	AT1G03310.2 | Symbols: ATISA2, ISA2, DBE1, BE2 | debranching enzyme 1 | chr1:813975-816623 FORWARD LENGTH=882;AT1G03310.1 | Symbols: ATISA2, ISA2, DBE1, BE2 | debranching enzyme 1 | chr1:813975-816623 FORWARD LENGTH=882	5340	6272	6628	5400	5906	5980	5349	6451	6084	5994	6329	5832	6360	5925	6157	5998																	0.761856	0.275985	0.245057	-0.0775017					0.0431418	0.840611	0.919561
95	AT1G03330.1	AT1G03330.1	AT1G03330	3	3	AT1G03330.1 | Symbols: | Small nuclear ribonucleoprotein family protein | chr1:818161-819297 REVERSE LENGTH=93	21219	21787	21503	24090	22535	23127	22932	22226	22848	23030	23870	26927	20205	20934	23491	23385	28545	28737	27880	23353	23435	21629	21924	21989	22471	24615	22465	19896	29116	26771	27454	23385	3.48158	0.0377391	0.066853	0.112734	15.6747	0.00175255	0.0126466	-0.315855	4.79926	0.0656348	0.691292
96	AT1G03350.1	AT1G03350.1	AT1G03350	6	6	AT1G03350.1 | Symbols: | BSD domain-containing protein | chr1:822834-824246 REVERSE LENGTH=470	45362	43364	44186	45883	43793	46579	37208	39481	36932	36973	34546	36161	48100	55754	38999	42325	54232	59052	54182	41247	43397	42968	39583	32904	39711	41096	36206	44949	43472	49760	48287	42325	0.434711	0.404769	0.317236	0.0358378	33.1984	0.000234448	0.00417355	-0.392104	3.48165	0.102874	0.728678
97	AT1G03360.1	AT1G03360.1	AT1G03360	4	4	AT1G03360.1 | Symbols: ATRRP4, RRP4 | ribosomal RNA processing 4 | chr1:824653-826179 FORWARD LENGTH=322	48067	50808	52517	48318	51211	50042	51488	51844	52530	51528	53931	49755	52706	52340	51545	51669	50908	50548	48532	49432	47102	53535	53321	52159	49232	54896	50118	57387	48229	48919	51611	51669	0.0877062	0.703477	0.452905	-0.0174585	0.00162492	0.957904	0.562291	0.000778907	0.100097	0.761683	0.914032
98	AT1G03370.1	AT1G03370.1	AT1G03370	5	4	AT1G03370.1 | Symbols: | C2 calcium/lipid-binding and GRAM domain containing protein | chr1:830968-834996 FORWARD LENGTH=1020	94606	104699	95783	92842	87158	85516	94041	92306	91039	96203	93461	99384	92489	92440	88394	90969	89037	91544	90061	92675	87919	89091	91090	95550	86864	91822	94179	89210	92258	88076	91395	90969	7.77331	0.00807677	0.0317457	-0.152346	0.00191596	0.955128	0.561579	-0.00511046	1.83232	0.214974	0.796066
99	AT1G03380.1	AT1G03380.1	AT1G03380	5	5	AT1G03380.1 | Symbols: ATATG18G, ATG18G | homolog of yeast autophagy 18 (ATG18) G | chr1:836155-840362 FORWARD LENGTH=959	20626	19213	20155	18866	18618	19852	19674	19849	18784	20982	19647	18872	19817	19871	21029	20140	19911	20961	21109	19688	20159	21087	19404	19985	19410	20244	18338	20019	20680	19793	19206	20140	1.06571	0.201055	0.198148	-0.065377	0.0693013	0.729125	0.477506	-0.0245786	0.172011	0.69193	0.912065
100	AT1G03410.1	AT1G03410.1	AT1G03410	2	2	AT1G03410.1 | Symbols: 2A6 | 2-oxoglutarate (2OG) and Fe(II)-dependent oxygenase superfamily protein | chr1:844782-846574 REVERSE LENGTH=398	18524	17930	17388	19109	18313	16837	17460	17536	17790	19622	18742	18312	19001	18705	18970	18436	16905	18161	19599	19217	18631	17207	20723	19332	21168	18452	18936	18527	20110	20833	18824	18436	0.0328486	0.814305	0.494747	0.0111305	0.0232996	0.839835	0.518785	0.0102562	3.1077	0.119871	0.741638
101	AT1G03430.1	AT1G03430.1	AT1G03430	2	2	AT1G03430.1 | Symbols: AHP5 | histidine-containing phosphotransfer factor 5 | chr1:848159-849235 FORWARD LENGTH=157	41854	40152	38585	44615	43637	44204	45717	42884	40768	50812	43331	50787	39675	40252	46581	44174	36064	38362	36461	47651	44747	41938	40177	41846	47052	39338	40951	40585	42190	40649	39622	44174	5.97112	0.0142162	0.041296	0.135391	15.675	0.00175255	0.0126466	0.276756	12.9719	0.0124356	0.542203
102	AT1G03457.1;AT1G03457.2	AT1G03457.1;AT1G03457.2	AT1G03457	2;2	1;1	AT1G03457.1 | Symbols: | RNA-binding (RRM/RBD/RNP motifs) family protein | chr1:861109-864019 REVERSE LENGTH=429;AT1G03457.2 | Symbols: | RNA-binding (RRM/RBD/RNP motifs) family protein | chr1:861109-864019 REVERSE LENGTH=438	25969	31638	29461	29505	29317	27608	28227	28257	26617	28412	28973	33180	26546	25039	25982	28451																	0.0205623	0.852876	0.508679	-0.0106104					5.87356	0.0468706	0.657297
103	AT1G03475.1;AT4G03205.1;AT4G03205.2	AT1G03475.1	AT1G03475	11;4;4	11;4;4	AT1G03475.1 | Symbols: LIN2, HEMF1, ATCPO-I | Coproporphyrinogen III oxidase | chr1:869302-871175 REVERSE LENGTH=386	127270	121335	129170	126800	125566	121433	152106	149183	152666	154325	147541	151709	118122	125829	141651	136575	117643	117806	121396	134469	135159	130876	137628	143688	141590	134927	143674	135752	131579	132049	129895	136575	0.0691157	0.73616	0.465573	-0.0152645	8.99133	0.00649489	0.0251619	0.166519	0.0569694	0.81752	0.919039
104	AT1G03495.1;AT1G03940.1	AT1G03495.1;AT1G03940.1	AT1G03495	2;1	2;1	AT1G03495.1 | Symbols: | HXXXD-type acyl-transferase family protein | chr1:873436-874832 FORWARD LENGTH=465;AT1G03940.1 | Symbols: | HXXXD-type acyl-transferase family protein | chr1:1009542-1010951 REVERSE LENGTH=469	4521	5056	4580	4262	4631	4925	4306	4636	4498	4011	4778	4538	4227	4480	4030	3723	3470	2793	2983	3687	3867	4021	3709	3384	3380	3281	3736	3258	3217	3249	2726	3723	0.137106	0.634389	0.423835	-0.0349668	5.4929	0.0165994	0.0419906	0.324111	0.0563995	0.818317	0.919039
105	AT1G03590.1	AT1G03590.1	AT1G03590	5	4	AT1G03590.1 | Symbols: | Protein phosphatase 2C family protein | chr1:894480-896257 REVERSE LENGTH=462	35218	36778	34844	34300	36310	37549	38296	38121	36413	35978	38624	37899	37625	37032	36990	35342																	0.105237	0.677062	0.441092	0.0177018					0.0633367	0.808851	0.919039
106	AT1G03680.1	AT1G03680.1	AT1G03680	4	4	AT1G03680.1 | Symbols: ATHM1, TRX-M1, ATM1, THM1 | thioredoxin M-type 1 | chr1:916990-917865 REVERSE LENGTH=179	18883	16624	17130	20222	18050	18470	18928	17693	17283	18157	18054	20981	18600	19162	21135	18269	14535	17983	16877	17176	16760	17918	16565	15975	20993	16365	18577	17688	22225	19661	21587	18269	2.97199	0.04958	0.0786401	0.10834	0.709877	0.285585	0.263617	0.0700903	2.0768	0.191594	0.791296
107	AT1G03700.1	AT1G03700.1	AT1G03700	1	1	AT1G03700.1 | Symbols: | Uncharacterised protein family (UPF0497) | chr1:921038-921844 FORWARD LENGTH=164	8494	10234	8402	9219	9704	9330	8357	7763	7674	7914	8327	8050	8716	9238	9191	9685																	0.65541	0.310251	0.266082	0.058515					0.11087	0.749955	0.914032
108	AT1G03740.2;AT1G03740.1	AT1G03740.2;AT1G03740.1	AT1G03740	3;3	3;3	AT1G03740.2 | Symbols: | Protein kinase superfamily protein | chr1:934055-936581 FORWARD LENGTH=697;AT1G03740.1 | Symbols: | Protein kinase superfamily protein | chr1:934055-936792 FORWARD LENGTH=740	27289	27009	25561	23402	24650	24221	18946	19602	18868	19179	20758	19289	21581	23041	22479	22711																	5.78367	0.015201	0.0427345	-0.143998					0.499791	0.503066	0.881703
109	AT1G03760.1	AT1G03760.1	AT1G03760	5	5	AT1G03760.1 | Symbols: | Prefoldin chaperone subunit family protein | chr1:941211-943320 REVERSE LENGTH=391	27303	22974	26084	25984	26722	26229	27606	27454	26510	27956	27308	28311	27797	28156	27931	27818	26946	26021	27212	31088	26577	28347	28736	29791	28027	26780	27069	28812	23906	27508	27113	27818	0.710179	0.291903	0.25438	0.0478291	1.76262	0.105634	0.133668	0.101314	0.334427	0.581931	0.893614
110	AT1G03830.1;AT1G03830.2	AT1G03830.1;AT1G03830.2	AT1G03830	1;1	1;1	AT1G03830.1 | Symbols: | guanylate-binding family protein | chr1:962128-966622 REVERSE LENGTH=991;AT1G03830.2 | Symbols: | guanylate-binding family protein | chr1:962128-966622 REVERSE LENGTH=1013	8472	7048	8040	8653	7912	7607	9576	9504	8699	8458	9531	8302	9654	9094	10499	8666																	0.23821	0.532144	0.378766	0.0369973					1.6758	0.233446	0.804178
111	AT1G03860.1;AT1G03860.3;AT1G03860.2	AT1G03860.1;AT1G03860.3;AT1G03860.2	AT1G03860	14;14;10	9;9;5	AT1G03860.1 | Symbols: ATPHB2, PHB2 | prohibitin 2 | chr1:979611-981157 REVERSE LENGTH=286;AT1G03860.3 | Symbols: ATPHB2, PHB2 | prohibitin 2 | chr1:979611-981157 REVERSE LENGTH=286;AT1G03860.2 | Symbols: ATPHB2, PHB2 | prohibitin 2 | chr1:979611-980870 RE	379202	394872	391969	433069	426195	415208	412046	422596	419269	426112	410059	449372	394238	405734	391275	413824	370044	368647	367487	468214	406848	387889	452693	420988	438684	427338	418704	414552	372123	379977	378431	413824	5.89581	0.0145619	0.0418602	0.128279	13.7646	0.00260678	0.0161816	0.191215	0.648139	0.446635	0.871027
112	AT1G03870.1	AT1G03870.1	AT1G03870	5	4	AT1G03870.1 | Symbols: FLA9 | FASCICLIN-like arabinoogalactan 9 | chr1:982625-983368 REVERSE LENGTH=247	477366	500585	545700	533670	546691	567007	577243	544310	542223	541953	555485	626657	512545	502418	466007	527300	511599	513979	534233	578843	540098	537359	544683	566606	544787	575605	556993	548392	512981	529826	534438	527300	4.64438	0.0227753	0.051754	0.11263	2.99779	0.0470729	0.0788453	0.0865928	1.54064	0.251869	0.813566
113	AT1G03880.1	AT1G03880.1	AT1G03880	1	1	AT1G03880.1 | Symbols: CRU2, CRB | cruciferin 2 | chr1:985786-987916 FORWARD LENGTH=455																	6706	8350	9671	9536	5231	6100	8272	16404	6804	7240	11669	5680	5323	5623	4871	6985					5.22114	0.0181082	0.0439887	-0.244864
114	AT1G03900.1	AT1G03900.1	AT1G03900	3	3	AT1G03900.1 | Symbols: ATNAP4, NAP4 | non-intrinsic ABC protein 4 | chr1:991252-992852 FORWARD LENGTH=272	75188	73516	76812	67369	70967	64338	75551	76854	79597	74041	80639	79618	68588	73331	77670	69462																	7.93289	0.00770699	0.0313061	-0.154069					0.0293459	0.867832	0.921655
115	AT1G03982.1	AT1G03982.1	AT1G03982	1	1	AT1G03982.1 | Symbols: | PAK-box/P21-Rho-binding family protein | chr1:1022424-1023136 REVERSE LENGTH=177	11123	9676	11118	11374	11118	11486	13665	12898	12824	11835	12450	11696	13759	14167	13004	11591																	1.63544	0.120619	0.139517	0.0902759					5.16568	0.0581703	0.67675
116	AT1G04040.1	AT1G04040.1	AT1G04040	14	11	AT1G04040.1 | Symbols: | HAD superfamily, subfamily IIIB acid phosphatase | chr1:1042564-1043819 REVERSE LENGTH=271	94328	102987	89155	89281	96768	85541	41507	38767	37867	37151	43451	39555	105730	103582	43626	65339	69899	71389	67047	64204	62547	62138	63459	63599	64813	67931	68136	65265	69481	68578	68438	65339	1.95298	0.0934948	0.117186	-0.0769537	4.8223	0.0208101	0.0481472	-0.141367	0.141318	0.719174	0.912812
117	AT1G04080.3;AT1G04080.1;AT1G04080.2	AT1G04080.3;AT1G04080.1;AT1G04080.2	AT1G04080	27;27;25	27;27;25	AT1G04080.3 | Symbols: PRP39 | Tetratricopeptide repeat (TPR)-like superfamily protein | chr1:1051803-1056550 FORWARD LENGTH=823;AT1G04080.1 | Symbols: PRP39 | Tetratricopeptide repeat (TPR)-like superfamily protein | chr1:1051803-1056550 FORWARD LENGTH=76	734439	757361	721111	766500	787543	796020	687497	704757	695019	711517	703538	716641	731271	702333	698229	732855	769971	814763	745048	771674	748645	747853	747238	703988	685154	754845	700081	731350	689604	728208	696968	732855	2.75731	0.0557295	0.0841864	0.086754	0.470457	0.377746	0.316069	-0.0386649	0.428092	0.534836	0.886876
118	AT1G04120.2;AT1G04120.1	AT1G04120.2;AT1G04120.1	AT1G04120	8;8	6;6	AT1G04120.2 | Symbols: MRP5 | multidrug resistance-associated protein 5 | chr1:1064848-1070396 REVERSE LENGTH=1509;AT1G04120.1 | Symbols: ATMRP5, MRP5, ATABCC5, ABCC5 | multidrug resistance-associated protein 5 | chr1:1064848-1070396 REVERSE LENGTH=1514	21406	21412	22929	20867	20083	19939	25720	25844	26952	27608	25736	25034	25609	24096	25292	25240	24205	26572	27306	22638	24116	24445	21980	23933	24021	25100	25784	24123	26072	25853	26211	25240	3.18198	0.0440273	0.0728809	-0.110743	2.67096	0.0570288	0.0887734	-0.133152	0.039842	0.846364	0.920483
119	AT1G04130.1	AT1G04130.1	AT1G04130	10	10	AT1G04130.1 | Symbols: TPR2, AtTPR2 | Tetratricopeptide repeat (TPR)-like superfamily protein | chr1:1073465-1075374 FORWARD LENGTH=360	10323	9870	9571	10002	9809	9674	11530	12089	11747	11789	11685	11870	10264	11037	11150	11140	7987	4745	6455	12422	9947	6676	9254	11656	10359	8798	9932	7854	6425	10964	7457	11140	0.0286423	0.82548	0.498852	-0.0135872	29.1303	0.000306407	0.00439437	0.598161	0.015764	0.903646	0.923123
120	AT1G04140.1;AT1G04140.2	AT1G04140.1;AT1G04140.2	AT1G04140	4;3	4;3	AT1G04140.1 | Symbols: | Transducin family protein / WD-40 repeat family protein | chr1:1075984-1080321 REVERSE LENGTH=790;AT1G04140.2 | Symbols: | Transducin family protein / WD-40 repeat family protein | chr1:1075992-1080321 REVERSE LENGTH=793	37907	36212	34669	34738	33911	33562	41278	42147	41166	43585	40477	44381	37302	38827	40715	40998																	2.44209	0.066871	0.0938646	-0.089969					0.688924	0.433026	0.867987
121	AT1G04170.1;AT4G18330.1;AT2G18720.1	AT1G04170.1	AT1G04170	23;5;2	16;0;0	AT1G04170.1 | Symbols: EIF2 GAMMA | eukaryotic translation initiation factor 2 gamma subunit | chr1:1097423-1099702 FORWARD LENGTH=465	1393695	1409233	1378833	1216332	1260415	1263057	1329423	1380843	1385728	1363828	1399867	1257237	1475687	1416541	1396628	1355305	1432657	1440169	1358448	1272143	1293342	1276410	1412127	1437449	1358171	1400784	1400189	1350622	1403174	1369413	1371086	1355305	9.22599	0.00541801	0.0269062	-0.161148	6.78635	0.0114926	0.0344058	-0.139274	1.09869	0.328293	0.843786
122	AT1G04190.1	AT1G04190.1	AT1G04190	9	9	AT1G04190.1 | Symbols: TPR3 | Tetratricopeptide repeat (TPR)-like superfamily protein | chr1:1106617-1108557 REVERSE LENGTH=328	155890	156404	152122	143675	154903	141506	182746	179748	185933	181268	183190	181455	158018	160736	171209	166219	149533	142466	138610	179824	168559	148107	174047	192923	167725	170883	193600	153979	143655	140963	139851	166219	2.04699	0.0870559	0.111475	-0.0776388	14.0893	0.00243733	0.0155556	0.205386	0.153926	0.707857	0.912065
123	AT1G04200.1	AT1G04200.1	AT1G04200	7	7	AT1G04200.1 | Symbols: | FUNCTIONS IN: molecular_function unknown; INVOLVED IN: N-terminal protein myristoylation; LOCATED IN: cellular_component unknown; EXPRESSED IN: 22 plant structures; EXPRESSED DURING: 13 growth stages; CONTAINS InterPro DOMAIN/s: D	24883	27191	25971	26316	26547	27791	25806	25015	25244	25688	25509	26176	26462	26988	27828	27960	30054	33116	30980	31394	29982	28575	32134	30447	29568	32552	28922	32278	29599	36064	31565	27960	0.674992	0.303599	0.262049	0.0474399	0.702108	0.288368	0.26573	-0.0658218	0.127105	0.732894	0.913033
124	AT1G04220.1	AT1G04220.1	AT1G04220	12	5	AT1G04220.1 | Symbols: KCS2 | 3-ketoacyl-CoA synthase 2 | chr1:1119853-1122483 REVERSE LENGTH=528	115148	113060	114893	105121	103620	103743	110972	110841	109245	107807	115639	99928	132458	122318	122527	114459	117974	124827	117793	112411	118023	112816	112021	117603	115994	127185	118050	127590	112135	114659	115154	114459	6.12491	0.0136294	0.040538	-0.134851	1.44124	0.139552	0.162503	-0.0711157	1.24121	0.301238	0.834878
125	AT1G04260.1	AT1G04260.1	AT1G04260	5	5	AT1G04260.1 | Symbols: MPI7, MPIP7, PRA1.D | CAMV movement protein interacting protein 7 | chr1:1140749-1141297 REVERSE LENGTH=182	34859	33111	32690	37141	37912	37104	33191	31749	31010	33202	31150	34943	33839	31105	29288	35065	29117	30578	30513	35642	34511	28877	33750	29665	30915	31493	31919	29825	27810	30223	29107	35065	7.65177	0.00834204	0.0320507	0.156029	3.24638	0.041337	0.0727451	0.13461	0.816446	0.393894	0.856495
126	AT1G04270.2;AT1G04270.1;AT5G43640.1;AT5G09490.1	AT1G04270.2;AT1G04270.1	AT1G04270	7;7;2;1	2;2;0;0	AT1G04270.2 | Symbols: RPS15 | cytosolic ribosomal protein S15 | chr1:1141852-1142960 REVERSE LENGTH=151;AT1G04270.1 | Symbols: RPS15 | cytosolic ribosomal protein S15 | chr1:1141852-1142960 REVERSE LENGTH=152	20653	22669	20410	21297	23481	22851	19982	20589	20555	20703	20383	21402	20771	20840	19166	21054	17787	19968	17812	20135	16302	16640	20398	22074	21175	19307	19221	18681	16302	18564	19903	21054	2.01328	0.0892363	0.113443	0.0856241	0.566757	0.335594	0.292541	-0.0661415	0.224189	0.651486	0.901487
127	AT1G04280.1;AT1G06750.1;AT1G06750.2;AT2G30630.1;AT2G30630.2	AT1G04280.1	AT1G04280	16;1;1;1;1	16;1;1;1;1	AT1G04280.1 | Symbols: | P-loop containing nucleoside triphosphate hydrolases superfamily protein | chr1:1143643-1146541 REVERSE LENGTH=534	276227	285574	267166	243485	244421	255398	219580	228279	226856	242433	217157	206128	258946	254618	230908	247096	277445	282269	270432	232797	242662	265361	223208	217925	212576	234178	217870	233276	268167	262386	264863	247096	8.52179	0.0066459	0.0293268	-0.157362	9.53086	0.00581708	0.0239905	-0.164242	0.628019	0.453816	0.872927
128	AT1G04290.1	AT1G04290.1	AT1G04290	2	2	AT1G04290.1 | Symbols: | Thioesterase superfamily protein | chr1:1147721-1148352 REVERSE LENGTH=155	43832	41341	41765	42106	42180	44910	43629	44354	46042	45718	43390	43965	44745	46105	47051	50799																	0.221761	0.547028	0.385867	0.0254374					0.159302	0.703106	0.912065
129	AT1G04300.2;AT1G04300.4;AT1G04300.1;AT1G04300.3	AT1G04300.2;AT1G04300.4;AT1G04300.1;AT1G04300.3	AT1G04300	2;2;2;2	2;2;2;2	AT1G04300.2 | Symbols: | TRAF-like superfamily protein | chr1:1148818-1153095 REVERSE LENGTH=997;AT1G04300.4 | Symbols: | TRAF-like superfamily protein | chr1:1148818-1153895 REVERSE LENGTH=1055;AT1G04300.1 | Symbols: | TRAF-like superfamily protein | c	5537	6226	5785	6143	6034	5948	6819	6538	6072	6573	6360	6746	5582	6595	7186	6164	4848	4690	4855	5108	5196	5220	5408	6191	5365	5738	5562	6121	4568	4766	5060	6164	0.31115	0.47717	0.352599	0.0466744	0.790351	0.261532	0.248058	0.109133	0.0257851	0.876072	0.921655
130	AT1G04340.1	AT1G04340.1	AT1G04340	2	1	AT1G04340.1 | Symbols: | HR-like lesion-inducing protein-related | chr1:1163345-1164737 REVERSE LENGTH=159	3861	3502	3772	4272	4234	3847	4235	4649	4349	4232	3805	4764	3695	3752	3613	4612																	2.3676	0.0704341	0.0973826	0.14976					0.439153	0.529818	0.886876
131	AT1G04400.2;AT1G04400.1	AT1G04400.2;AT1G04400.1	AT1G04400	8;8	8;8	AT1G04400.2 | Symbols: CRY2, FHA, AT-PHH1, PHH1, ATCRY2 | cryptochrome 2 | chr1:1185719-1187901 REVERSE LENGTH=612;AT1G04400.1 | Symbols: CRY2, FHA, AT-PHH1, PHH1, ATCRY2 | cryptochrome 2 | chr1:1185719-1187901 REVERSE LENGTH=612	59355	62689	61586	55476	54626	53764	58278	59253	61768	65310	61121	56281	66077	61904	60135	61595	60929	66245	61566	61281	62801	67528	63070	58441	56501	59299	59139	56476	56202	58194	59064	61595	8.85667	0.00601487	0.0280769	-0.164285	0.145293	0.616467	0.430232	0.0217726	0.221083	0.653541	0.9016
132	AT1G04410.1	AT1G04410.1	AT1G04410	21	10	AT1G04410.1 | Symbols: | Lactate/malate dehydrogenase family protein | chr1:1189418-1191267 REVERSE LENGTH=332	5419553	4892869	5284884	5183185	5157535	5030399	6067122	6069607	6077963	5717006	5655711	5825847	5014589	5290351	5784255	5512654	4891733	4708294	5047999	5486254	5444432	5429612	5496167	6308079	5899821	5544018	6135825	5371367	5518701	5478998	5346833	5512654	0.135339	0.636809	0.424824	-0.0210747	9.04069	0.00638115	0.0249819	0.159493	7.3247	0.0332293	0.645561
133	AT1G04420.1	AT1G04420.1	AT1G04420	4	4	AT1G04420.1 | Symbols: | NAD(P)-linked oxidoreductase superfamily protein | chr1:1191634-1193699 FORWARD LENGTH=412	15829	15351	14956	15856	16081	14569	17823	17446	17172	18069	17276	19635	15272	15896	16125	16142	16418	16891	16633	14564	16358	15034	15025	16712	15380	17991	16698	15834	15774	15287	15442	16142	0.0336506	0.812156	0.494255	0.0115239	1.72986	0.108338	0.135872	-0.12	1.24333	0.300834	0.834878
134	AT1G04430.2;AT1G04430.1	AT1G04430.2;AT1G04430.1	AT1G04430	28;28	18;18	AT1G04430.2 | Symbols: | S-adenosyl-L-methionine-dependent methyltransferases superfamily protein | chr1:1198860-1201301 FORWARD LENGTH=623;AT1G04430.1 | Symbols: | S-adenosyl-L-methionine-dependent methyltransferases superfamily protein | chr1:1198860-1	400898	428926	407351	373795	398862	390597	433960	435379	446405	419213	452479	439935	465750	451217	436925	423538	440647	444384	414567	412642	406366	424087	450836	445900	435852	476597	419539	468813	412350	408355	417264	423538	2.71792	0.0570056	0.0853093	-0.0888834	1.40198	0.144807	0.166933	-0.0641289	0.1346	0.725495	0.913033
135	AT1G04440.1	AT1G04440.1	AT1G04440	9	2	AT1G04440.1 | Symbols: CKL13 | casein kinase like 13 | chr1:1202815-1205664 FORWARD LENGTH=468	17639	19496	18335	17107	17098	16722	18308	18392	18953	18369	19602	18466	19055	18364	18166	17613	14605	16021	16001	17251	16696	18246	17966	18264	17981	16935	17484	19543	15913	15504	16351	17613	3.65643	0.0344574	0.0634567	-0.123277	3.44747	0.0370172	0.0677731	0.162691	0.059268	0.814018	0.919039
136	AT3G04400.2;AT3G04400.1;AT2G33370.1;AT1G04480.1	AT3G04400.2;AT3G04400.1;AT2G33370.1;AT1G04480.1	AT3G04400	12;12;12;12	12;12;12;12	AT3G04400.2 | Symbols: emb2171 | Ribosomal protein L14p/L23e family protein | chr3:1167611-1168308 FORWARD LENGTH=125;AT3G04400.1 | Symbols: emb2171 | Ribosomal protein L14p/L23e family protein | chr3:1167339-1168308 FORWARD LENGTH=140;AT2G33370.1 | Symbol	591691	664337	644620	640359	650693	605616	602756	637801	651769	591608	640728	593304	661666	685669	573905	591520	645950	624036	587112	538892	603282	583266	561658	594877	540073	626614	558638	621645	557287	545760	596652	591520	0.000793051	0.970571	0.548627	-0.0030242	4.03277	0.0285353	0.0582033	-0.106086	3.07277	0.121612	0.742132
137	AT1G04510.2;AT1G04510.1	AT1G04510.2;AT1G04510.1	AT1G04510	14;14	11;11	AT1G04510.2 | Symbols: MAC3A | MOS4-associated complex 3A | chr1:1226749-1230592 FORWARD LENGTH=523;AT1G04510.1 | Symbols: MAC3A | MOS4-associated complex 3A | chr1:1226749-1230592 FORWARD LENGTH=523	117038	97683	115043	108359	107199	106522	132054	132731	132695	129548	136486	127892	117457	117100	138593	118755	105472	114581	111927	131132	128319	130370	120353	137134	126292	129594	139485	124394	107475	112959	110500	118755	0.334501	0.461427	0.344857	-0.0340148	17.0477	0.0012442	0.0101132	0.231715	0.308817	0.596484	0.894028
138	AT1G04530.1	AT1G04530.1	AT1G04530	7	7	AT1G04530.1 | Symbols: TPR4 | Tetratricopeptide repeat (TPR)-like superfamily protein | chr1:1234456-1235895 REVERSE LENGTH=310	57079	58497	56810	58943	57572	58751	54293	53144	51117	53361	50953	54855	58895	59435	52357	56226	61132	59693	64209	53007	53774	54320	52518	55348	55055	58919	55483	57210	58922	56268	59016	56226	0.205276	0.561578	0.393191	0.0239035	9.17918	0.00623027	0.0248621	-0.199825	0.00146563	0.970618	0.927111
139	AT1G04555.1	AT1G04555.1	AT1G04555	1	1	AT1G04555.1 | Symbols: | unknown protein; FUNCTIONS IN: molecular_function unknown; INVOLVED IN: biological_process unknown; LOCATED IN: cellular_component unknown; BEST Arabidopsis thaliana protein match is: unknown protein (TAIR:AT4G33380.1); Has 84 Bla	2189	2005	1874	2266	2407	2307	1878	1879	2006	1861	1825	1995	1992	1817	1882	1902	2277	4270	4194	4026	3415	3483	5584	3124	3888	3605	2918	4064	2910	3094	3644	1902	3.01627	0.0483822	0.0775113	0.202006	0.105845	0.668765	0.452212	0.0243729	0.0619335	0.810649	0.919039
140	AT1G04580.1	AT1G04580.1	AT1G04580	1	1	AT1G04580.1 | Symbols: AAO4, ATAO-4, ATAO2, AO4 | aldehyde oxidase 4 | chr1:1252212-1257510 REVERSE LENGTH=1337	54654	41107	46282	49655	54033	49907	65738	62627	58197	51603	57797	61099	49939	54533	63141	48260																	4.46303	0.0242142	0.0524424	0.112804					11.1348	0.0160335	0.550041
141	AT1G04590.1;AT1G04590.2	AT1G04590.1;AT1G04590.2	AT1G04590	2;2	2;2	AT1G04590.1 | Symbols: | BEST Arabidopsis thaliana protein match is: Pentatricopeptide repeat (PPR) superfamily protein (TAIR:AT4G21190.1); Has 111 Blast hits to 111 proteins in 15 species: Archae - 0; Bacteria - 0; Metazoa - 0; Fungi - 0; Plants - 109; V	8515	9588	9092	9790	10563	11288	8926	9211	9910	9126	9969	10116	9890	9487	9727	9500	9732	10922	8154	9777	9718	8440	10579	11787	10628	9547	9679	10946	9165	9278	10398	9500	8.67744	0.00634847	0.0285366	0.218454	0.142159	0.620522	0.431737	-0.0443957	0.618678	0.457299	0.872927
142	AT1G04630.1	AT1G04630.1	AT1G04630	5	1	AT1G04630.1 | Symbols: MEE4 | GRIM-19 protein | chr1:1289921-1290986 REVERSE LENGTH=143																	32473	30921	28659	33719	26549	29899	32085	28555	29807	31448	28002	30786	30198	28755	30037	28709					0.148757	0.612913	0.428641	-0.0298652
143	AT1G04640.2;AT1G04640.1	AT1G04640.2;AT1G04640.1	AT1G04640	2;2	2;2	AT1G04640.2 | Symbols: LIP2 | lipoyltransferase 2 | chr1:1292541-1293248 FORWARD LENGTH=235;AT1G04640.1 | Symbols: LIP2 | lipoyltransferase 2 | chr1:1292541-1293248 FORWARD LENGTH=235	14910	14301	15417	16821	14899	14009	16877	15862	16291	14134	16608	16600	14362	14316	14682	15108																	0.277009	0.501638	0.364029	0.0351602					1.08636	0.331095	0.843983
144	AT1G04680.1	AT1G04680.1	AT1G04680	3	1	AT1G04680.1 | Symbols: | Pectin lyase-like superfamily protein | chr1:1304052-1307780 REVERSE LENGTH=431	48801	49393	59657	51199	53909	55251	54801	55781	54978	55514	58033	58770	65819	57142	50469	52742																	0.216935	0.551073	0.387927	0.0227419					1.46936	0.263031	0.820067
145	AT1G04690.1	AT1G04690.1	AT1G04690	18	18	AT1G04690.1 | Symbols: KAB1, KV-BETA1 | potassium channel beta subunit 1 | chr1:1313662-1315420 FORWARD LENGTH=328	562328	578881	569945	576341	596982	566320	622571	612677	628559	629197	626910	651272	547045	550824	608976	595625	552454	535422	543181	647833	598350	582590	626158	610734	631726	611811	622967	578039	527160	547714	556051	595625	0.21804	0.550024	0.387528	0.0238217	10.5458	0.00477019	0.0216544	0.165069	0.5468	0.483814	0.87795
146	AT1G04710.1	AT1G04710.1	AT1G04710	9	5	AT1G04710.1 | Symbols: KAT1, PKT4 | peroxisomal 3-ketoacyl-CoA thiolase 4 | chr1:1321941-1324556 FORWARD LENGTH=443	49484	50256	54415	51901	50651	48471	55886	54746	56988	57993	58864	56837	52912	52942	57514	53643	48358	46598	48245	51052	48128	46698	52076	58033	52344	55516	56077	55402	49248	48733	48320	53643	0.265969	0.509859	0.368063	-0.0296134	0.183776	0.575295	0.411826	0.0267208	1.13335	0.321398	0.842845
147	AT1G04750.1;AT1G04750.2;AT2G33120.3;AT3G24890.1;AT3G24890.2	AT1G04750.1;AT1G04750.2	AT1G04750	12;11;4;1;1	2;2;0;0;0	AT1G04750.1 | Symbols: VAMP7B, VAMP721, ATVAMP721, AT VAMP7B | vesicle-associated membrane protein 721 | chr1:1331857-1333426 REVERSE LENGTH=219;AT1G04750.2 | Symbols: VAMP7B, VAMP721, ATVAMP721, AT VAMP7B | vesicle-associated membrane protein 721 | chr1:1	811135	818958	805953	754392	784034	801188	670831	655686	653128	641128	720915	605829	786744	772001	753962	745950	803250	804763	769601	725609	728472	657526	791088	761330	707861	649165	724852	695808	814201	770381	771807	745950	1.17635	0.18082	0.184604	-0.0582708	10.7035	0.00474002	0.0216544	-0.171173	0.282581	0.612008	0.895109
148	AT1G04780.1;AT3G24210.1	AT1G04780.1	AT1G04780	21;2	20;1	AT1G04780.1 | Symbols: | Ankyrin repeat family protein | chr1:1340891-1342965 REVERSE LENGTH=664	173300	174709	166012	158667	167811	165388	154416	154130	156589	160897	157049	155284	165244	164084	165287	169970	168056	180997	170255	170824	167076	171602	167323	165377	164176	170730	170230	167952	163196	164449	161809	169970	1.35394	0.153911	0.164878	-0.063562	0.204357	0.554417	0.403519	-0.0275026	0.228536	0.648677	0.900654
149	AT1G04810.1	AT1G04810.1	AT1G04810	30	10	AT1G04810.1 | Symbols: | 26S proteasome regulatory complex, non-ATPase subcomplex, Rpn2/Psmd1 subunit | chr1:1350304-1355261 FORWARD LENGTH=1001	289002	290854	280534	278662	274405	278204	289509	293695	293510	306527	293048	298737	307577	294930	298135	288757	299052	303319	287103	291434	292023	284280	294010	288256	278464	296324	292459	285467	292231	287565	289549	288757	0.826208	0.258702	0.234631	-0.0496719	0.395049	0.41614	0.336719	-0.0356946	0.613127	0.459289	0.873198
150	AT1G50010.1;AT1G04820.1	AT1G50010.1;AT1G04820.1	AT1G50010	28;28	1;1	AT1G50010.1 | Symbols: TUA2 | tubulin alpha-2 chain | chr1:18517737-18519729 FORWARD LENGTH=450;AT1G04820.1 | Symbols: TUA4, TOR2 | tubulin alpha-4 chain | chr1:1356421-1358266 REVERSE LENGTH=450	6041742	5905029	6156007	5710149	5836942	5791040	5677030	5704468	5844841	5602381	5830135	5189951	6191273	6148110	5922715	5806378	6186885	6098247	6018662	5288024	5666519	5488223	5361986	5941539	5479329	5613017	5942027	5600517	5967997	5934996	5869231	5806378	1.3578	0.153326	0.164393	-0.0622627	7.77495	0.00897864	0.0309193	-0.15469	3.25246	0.113387	0.736153
151	AT1G04830.1;AT1G04830.2	AT1G04830.1;AT1G04830.2	AT1G04830	3;3	3;3	AT1G04830.1 | Symbols: | Ypt/Rab-GAP domain of gyp1p superfamily protein | chr1:1359087-1361844 REVERSE LENGTH=448;AT1G04830.2 | Symbols: | Ypt/Rab-GAP domain of gyp1p superfamily protein | chr1:1358782-1361844 REVERSE LENGTH=459	56823	62373	56520	58418	57896	56092	48794	48379	48690	50998	51471	46113	55237	52314	54204	56406																	0.225777	0.543587	0.384342	-0.0274356					0.197781	0.671448	0.905924
152	AT1G04850.1	AT1G04850.1	AT1G04850	13	13	AT1G04850.1 | Symbols: | ubiquitin-associated (UBA)/TS-N domain-containing protein | chr1:1365311-1368706 REVERSE LENGTH=413	344638	312960	313514	343922	328363	312930	367838	361665	370536	365768	362995	367582	344067	371064	378145	348538	345022	326139	340951	344161	361831	352560	331978	340518	345956	347122	352429	366984	351983	354094	354752	348538	0.169976	0.596664	0.407812	0.0208009	1.69326	0.111532	0.138988	0.0647232	0.133196	0.726839	0.913033
153	AT1G04860.1	AT1G04860.1	AT1G04860	4	4	AT1G04860.1 | Symbols: UBP2, ATUBP2 | ubiquitin-specific protease 2 | chr1:1369306-1372290 REVERSE LENGTH=961	28849	30148	30152	28199	28937	29755	34994	36658	33667	35686	35171	32808	31964	33903	40897	34029	35636	37533	32870	38901	35956	36523	37308	35823	36493	39133	37324	38385	31194	33762	33939	34029	0.386686	0.430082	0.330159	-0.0370119	1.04361	0.201588	0.207067	0.0708952	0.425003	0.535976	0.886969
154	AT1G04870.2;AT1G04870.1	AT1G04870.2;AT1G04870.1	AT1G04870	13;9	13;9	AT1G04870.2 | Symbols: PRMT10, ATPRMT10 | protein arginine methyltransferase 10 | chr1:1373485-1375598 REVERSE LENGTH=383;AT1G04870.1 | Symbols: PRMT10, ATPRMT10 | protein arginine methyltransferase 10 | chr1:1373485-1375128 REVERSE LENGTH=280	191059	184816	189927	187109	186824	186035	218449	225281	222759	208075	219902	215216	195553	198357	212213	200355	185490	179283	190884	197110	196629	194868	215183	229639	217457	215062	224886	210921	207745	207896	207409	200355	0.0669644	0.740098	0.466596	-0.0149529	2.55515	0.0612929	0.0930856	0.0831101	2.76451	0.138498	0.751241
155	AT1G04900.1	AT1G04900.1	AT1G04900	6	6	AT1G04900.1 | Symbols: | Protein of unknown function (DUF185) | chr1:1383912-1387561 FORWARD LENGTH=442	31411	33374	33143	30628	34654	30425	33455	36085	35542	36108	34271	36210	32290	34053	32885	33710	35856	37403	33995	36995	38687	35351	37181	36484	33359	40729	33672	36494	30158	33646	31697	33710	0.329106	0.464793	0.346333	-0.033097	0.528516	0.349905	0.300516	0.0499571	0.0883732	0.775051	0.915027
156	AT1G04910.1	AT1G04910.1	AT1G04910	4	4	AT1G04910.1 | Symbols: | O-fucosyltransferase family protein | chr1:1388101-1391074 REVERSE LENGTH=519	16792	16783	16521	17206	15902	15670	15936	16436	16607	16734	17072	15107	17521	18197	18316	16312	19531	21008	17941	14987	15124	19410	17124	17984	18601	21234	18511	16476	17081	17191	16159	16312	0.342691	0.456316	0.342712	-0.0384648	7.62508	0.00928969	0.0312901	-0.239903	0.0284025	0.870082	0.921655
157	AT1G04950.3;AT1G04950.2;AT1G04950.1	AT1G04950.3;AT1G04950.2;AT1G04950.1	AT1G04950	10;10;10	10;10;10	AT1G04950.3 | Symbols: TAFII59, TAF6, ATTAF6 | TATA BOX ASSOCIATED FACTOR II 59 | chr1:1403606-1407184 REVERSE LENGTH=549;AT1G04950.2 | Symbols: TAFII59, TAF6, ATTAF6 | TATA BOX ASSOCIATED FACTOR II 59 | chr1:1403606-1407184 REVERSE LENGTH=549;AT1G04950.1	54023	59781	56440	55143	55578	57917	59504	60501	59803	62345	60334	57790	56839	54283	63190	62351	70490	71871	68892	66491	68413	67021	66451	67746	61831	68511	65402	66834	67695	69859	68479	62351	0.051267	0.771322	0.479471	-0.0136743	0.997079	0.211221	0.213825	-0.0651523	0.00254297	0.961349	0.926322
158	AT1G04970.1;AT1G04970.2	AT1G04970.1;AT1G04970.2	AT1G04970	5;4	5;4	AT1G04970.1 | Symbols: | lipid-binding serum glycoprotein family protein | chr1:1411216-1413431 FORWARD LENGTH=488;AT1G04970.2 | Symbols: | lipid-binding serum glycoprotein family protein | chr1:1411924-1413431 FORWARD LENGTH=349	134970	129593	128655	148963	136783	144738	119878	119147	121409	120258	120868	127113	126436	125075	124016	128885	133433	126308	127939	122856	124386	123845	118428	121138	120082	120698	115027	125010	132457	139839	138803	128885	5.93181	0.0144534	0.0417411	0.13063	1.14491	0.183466	0.195346	-0.0631088	0.393723	0.551289	0.891415
159	AT1G04980.1	AT1G04980.1	AT1G04980	17	16	AT1G04980.1 | Symbols: ATPDIL2-2, ATPDI10, PDI10, PDIL2-2 | PDI-like 2-2 | chr1:1413869-1416120 REVERSE LENGTH=447	343685	338425	340736	349558	362883	346803	384563	383747	397530	391144	393424	401320	369756	381727	379100	373501	337996	332697	327254	358423	357766	330417	381488	395769	394737	391879	387274	387719	322799	330286	319904	373501	0.927597	0.232719	0.21853	0.050446	1.87307	0.096857	0.126175	0.0686833	0.237196	0.642603	0.899781
160	AT1G04985.1	AT1G04985.1	AT1G04985	2	2	AT1G04985.1 | Symbols: | unknown protein; Has 37 Blast hits to 37 proteins in 11 species: Archae - 0; Bacteria - 0; Metazoa - 0; Fungi - 0; Plants - 37; Viruses - 0; Other Eukaryotes - 0 (source: NCBI BLink). | chr1:1416563-1418291 REVERSE LENGTH=193	9205	9901	9590	9943	10231	10143	9744	10272	9832	10358	9785	10202	9744	8992	9559	8390	9684	10238	9270	9569	9000	11239	7960	9181	9366	9519	8035	10099	8525	7966	8149	8390	1.17077	0.181676	0.184796	0.0792773	0.0888206	0.695627	0.463751	0.0301265	0.0682473	0.802074	0.918174
161	AT1G05000.1;AT1G05000.2	AT1G05000.1;AT1G05000.2	AT1G05000	1;1	1;1	AT1G05000.1 | Symbols: | Phosphotyrosine protein phosphatases superfamily protein | chr1:1425660-1428393 FORWARD LENGTH=215;AT1G05000.2 | Symbols: | Phosphotyrosine protein phosphatases superfamily protein | chr1:1425660-1428393 FORWARD LENGTH=247	11913	13372	12769	13818	13180	14234	10200	9696	10787	10123	11396	9054	11682	12365	12087	11224																	2.90893	0.0512279	0.0800597	0.115716					0.0442536	0.838523	0.919494
162	AT1G05010.1	AT1G05010.1	AT1G05010	7	6	AT1G05010.1 | Symbols: EFE, ACO4, EAT1 | ethylene-forming enzyme | chr1:1431419-1432695 REVERSE LENGTH=323	251969	250285	254504	277438	261493	262952	236477	240558	241161	250893	236606	251077	219041	235824	236581	243595	221879	223434	240604	243983	241399	244920	237932	234921	227465	220742	245948	220550	258218	249698	249321	243595	2.48562	0.0651387	0.0923974	0.0835597	3.1286	0.0436792	0.0752037	0.0904592	0.853129	0.384458	0.855675
163	AT1G05055.1	AT1G05055.1	AT1G05055	2	2	AT1G05055.1 | Symbols: ATGTF2H2, GTF2H2 | general transcription factor II H2 | chr1:1448913-1450852 REVERSE LENGTH=421	4485	3375	5013	4045	4048	4356	4431	4617	5217	4535	4199	4057	3551	4334	3642	4824	4450	4630	4754	5096	4217	4659	4988	4554	4530	5592	4493	4368	4149	4454	4295	4824	0.19172	0.574064	0.398346	-0.0483184	0.0144961	0.874236	0.533005	0.0143202	3.81703	0.0909456	0.725668
164	AT1G05060.1	AT1G05060.1	AT1G05060	3	3	AT1G05060.1 | Symbols: | unknown protein; Has 34 Blast hits to 34 proteins in 13 species: Archae - 0; Bacteria - 0; Metazoa - 0; Fungi - 0; Plants - 34; Viruses - 0; Other Eukaryotes - 0 (source: NCBI BLink). | chr1:1451255-1452858 REVERSE LENGTH=253	57469	58045	59407	68491	63643	63734	57464	57774	57947	57670	58221	61173	56630	57615	60424	57709																	8.96294	0.00582395	0.0274953	0.163178					0.355476	0.571055	0.893614
165	AT1G05090.1;AT4G20720.1	AT1G05090.1;AT4G20720.1	AT1G05090	15;15	15;15	AT1G05090.1 | Symbols: | dentin sialophosphoprotein-related | chr1:1463202-1465622 FORWARD LENGTH=706;AT4G20720.1 | Symbols: | dentin sialophosphoprotein-related | chr4:11105409-11107841 FORWARD LENGTH=729	236128	246166	241826	251759	256342	254610	220953	224081	220851	221537	232870	231841	234660	227906	224765	228442	228518	229881	227034	228967	239521	228272	218120	215199	219408	213941	220778	216981	226240	227878	225941	228442	2.01424	0.0892022	0.113435	0.0749077	0.244913	0.517628	0.385726	0.0236462	1.01874	0.345169	0.844245
166	AT1G05140.1	AT1G05140.1	AT1G05140	1	1	AT1G05140.1 | Symbols: | Peptidase M50 family protein | chr1:1482681-1484006 FORWARD LENGTH=441	5895	6016	6426	6029	6792	6776	5443	5484	5111	5172	5373	6042	5428	5787	5469	5769																	1.29951	0.161411	0.170021	0.0958752					0.270392	0.620002	0.895715
167	AT1G05150.1	AT1G05150.1	AT1G05150	21	14	AT1G05150.1 | Symbols: | Calcium-binding tetratricopeptide family protein | chr1:1484280-1486706 REVERSE LENGTH=808	384605	391145	384268	322689	345962	348220	362232	359942	355579	369062	359693	344471	363191	349717	349954	376830	398308	428284	416022	414254	420368	427460	356271	379670	353669	401991	386585	389675	370651	396473	383969	376830	12.5935	0.00263666	0.0211272	-0.190011	0.242786	0.519266	0.386289	0.0224274	0.164899	0.697875	0.912065
168	AT1G05180.1;AT1G05180.2;AT1G05180.3	AT1G05180.1;AT1G05180.2;AT1G05180.3	AT1G05180	20;17;16	19;16;15	AT1G05180.1 | Symbols: AXR1 | NAD(P)-binding Rossmann-fold superfamily protein | chr1:1498357-1501775 REVERSE LENGTH=540;AT1G05180.2 | Symbols: AXR1 | NAD(P)-binding Rossmann-fold superfamily protein | chr1:1498357-1501469 REVERSE LENGTH=436;AT1G05180.3 |	371815	389043	372869	339018	349670	345443	341572	341960	350288	354081	352182	319940	371965	361248	355071	358092	382020	394279	371825	351744	367656	361680	349823	347759	339625	359249	350865	363215	358705	370244	365510	358092	6.08359	0.0138806	0.0410642	-0.132654	2.6278	0.0583914	0.0900644	-0.0868052	0.299283	0.601896	0.894028
169	AT1G05190.1	AT1G05190.1	AT1G05190	2	2	AT1G05190.1 | Symbols: emb2394 | Ribosomal protein L6 family | chr1:1502515-1503738 REVERSE LENGTH=223	11731	12186	11874	12321	12544	11885	12072	12398	11816	12755	11520	15135	11959	12432	11124	11863	12668	11899	12072	13133	11410	12301	12055	11594	10444	13445	11582	11337	10957	11231	11207	11863	0.3087	0.479236	0.353655	0.0381474	0.0104644	0.893169	0.539691	0.00804957	3.2927	0.11126	0.73429
170	AT1G05250.1;AT1G05240.1	AT1G05250.1;AT1G05240.1	AT1G05250	13;13	12;12	AT1G05250.1 | Symbols: | Peroxidase superfamily protein | chr1:1525924-1527169 REVERSE LENGTH=325;AT1G05240.1 | Symbols: | Peroxidase superfamily protein | chr1:1521202-1522447 FORWARD LENGTH=325	270449	287319	284995	281200	286157	285980	327778	327832	320245	323092	331514	387922	340965	346288	313709	296666	269890	275023	272670	254181	236577	227968	329280	308721	333380	285253	312208	304664	275635	266805	282448	296666	0.129059	0.644745	0.427655	0.0179886	12.184	0.00348422	0.01866	-0.185923	6.10859	0.0442134	0.651894
171	AT1G05260.1	AT1G05260.1	AT1G05260	14	12	AT1G05260.1 | Symbols: RCI3, RCI3A | Peroxidase superfamily protein | chr1:1529827-1531271 FORWARD LENGTH=326	1971300	1911346	2006450	1956540	1963032	1898461	1867900	1750038	1647954	1690269	1763126	1998024	1925642	1964341	1921797	1919004	1788665	1832364	1989326	1807246	1698807	1608126	1652986	1693363	2072428	1621885	1771235	1713056	1955962	2032082	2025948	1919004	0.0963887	0.690374	0.446781	-0.0175147	6.15525	0.0133542	0.0369421	-0.133589	1.43297	0.268709	0.822779
172	AT1G05270.1	AT1G05270.1	AT1G05270	7	7	AT1G05270.1 | Symbols: | TraB family protein | chr1:1531806-1534305 REVERSE LENGTH=371	137367	139279	137042	139795	140471	137540	133470	137379	143585	142817	132409	131869	143406	140589	138500	139515	143307	152822	135584	139203	138762	137705	140324	135026	130724	140249	134734	136140	134177	137097	137447	139515	0.0800827	0.7166	0.457976	0.0142901	0.852719	0.245146	0.236951	-0.0546339	0.816941	0.393782	0.856495
173	AT1G05320.3;AT1G05320.2;AT1G05320.1	AT1G05320.3;AT1G05320.2;AT1G05320.1	AT1G05320	39;39;39	38;38;38	AT1G05320.3 | Symbols: | FUNCTIONS IN: molecular_function unknown; INVOLVED IN: biological_process unknown; LOCATED IN: cellular_component unknown; EXPRESSED IN: fruit, egg cell; CONTAINS InterPro DOMAIN/s: Prefoldin (InterPro:IPR009053); BEST Arabidopsis	682005	700575	673735	705989	732185	714266	614043	632363	633479	626729	638279	641325	660978	654059	606110	646875	666851	681807	656082	635684	631304	633938	691483	646020	624168	642490	615662	623850	656628	657772	648818	646875	1.6003	0.123828	0.142303	0.0659117	2.05018	0.0837024	0.113965	-0.0767128	0.126579	0.733314	0.913033
174	AT1G05350.1	AT1G05350.1	AT1G05350	15	15	AT1G05350.1 | Symbols: | NAD(P)-binding Rossmann-fold superfamily protein | chr1:1560891-1564005 REVERSE LENGTH=431	407707	406147	395778	390146	406155	400895	381707	380232	382597	378689	378639	355187	412533	409351	395151	387579	382651	389782	387154	364499	371735	379885	380055	397588	384548	394508	381271	396634	392705	398171	401678	387579	0.0681515	0.737647	0.465943	-0.0149088	1.02546	0.205364	0.209791	-0.0551202	2.0083	0.198023	0.791296
175	AT1G05430.1	AT1G05430.1	AT1G05430	1	1	AT1G05430.1 | Symbols: | unknown protein; Has 31 Blast hits to 31 proteins in 9 species: Archae - 0; Bacteria - 0; Metazoa - 0; Fungi - 0; Plants - 31; Viruses - 0; Other Eukaryotes - 0 (source: NCBI BLink). | chr1:1594227-1595731 REVERSE LENGTH=269	20718	22445	22641	21605	22489	23308	24717	27016	26871	25331	24330	27251	22460	22414	22671	23188																	0.342667	0.456352	0.342712	0.0346161					0.611409	0.459887	0.873198
176	AT1G05500.1	AT1G05500.1	AT1G05500	24	23	AT1G05500.1 | Symbols: SYTE, ATSYTE, NTMC2TYPE2.1, NTMC2T2.1, SYT5 | Calcium-dependent lipid-binding (CaLB domain) family protein | chr1:1625098-1628940 FORWARD LENGTH=560	485079	491098	462828	494338	485195	494815	454990	450539	455115	466644	450898	469614	464417	461618	457704	480136	479011	491458	485489	485363	478164	500071	472452	458072	478854	493686	460066	486380	482772	493523	492476	480136	0.464888	0.390344	0.309933	0.0350055	0.0399176	0.791864	0.502038	0.00755061	0.334183	0.582051	0.893614
177	AT1G05520.1	AT1G05520.1	AT1G05520	18	16	AT1G05520.1 | Symbols: | Sec23/Sec24 protein transport family protein | chr1:1631126-1635703 REVERSE LENGTH=783	361943	377417	356560	323262	320470	327263	352283	349005	355187	350457	355858	306766	396054	382664	376816	370128	366155	383996	366024	349331	378819	359342	353797	364428	357926	377532	361971	371442	350040	359809	355888	370128	10.5579	0.00425643	0.0254795	-0.174607	0.455868	0.384949	0.31953	-0.0375585	4.00806	0.0856504	0.724059
178	AT1G05530.1	AT1G05530.1	AT1G05530	2	2	AT1G05530.1 | Symbols: UGT75B2, UGT2 | UDP-glucosyl transferase 75B2 | chr1:1636496-1637863 REVERSE LENGTH=455	22368	23986	21961	23339	22702	22172	22688	24031	24227	24724	24427	22271	25230	24621	24744	23003	23359	26520	22933	22326	23622	24911	26492	24864	24660	25922	24910	25159	23642	22992	23582	23003	0.00029054	0.982671	0.552516	-0.00215567	0.200983	0.557899	0.405152	-0.0392251	0.00224067	0.963503	0.92653
179	AT1G05560.1	AT1G05560.1	AT1G05560	7	6	AT1G05560.1 | Symbols: UGT1, UGT75B1 | UDP-glucosyltransferase 75B1 | chr1:1645674-1647083 REVERSE LENGTH=469	114301	114450	118759	121109	118411	106716	110272	125133	123246	126469	116154	110337	127566	122765	115896	115972	123352	126428	113340	116719	116341	118270	125923	112833	103052	116047	107335	109290	114982	117573	121618	115972	0.00882981	0.902136	0.52614	-0.00529876	0.609319	0.318976	0.283739	-0.0476196	0.663203	0.441565	0.869704
180	AT1G05570.1;AT1G05570.2	AT1G05570.1;AT1G05570.2	AT1G05570	24;23	6;6	AT1G05570.1 | Symbols: CALS1, GSL06, ATGSL6, ATGSL06, GSL6 | callose synthase 1 | chr1:1647880-1658677 REVERSE LENGTH=1950;AT1G05570.2 | Symbols: CALS1 | callose synthase 1 | chr1:1647880-1658677 REVERSE LENGTH=1909	47466	51084	49989	46069	44289	45063	41507	43543	42568	44580	43489	39227	47214	43396	45762	44668	48307	49482	47317	49075	51385	45632	44881	44639	40873	44991	46129	42033	47696	43294	45838	44668	5.69814	0.0155527	0.0431775	-0.13339	0.0304603	0.818832	0.511656	0.00977	0.0663166	0.804659	0.918589
181	AT1G05590.1	AT1G05590.1	AT1G05590	2	2	AT1G05590.1 | Symbols: HEXO2, ATHEX3 | beta-hexosaminidase 2 | chr1:1669871-1671686 FORWARD LENGTH=580	13600	14893	13365	14095	13710	13028	13850	14940	14651	14159	15359	15219	14726	15103	13835	14275	14687	15168	13109	11945	11230	14160	14430	15079	16958	15297	12919	17160	14956	13428	15234	14275	0.260892	0.513933	0.369984	-0.0357678	4.56019	0.0231871	0.0515694	-0.2026	0.377643	0.559551	0.891415
182	AT1G05620.2;AT1G05620.1	AT1G05620.2;AT1G05620.1	AT1G05620	8;8	8;8	AT1G05620.2 | Symbols: URH2 | uridine-ribohydrolase 2 | chr1:1679609-1681527 FORWARD LENGTH=302;AT1G05620.1 | Symbols: URH2 | uridine-ribohydrolase 2 | chr1:1679286-1681527 FORWARD LENGTH=322	192718	198214	189581	204351	203405	205496	200127	196724	200145	193206	203839	192441	204644	207099	211197	196008	193621	203323	185030	190810	196311	185453	204555	200021	210134	196168	195698	204739	191255	196548	193302	196008	2.23441	0.0765575	0.102516	0.0791517	0.145945	0.615915	0.430075	-0.0234925	0.528467	0.490752	0.878099
183	AT1G05660.1;AT1G05650.1	AT1G05660.1;AT1G05650.1	AT1G05660	4;3	4;3	AT1G05660.1 | Symbols: | Pectin lyase-like superfamily protein | chr1:1694286-1696058 REVERSE LENGTH=394;AT1G05650.1 | Symbols: | Pectin lyase-like superfamily protein | chr1:1690264-1692126 REVERSE LENGTH=394	25010	24866	24560	24862	24089	23038	24125	25730	24965	26602	25644	24934	28321	27453	26743	24935	26820	26999	25102	25196	24781	23124	27978	24689	23024	25539	22743	22501	23683	24039	25812	24935	0.631713	0.319204	0.270902	-0.0482241	1.85784	0.0978505	0.126779	-0.110518	0.582478	0.470556	0.876683
184	AT1G05680.1;AT1G05675.1	AT1G05680.1	AT1G05680	9;2	9;2	AT1G05680.1 | Symbols: UGT74E2 | Uridine diphosphate glycosyltransferase 74E2 | chr1:1703196-1704639 REVERSE LENGTH=453	77054	76586	72116	78614	76128	71654	76909	82132	81876	81832	75944	72884	90629	84258	80662	80096	75330	75403	71519	73122	70555	73788	81423	80915	73773	82974	73528	73972	75070	74458	78034	80096	0.00800477	0.907629	0.527652	0.00408414	0.216218	0.542941	0.398194	-0.0314132	3.18309	0.11658	0.739946
185	AT1G05720.1	AT1G05720.1	AT1G05720	3	3	AT1G05720.1 | Symbols: | selenoprotein family protein | chr1:1717677-1718849 REVERSE LENGTH=163	35123	29293	29689	40169	33305	37045	43321	37097	38841	38713	39645	43314	33296	38661	44624	36805																	16.6727	0.00135651	0.0173077	0.231951					0.250749	0.633196	0.899781
186	AT1G05760.1	AT1G05760.1	AT1G05760	1	1	AT1G05760.1 | Symbols: RTM1 | Mannose-binding lectin superfamily protein | chr1:1723797-1724440 REVERSE LENGTH=174	9149	10216	10899	11215	11432	11734	8040	9824	7531	7443	8246	9316	7043	8187	7465	8572																	6.59557	0.0115394	0.0376772	0.184009					0.169508	0.693799	0.912065
187	AT1G05780.1	AT1G05780.1	AT1G05780	1	1	AT1G05780.1 | Symbols: | Vacuolar ATPase assembly integral membrane protein VMA21-like domain | chr1:1726761-1728180 FORWARD LENGTH=106	27600	31248	31245	31703	32558	34833	31738	30840	31707	32137	31883	36065	30885	32054	30928	29051																	5.80288	0.0151125	0.042558	0.137383					2.82603	0.134695	0.750632
188	AT1G05785.2;AT1G05785.1	AT1G05785.2;AT1G05785.1	AT1G05785	1;1	1;1	AT1G05785.2 | Symbols: | Got1/Sft2-like vescicle transport protein family | chr1:1730981-1732406 FORWARD LENGTH=135;AT1G05785.1 | Symbols: | Got1/Sft2-like vescicle transport protein family | chr1:1730981-1732406 FORWARD LENGTH=135	39145	37519	35400	40816	38055	38922	37685	37979	39499	40053	40196	37119	34920	32866	41621	37007																	1.68113	0.115768	0.135162	0.0719309					0.201328	0.668261	0.905924
189	AT1G05805.1	AT1G05805.1	AT1G05805	3	3	AT1G05805.1 | Symbols: | basic helix-loop-helix (bHLH) DNA-binding superfamily protein | chr1:1744843-1747427 FORWARD LENGTH=362	42033	37267	35698	42572	37490	37824	46240	44405	44727	42921	47111	46497	38071	39964	49298	41674																	0.433387	0.405573	0.317605	0.0357836					0.0126625	0.913718	0.923628
190	AT1G05810.1	AT1G05810.1	AT1G05810	4	2	AT1G05810.1 | Symbols: ARA, ARA-1, ATRAB11D, ATRABA5E, RABA5E | RAB GTPase homolog A5E | chr1:1748314-1749350 FORWARD LENGTH=261	16932	16557	16458	16203	16587	16435	16734	16594	16833	17374	16857	17065	17024	16972	17396	17021	16471	16468	15181	20480	22617	15657	14543	17386	17735	14970	18031	16064	15009	17002	16396	17021	0.0963461	0.690496	0.446802	-0.0210068	10.6372	0.00474002	0.0216544	0.28805	0.209348	0.662212	0.904472
191	AT2G31650.1;AT1G05830.2;AT1G05830.1	AT2G31650.1;AT1G05830.2;AT1G05830.1	AT2G31650	1;1;1	1;1;1	AT2G31650.1 | Symbols: ATX1, SDG27 | homologue of trithorax | chr2:13455448-13462181 REVERSE LENGTH=1062;AT1G05830.2 | Symbols: ATX2 | trithorax-like protein 2 | chr1:1754452-1761225 FORWARD LENGTH=1083;AT1G05830.1 | Symbols: ATX2, SDG30 | trithorax-like p	8992	8508	9452	8351	8639	10124	11340	11349	10918	10409	10824	10936	10202	8931	9748	11525																	0.0118442	0.887576	0.520762	0.00864563					1.23531	0.302222	0.834878
192	AT1G05850.1	AT1G05850.1	AT1G05850	5	5	AT1G05850.1 | Symbols: POM1, ERH2, ELP1, CTL1, ELP, HOT2, ATCTL1 | Chitinase family protein | chr1:1766833-1768117 REVERSE LENGTH=321	36673	44455	39601	37080	37407	35593	36046	33640	35574	31735	40439	29175	39461	41684	43435	37982	42738	39971	36179	39897	34545	32867	42542	38345	42135	38183	43190	37264	34529	35387	37181	37982	5.39685	0.0169594	0.0446487	-0.13322	4.13652	0.027124	0.0563133	-0.147832	2.04985	0.194005	0.791296
193	AT1G05890.1;AT1G05890.2	AT1G05890.1;AT1G05890.2	AT1G05890	2;2	1;1	AT1G05890.1 | Symbols: ARI5, ATARI5 | RING/U-box superfamily protein | chr1:1779631-1784166 FORWARD LENGTH=552;AT1G05890.2 | Symbols: ARI5 | RING/U-box superfamily protein | chr1:1779631-1784166 FORWARD LENGTH=594	8363	9793	10666	8174	9261	9571	8128	7829	8890	8753	8061	10720	10757	11012	8502	9009																	1.48072	0.13716	0.152657	-0.0938905					4.19658	0.0800723	0.711734
194	AT1G05894.1	AT1G05894.1	AT1G05894	1	1	AT1G05894.1 | Symbols: | unknown protein; LOCATED IN: chloroplast; BEST Arabidopsis thaliana protein match is: unknown protein (TAIR:AT2G31480.1); Has 35333 Blast hits to 34131 proteins in 2444 species: Archae - 798; Bacteria - 22429; Metazoa - 974; Fungi	31503	31160	31182	30713	29547	28195	30778	26623	26374	24696	28892	34920	33335	37338	31394	28796																	2.14635	0.0811596	0.106183	-0.0853362					2.06119	0.193102	0.791296
195	AT1G05940.1	AT1G05940.1	AT1G05940	3	3	AT1G05940.1 | Symbols: CAT9 | cationic amino acid transporter 9 | chr1:1801365-1803942 REVERSE LENGTH=569	60035	51264	58615	55765	55116	56579	57753	57233	59179	63422	59721	59384	56890	57131	60149	60387																	0.118265	0.659415	0.433617	-0.0209882					2.14249	0.185365	0.789444
196	AT1G05960.1;AT1G05960.2	AT1G05960.1;AT1G05960.2	AT1G05960	12;12	12;12	AT1G05960.1 | Symbols: | ARM repeat superfamily protein | chr1:1808478-1815060 REVERSE LENGTH=982;AT1G05960.2 | Symbols: | ARM repeat superfamily protein | chr1:1808478-1815060 REVERSE LENGTH=1003	66857	69202	69183	56478	61069	60066	65472	65412	63663	67446	65377	65691	68723	67118	64927	66854	72311	74238	66379	61652	71144	71299	59792	61103	63881	73826	64525	72108	67013	69072	66021	66854	14.449	0.00194333	0.0192514	-0.208589	0.895876	0.233691	0.22964	-0.0611248	0.292697	0.605823	0.894872
197	AT1G06000.1	AT1G06000.1	AT1G06000	15	15	AT1G06000.1 | Symbols: | UDP-Glycosyltransferase superfamily protein | chr1:1820495-1821802 REVERSE LENGTH=435	674083	699110	661387	693071	690885	666722	681688	701687	736958	710749	681071	674865	710214	706394	646332	698069	700256	704838	665598	723342	672274	637228	718940	696091	686995	699912	683661	665780	697828	688752	678018	698069	0.0558233	0.76198	0.476094	0.01137	0.224149	0.536581	0.395211	-0.0266135	1.73422	0.226473	0.800474
198	AT1G06010.1	AT1G06010.1	AT1G06010	1	1	AT1G06010.1 | Symbols: | unknown protein; Has 25 Blast hits to 25 proteins in 9 species: Archae - 0; Bacteria - 0; Metazoa - 0; Fungi - 0; Plants - 25; Viruses - 0; Other Eukaryotes - 0 (source: NCBI BLink). | chr1:1823347-1823670 FORWARD LENGTH=78	16188	18433	17507	23421	19365	19192	16995	15591	15802	17661	18832	17450	20145	18838	19136	18167																	15.677	0.00169815	0.0192514	0.249698					7.36828	0.0328812	0.645561
199	AT1G06020.1;AT1G50390.1	AT1G06020.1	AT1G06020	7;3	1;0	AT1G06020.1 | Symbols: | pfkB-like carbohydrate kinase family protein | chr1:1824548-1826101 FORWARD LENGTH=345																	5615	4761	5256	5050	5065	4521	5480	5300	4920	5124	5128	4698	5544	4889	5609	5190					0.539577	0.345861	0.298569	-0.0949811
200	AT1G06060.1	AT1G06060.1	AT1G06060	5	5	AT1G06060.1 | Symbols: | LisH and RanBPM domains containing protein | chr1:1833071-1834516 FORWARD LENGTH=213	60650	61511	59917	63361	63433	63734	63959	63373	61222	65826	65115	68086	57401	59815	59981	63995	63622	62235	62402	68516	68539	66061	70255	69162	68837	63213	69869	63409	63223	65309	66408	63995	1.47424	0.137908	0.153245	0.0654464	3.13572	0.043526	0.075004	0.109585	3.03446	0.123461	0.74239
201	AT1G06070.1	AT1G06070.1	AT1G06070	2	2	AT1G06070.1 | Symbols: | Basic-leucine zipper (bZIP) transcription factor family protein | chr1:1835201-1837116 REVERSE LENGTH=423	8757	7393	8474	9563	9168	8671	9272	8489	9240	8865	10069	10160	8893	9463	9820	8031	8681	9121	7605	8098	8465	7722	8778	7849	9981	8289	11135	9600	8213	8240	8160	8031	4.09952	0.0282295	0.0567821	0.154216	0.322406	0.460715	0.359753	-0.0651605	2.29582	0.172297	0.780692
202	AT1G06110.1	AT1G06110.1	AT1G06110	8	8	AT1G06110.1 | Symbols: SKIP16 | SKP1/ASK-interacting protein 16 | chr1:1853237-1854938 REVERSE LENGTH=436	94332	96685	110348	99684	90980	91645	85924	92795	91514	92606	87783	82177	92952	90773	89652	100072	105691	114657	102522	99188	105588	98692	96675	92269	93864	101101	94793	93513	100641	100679	99062	100072	2.91068	0.0511576	0.0799749	-0.0942368	2.21733	0.0746611	0.105421	-0.089409	1.60546	0.242364	0.806457
203	AT1G06130.2;AT1G06130.1	AT1G06130.2;AT1G06130.1	AT1G06130	9;9	8;8	AT1G06130.2 | Symbols: GLX2-4 | glyoxalase 2-4 | chr1:1858034-1860640 REVERSE LENGTH=330;AT1G06130.1 | Symbols: GLX2-4 | glyoxalase 2-4 | chr1:1858034-1860640 REVERSE LENGTH=331	173374	155509	164090	182131	166562	178352	168932	170844	167582	167997	164941	160215	149119	159952	165118	164615	146959	144887	160065	152440	163655	161513	147880	150322	166499	154686	159095	156019	171582	175174	172184	164615	3.28917	0.0416178	0.0704388	0.0964175	2.26802	0.0726393	0.103654	0.0797883	1.798	0.219079	0.79768
204	AT1G06190.2;AT1G06190.1	AT1G06190.2;AT1G06190.1	AT1G06190	1;1	1;1	AT1G06190.2 | Symbols: | Rho termination factor | chr1:1892589-1894078 REVERSE LENGTH=292;AT1G06190.1 | Symbols: | Rho termination factor | chr1:1892467-1894078 REVERSE LENGTH=401																	2413	2574	2478	2098	1513	1799	2299	2072	1734	1993	1487	1901	1461	1373	1648	1294					8.27826	0.00771123	0.0276143	-0.464514
205	AT1G06200.1	AT1G06200.1	AT1G06200	1	1	AT1G06200.1 | Symbols: | Peptidase S24/S26A/S26B/S26C family protein | chr1:1894604-1896852 REVERSE LENGTH=206	14332	15740	15164	15485	16215	15685	15863	16419	14373	15736	15859	15928	14501	14938	15646	16302	13873	14252	13992	15142	14454	15287	15611	17119	16130	15861	16331	17033	14765	13921	15535	16302	1.06761	0.200717	0.198011	0.0669591	1.04262	0.201764	0.20715	0.0917664	0.129275	0.730817	0.913033
206	AT1G06210.1;AT1G06210.2	AT1G06210.1;AT1G06210.2	AT1G06210	11;8	11;8	AT1G06210.1 | Symbols: | ENTH/VHS/GAT family protein | chr1:1897567-1898986 FORWARD LENGTH=383;AT1G06210.2 | Symbols: | ENTH/VHS/GAT family protein | chr1:1897567-1898494 FORWARD LENGTH=279	136464	133070	134564	137339	141081	143855	119518	119478	116651	115602	119333	120504	125835	126764	120929	124216	136526	142525	133348	121841	131575	132408	105732	108126	113220	110435	105525	122527	127524	142010	136465	124216	1.42548	0.144256	0.157867	0.0634776	2.79672	0.0526532	0.0842608	-0.0960979	0.0486381	0.831026	0.919039
207	AT1G06220.2;AT1G06220.1	AT1G06220.2;AT1G06220.1	AT1G06220	36;36	7;7	AT1G06220.2 | Symbols: MEE5 | Ribosomal protein S5/Elongation factor G/III/V family protein | chr1:1900524-1904583 FORWARD LENGTH=987;AT1G06220.1 | Symbols: MEE5, CLO, GFA1 | Ribosomal protein S5/Elongation factor G/III/V family protein | chr1:1900524-1904	485506	514452	495084	429634	440618	454108	471045	467392	456404	433661	423775	447071	526719	503499	432077	467169	547881	575555	522778	417348	458386	441624	384577	488313	417770	495622	488383	486211	483365	510117	504898	467169	10.6766	0.00409566	0.0254115	-0.174891	38.0875	8.8208e-05	0.00194872	-0.321504	9.24651	0.0224488	0.601988
208	AT1G06290.1;AT3G06690.1	AT1G06290.1	AT1G06290	32;6	23;4	AT1G06290.1 | Symbols: ACX3, ATACX3 | acyl-CoA oxidase 3 | chr1:1922423-1926002 FORWARD LENGTH=675	1209459	1272017	1201335	1084627	1072180	1112525	1118974	1154957	1197949	1207676	1184168	1096964	1295182	1239521	1192017	1215540	1261600	1306430	1233390	1196896	1223609	1206566	1270627	1238968	1161694	1301684	1224407	1228060	1218136	1222732	1210257	1215540	10.4489	0.00432074	0.0254795	-0.171811	1.53681	0.127765	0.15238	-0.0677334	0.00216519	0.964285	0.92653
209	AT1G06310.1	AT1G06310.1	AT1G06310	13	4	AT1G06310.1 | Symbols: ACX6 | acyl-CoA oxidase 6 | chr1:1926802-1930227 FORWARD LENGTH=675	57290	58470	56427	52461	55161	52379	58805	58658	59800	59493	58376	57279	66961	61617	57359	56074																	3.65631	0.0344574	0.0634567	-0.105895					0.352055	0.572834	0.893614
210	AT1G06380.1	AT1G06380.1	AT1G06380	1	1	AT1G06380.1 | Symbols: | Ribosomal protein L1p/L10e family | chr1:1945124-1945888 FORWARD LENGTH=254																	4924	6386	5730	6308	4818	4974	5961	5066	5390	5503	5199	5699	3879	4896	4251	5127					0.433961	0.39545	0.325425	-0.0818646
211	AT1G06400.1	AT1G06400.1	AT1G06400	11	9	AT1G06400.1 | Symbols: ARA2, ATRABA1A, ATRAB11E, ARA-2 | Ras-related small GTP-binding family protein | chr1:1951089-1952686 REVERSE LENGTH=216	349145	366951	356444	389420	405977	393277	296013	295840	296500	304815	297317	299976	334568	317422	290366	330096	361006	373913	356273	350788	337683	337502	336265	311632	307307	329669	311196	323218	337624	344545	342415	330096	7.85282	0.00795418	0.0315949	0.148322	2.75645	0.0539717	0.0856706	-0.0889122	0.171128	0.69245	0.912065
212	AT1G06410.1	AT1G06410.1	AT1G06410	34	31	AT1G06410.1 | Symbols: ATTPS7, TPS7, ATTPSA | trehalose-phosphatase/synthase 7 | chr1:1955413-1958153 FORWARD LENGTH=851	1026452	1057658	1026417	853539	880531	881054	947268	956118	933647	946292	928182	871328	1098376	1057961	1031547	999827	1076147	1101351	1055922	944270	1006473	968850	909957	992836	958202	1016041	1013890	1030570	1008309	1016832	995323	999827	22.2069	0.000848071	0.0170572	-0.25028	7.75312	0.0090065	0.0309535	-0.147294	2.68274	0.143739	0.757416
213	AT1G06430.1;AT5G15250.1;AT5G15250.2	AT1G06430.1	AT1G06430	12;2;2	1;0;0	AT1G06430.1 | Symbols: FTSH8 | FTSH protease 8 | chr1:1960214-1962525 REVERSE LENGTH=685	8024	9299	8803	8270	9143	9200	9252	8865	8674	8491	8859	9658	9623	9050	8526	9777																	0.131619	0.641254	0.426531	0.0266449					0.00407871	0.950653	0.926073
214	AT1G06490.1	AT1G06490.1	AT1G06490	8	4	AT1G06490.1 | Symbols: ATGSL07, gsl07, atgsl7, GSL7 | glucan synthase-like 7 | chr1:1978762-1989295 FORWARD LENGTH=1958	30563	29677	30352	27331	26338	27315	30209	29769	30573	30564	30145	29800	28354	25768	28822	29532	29743	32056	32132	29638	30953	31773	28543	28075	31070	28773	29999	30849	30860	33071	32002	29532	7.60017	0.00843047	0.0321949	-0.161747	0.0824242	0.705286	0.468162	-0.0242707	0.0262314	0.874857	0.921655
215	AT1G06530.1	AT1G06530.1	AT1G06530	18	18	AT1G06530.1 | Symbols: | Tropomyosin-related | chr1:2001625-2002596 FORWARD LENGTH=323	503571	510147	496480	547304	557654	563943	474542	477061	469284	453255	468785	507361	474841	473764	434184	463624	482052	472229	464493	471120	470232	468383	459313	440428	451138	453869	446244	455643	438677	450607	436502	463624	7.47258	0.0087299	0.0327602	0.144161	0.0151104	0.871474	0.531772	-0.0092208	7.79903e-06	0.997795	0.930474
216	AT1G06550.1	AT1G06550.1	AT1G06550	26	26	AT1G06550.1 | Symbols: | ATP-dependent caseinolytic (Clp) protease/crotonase family protein | chr1:2003834-2006564 REVERSE LENGTH=387	1275299	1353201	1229741	1318029	1308357	1288789	1081248	1110405	1129170	1137632	1070613	1060853	1231072	1214064	1079482	1198329	1376366	1324964	1237441	1246634	1231081	1223008	1177462	1180807	1108838	1188088	1156458	1145175	1275474	1265735	1267662	1198329	0.186293	0.579343	0.400836	0.0211335	2.74058	0.0545149	0.0863102	-0.0899384	0.839718	0.387662	0.856109
217	AT1G06570.1;AT1G06570.2	AT1G06570.1;AT1G06570.2	AT1G06570	6;4	6;4	AT1G06570.1 | Symbols: PDS1, HPD | phytoene desaturation 1 | chr1:2012015-2013543 REVERSE LENGTH=473;AT1G06570.2 | Symbols: PDS1, HPD | phytoene desaturation 1 | chr1:2012173-2013543 REVERSE LENGTH=418	49249	47599	44825	48099	48376	45169	48655	48905	46882	48753	48829	46562	47248	47351	49319	48083	43288	42944	46048	50105	49594	49720	45028	46919	47099	49897	44658	51318	40102	46559	42605	48083	0.0001856	0.986248	0.55355	-0.000295345	6.88236	0.0113324	0.0343175	0.175769	0.0556974	0.819417	0.919039
218	AT1G06590.1	AT1G06590.1	AT1G06590	2	2	AT1G06590.1 | Symbols: | unknown protein; Has 380 Blast hits to 268 proteins in 109 species: Archae - 0; Bacteria - 0; Metazoa - 245; Fungi - 73; Plants - 49; Viruses - 0; Other Eukaryotes - 13 (source: NCBI BLink). | chr1:2016504-2024505 REVERSE LENGTH=9																	3868	4380	4913	6495	5040	4811	5801	5581	4488	5929	5503	4437	4645	4604	4559	6252					6.11874	0.0134006	0.0369421	0.312669
219	AT1G06620.1	AT1G06620.1	AT1G06620	9	9	AT1G06620.1 | Symbols: | 2-oxoglutarate (2OG) and Fe(II)-dependent oxygenase superfamily protein | chr1:2025618-2027094 FORWARD LENGTH=365	209948	218915	212628	214243	215330	224798	207319	208642	203568	215244	209100	202892	210416	205529	214073	214897	209922	216819	218258	213877	215878	217428	213218	217753	213862	208233	218282	213675	211841	216035	218303	214897	0.305407	0.481355	0.354769	0.0286798	0.020637	0.849429	0.523211	0.00487679	0.0813452	0.784035	0.916893
220	AT1G06640.1;AT1G06640.3;AT1G06640.2	AT1G06640.1;AT1G06640.3;AT1G06640.2	AT1G06640	8;5;5	3;1;1	AT1G06640.1 | Symbols: | 2-oxoglutarate (2OG) and Fe(II)-dependent oxygenase superfamily protein | chr1:2032366-2033775 FORWARD LENGTH=369;AT1G06640.3 | Symbols: | 2-oxoglutarate (2OG) and Fe(II)-dependent oxygenase superfamily protein | chr1:2032366-203	36682	40163	36592	52998	48605	40338	35576	35154	34503	34521	32246	32672	33756	34015	34672	36593	37099	39862	37678	37250	36423	37549	37832	38414	39078	39855	38742	38974	39107	34636	36524	36593	33.0131	0.000594855	0.0170572	0.3234	0.324996	0.458881	0.358954	-0.0436557	3.72034	0.0942917	0.728678
221	AT1G06650.2;AT1G06650.1;AT1G06645.1	AT1G06650.2;AT1G06650.1	AT1G06650	8;6;2	4;3;1	AT1G06650.2 | Symbols: | 2-oxoglutarate (2OG) and Fe(II)-dependent oxygenase superfamily protein | chr1:2035909-2037186 FORWARD LENGTH=369;AT1G06650.1 | Symbols: | 2-oxoglutarate (2OG) and Fe(II)-dependent oxygenase superfamily protein | chr1:2035909-203	86480	92736	85682	88952	87779	89754	72521	75212	73980	76978	74005	70739	79285	76576	79653	83103																	0.0332263	0.813455	0.494472	0.00861738					0.0344325	0.856833	0.920759
222	AT1G06670.1	AT1G06670.1	AT1G06670	7	7	AT1G06670.1 | Symbols: NIH | nuclear DEIH-boxhelicase | chr1:2040567-2047333 FORWARD LENGTH=1576	12373	13355	12622	11076	11818	12016	16288	17902	16575	17725	16926	12383	14206	14467	18986	14961	10111	11473	9552	23501	13953	13445	21967	18405	11711	14443	19480	11794	9376	9911	10132	14961	3.70975	0.0333863	0.0621047	-0.135586	53.4159	3.48189e-05	0.000882353	0.709054	4.73616	0.066955	0.691292
223	AT1G06680.2;AT1G06680.1	AT1G06680.2;AT1G06680.1	AT1G06680	2;2	2;2	AT1G06680.2 | Symbols: PSBP-1, OEE2, PSII-P | photosystem II subunit P-1 | chr1:2048076-2049186 FORWARD LENGTH=219;AT1G06680.1 | Symbols: PSBP-1, OEE2, PSII-P, OE23 | photosystem II subunit P-1 | chr1:2047940-2049186 FORWARD LENGTH=263	72172	52181	69289	63653	59478	46131	79284	69112	67156	72640	66307	119685	56060	63467	53221	60237	42288	41016	44917	70908	51652	44857	64724	76182	62763	46223	78080	43965	57233	53956	41823	60237	12.3666	0.00271704	0.0212913	-0.194134	31.1767	0.00027623	0.00439114	0.384813	36.8113	0.00159239	0.327778
224	AT1G06700.2;AT1G06700.1	AT1G06700.2;AT1G06700.1	AT1G06700	13;13	7;7	AT1G06700.2 | Symbols: | Protein kinase superfamily protein | chr1:2052750-2054552 REVERSE LENGTH=361;AT1G06700.1 | Symbols: | Protein kinase superfamily protein | chr1:2052750-2054552 REVERSE LENGTH=361	256586	271203	250597	267851	273270	272080	250366	244497	242495	249633	254229	256068	246550	241387	253243	254978	253730	269827	257932	281576	258900	273836	263153	253628	263342	264584	250445	273999	245610	250515	255884	254978	1.45137	0.140707	0.155193	0.0631262	1.39097	0.146284	0.168006	0.0593561	1.03915	0.340534	0.843983
225	AT1G06730.1	AT1G06730.1	AT1G06730	3	3	AT1G06730.1 | Symbols: | pfkB-like carbohydrate kinase family protein | chr1:2067633-2070049 FORWARD LENGTH=488	17054	17144	16602	14964	15750	14602	17101	18632	17815	18376	18081	18726	16942	17532	16751	16972																	6.30772	0.0126668	0.0390763	-0.164808					0.456828	0.521609	0.886876
226	AT1G06760.1	AT1G06760.1	AT1G06760	5	2	AT1G06760.1 | Symbols: | winged-helix DNA-binding transcription factor family protein | chr1:2076687-2077616 REVERSE LENGTH=274	27256	42231	21407	33644	32257	43860	27349	26615	25834	23114	25292	31795	18740	17690	29846	28008																	25.2148	0.000741559	0.0170572	0.272109					0.00567818	0.94239	0.926042
227	AT1G06780.1;AT1G06780.2	AT1G06780.1;AT1G06780.2	AT1G06780	3;3	2;2	AT1G06780.1 | Symbols: GAUT6 | galacturonosyltransferase 6 | chr1:2083689-2086853 FORWARD LENGTH=589;AT1G06780.2 | Symbols: GAUT6 | galacturonosyltransferase 6 | chr1:2083689-2086853 FORWARD LENGTH=602	18515	18818	17696	17482	17400	17193	18922	19288	19572	18830	19983	19081	18876	18758	19390	20193	20213	21691	19108	23082	21475	21018	22940	19292	25062	20918	21839	22225	17312	19215	20483	20193	1.52149	0.132307	0.148773	-0.0796012	1.64978	0.116235	0.142701	0.104053	0.0063876	0.938998	0.925764
228	AT1G06790.2;AT1G06790.1	AT1G06790.2;AT1G06790.1	AT1G06790	2;2	2;2	AT1G06790.2 | Symbols: | RNA polymerase Rpb7 N-terminal domain-containing protein | chr1:2087645-2089039 FORWARD LENGTH=189;AT1G06790.1 | Symbols: | RNA polymerase Rpb7 N-terminal domain-containing protein | chr1:2087645-2089287 FORWARD LENGTH=204																	13927	15980	16331	13618	14541	17787	12767	12396	13561	14005	13051	13824	15409	15761	15066	13925					0.00954896	0.897737	0.541508	-0.00913973
229	AT1G06800.2;AT1G06800.1	AT1G06800.2;AT1G06800.1	AT1G06800	1;1	1;1	AT1G06800.2 | Symbols: PLA-I{gamma}1 | alpha/beta-Hydrolases superfamily protein | chr1:2090109-2091443 REVERSE LENGTH=444;AT1G06800.1 | Symbols: PLA-I{gamma}1 | alpha/beta-Hydrolases superfamily protein | chr1:2089538-2091443 REVERSE LENGTH=515	7766	7947	8236	8446	7238	7126	6393	6617	6424	7109	6842	6449	7115	7880	6850	6693																	0.792151	0.267908	0.239768	-0.070299					0.723501	0.422522	0.866727
230	AT1G06820.1	AT1G06820.1	AT1G06820	8	8	AT1G06820.1 | Symbols: CRTISO, CCR2 | carotenoid isomerase | chr1:2093145-2096220 REVERSE LENGTH=595	83896	85789	82732	94329	88517	93662	81201	86554	83047	81507	86111	86826	88714	86647	84145	76394	80258	78757	71584	75017	74043	70588	74577	71508	70874	79176	74308	76866	70407	71811	71524	76394	5.94626	0.014365	0.0415514	0.131512	1.18816	0.175998	0.189503	-0.0701929	0.120205	0.739894	0.914032
231	AT1G06840.1	AT1G06840.1	AT1G06840	12	10	AT1G06840.1 | Symbols: | Leucine-rich repeat protein kinase family protein | chr1:2097854-2103208 REVERSE LENGTH=953	91701	83205	93626	91216	98796	97161	96663	94867	96720	98922	100915	80198	92610	100613	112773	101832	108241	114291	109380	110606	115021	114983	106956	100876	101522	103933	106497	100180	95452	103156	99932	101832	3.2791	0.0419212	0.0708314	0.0968261	0.486363	0.369756	0.311907	0.03732	1.79366	0.219657	0.79768
232	AT1G06890.2;AT1G06890.1;AT1G06890.3;AT2G30460.2;AT2G30460.1	AT1G06890.2;AT1G06890.1;AT1G06890.3	AT1G06890	4;4;3;1;1	3;3;2;0;0	AT1G06890.2 | Symbols: | nodulin MtN21 /EamA-like transporter family protein | chr1:2111728-2114038 REVERSE LENGTH=357;AT1G06890.1 | Symbols: | nodulin MtN21 /EamA-like transporter family protein | chr1:2111728-2114038 REVERSE LENGTH=357;AT1G06890.3 | Sy	86401	84273	81156	77711	83993	85008	83831	84686	83335	80455	83492	77982	82596	81900	85051	80800	85956	88332	82479	73572	76780	79423	81107	86512	80777	83730	81981	85724	84335	80789	82803	80800	0.28378	0.49661	0.361699	-0.0296223	6.75409	0.0115599	0.0344398	-0.160238	2.79059	0.137042	0.751241
233	AT1G06950.1	AT1G06950.1	AT1G06950	39	39	AT1G06950.1 | Symbols: ATTIC110, TIC110 | translocon at the inner envelope membrane of chloroplasts 110 | chr1:2130303-2135563 REVERSE LENGTH=1016	857460	850051	834408	815701	817131	821585	831329	866186	860384	884765	845223	817259	892187	869468	871960	842038	887930	903241	850765	837184	839459	815244	868384	851466	802649	866819	845357	844404	856188	846186	825485	842038	0.873224	0.246019	0.226828	-0.0505377	2.4734	0.0641202	0.0958799	-0.0843569	0.179368	0.68572	0.909915
235	AT1G07000.1	AT1G07000.1	AT1G07000	6	5	AT1G07000.1 | Symbols: ATEXO70B2, EXO70B2 | exocyst subunit exo70 family protein B2 | chr1:2150398-2152305 REVERSE LENGTH=599	36883	37856	34374	34025	35714	34102	32201	38114	30654	34926	30856	33291	31978	32174	29081	32569	31095	37514	35249	30388	30866	31780	26038	29143	27687	28010	26598	29488	30480	30074	30125	32569	1.53252	0.131009	0.147916	-0.0714468	4.34377	0.0249118	0.0535796	-0.158782	0.506179	0.500267	0.881338
236	AT1G07030.1	AT1G07030.1	AT1G07030	2	2	AT1G07030.1 | Symbols: | Mitochondrial substrate carrier family protein | chr1:2158631-2160524 REVERSE LENGTH=326	17816	19022	16839	17922	18715	18662	17894	17847	17093	17521	18740	16669	19365	19576	17342	18835	20109	19602	18859	20473	19557	18665	21388	20917	18816	22173	21574	19268	16867	18494	18183	18835	0.487644	0.37877	0.304337	0.0429493	0.00407416	0.934587	0.554687	0.00307572	0.00748475	0.934211	0.925764
237	AT1G07040.1	AT1G07040.1	AT1G07040	9	9	AT1G07040.1 | Symbols: | unknown protein; INVOLVED IN: biological_process unknown; LOCATED IN: chloroplast; EXPRESSED IN: 24 plant structures; EXPRESSED DURING: 14 growth stages; BEST Arabidopsis thaliana protein match is: unknown protein (TAIR:AT1G27030.	102667	99467	107808	108486	110164	101979	128043	127771	131480	130970	126816	136885	106025	103982	109944	111941	98843	109104	109206	126198	112585	107911	112553	112662	111061	111987	114230	111329	100656	106470	102780	111941	0.849296	0.252231	0.230378	0.0489067	5.14454	0.0187117	0.0449582	0.128484	0.28119	0.612894	0.895346
238	AT1G07080.1	AT1G07080.1	AT1G07080	4	4	AT1G07080.1 | Symbols: | Thioredoxin superfamily protein | chr1:2170069-2171861 FORWARD LENGTH=265	152793	138987	142324	153182	139642	138379	131035	119153	119715	110839	137523	114623	130053	144350	146072	133724																	0.026907	0.830949	0.500617	-0.0096735					0.95305	0.35991	0.852109
239	AT1G07090.1	AT1G07090.1	AT1G07090	5	3	AT1G07090.1 | Symbols: LSH6 | Protein of unknown function (DUF640) | chr1:2174202-2174792 REVERSE LENGTH=196	40259	44382	42856	41405	41507	39200	37105	37068	35514	39515	38144	41456	39492	38468	33801	38045																	1.19449	0.177544	0.182006	-0.0622583					6.1739	0.0435064	0.651894
240	AT1G07110.1;AT3G30200.1	AT1G07110.1	AT1G07110	16;2	16;2	AT1G07110.1 | Symbols: F2KP, ATF2KP, FKFBP | fructose-2,6-bisphosphatase | chr1:2178363-2183980 REVERSE LENGTH=744	77663	80916	79491	77662	76414	77928	82304	83424	79719	84970	81700	79570	83244	81903	82920	82289	83218	91027	87687	83583	84798	88687	82011	84472	81384	88435	80124	87377	83976	84089	83263	82289	0.444651	0.400336	0.315099	-0.0372362	0.163568	0.596293	0.420637	-0.0270423	0.00466595	0.947221	0.926073
241	AT1G07140.1	AT1G07140.1	AT1G07140	15	10	AT1G07140.1 | Symbols: SIRANBP | Pleckstrin homology (PH) domain superfamily protein | chr1:2192360-2193688 REVERSE LENGTH=228	1470869	1361412	1333795	1536727	1487144	1593676	1354480	1391735	1342576	1272488	1340763	1304746	1498890	1536085	1400739	1349456	1463333	1379334	1458100	1100199	1227205	1356340	1196980	1215596	1356691	1283289	1186795	1413439	1499966	1515345	1488074	1349456	8.09821	0.00735531	0.0303734	0.148437	18.1523	0.000986537	0.00860324	-0.223421	4.24939	0.0785907	0.706201
242	AT2G30000.1;AT1G07170.3;AT1G07170.2;AT1G07170.1	AT2G30000.1;AT1G07170.3;AT1G07170.2;AT1G07170.1	AT2G30000	1;1;1;1	1;1;1;1	AT2G30000.1 | Symbols: | PHF5-like protein | chr2:12804042-12804374 REVERSE LENGTH=110;AT1G07170.3 | Symbols: | PHF5-like protein | chr1:2200686-2201018 FORWARD LENGTH=110;AT1G07170.2 | Symbols: | PHF5-like protein | chr1:2200686-2201018 FORWARD LENGTH=	17762	19235	16448	17572	17985	17304	18488	19210	18608	17320	19273	16184	16628	18421	17669	17885																	0.0487066	0.776662	0.481339	-0.0158513					3.49814	0.102434	0.728678
243	AT1G07210.1	AT1G07210.1	AT1G07210	5	5	AT1G07210.1 | Symbols: | Ribosomal protein S18 | chr1:2215320-2216668 FORWARD LENGTH=261	36726	29606	31784	41129	35564	35481	46689	44920	41154	44593	43859	52031	37657	46755	52371	40752	33057	30451	34930	38772	36015	34976	38224	38516	47736	33835	39987	40336	39629	39748	38972	40752	11.7301	0.00307677	0.0220605	0.193178	4.77897	0.0212581	0.0486869	0.157105	2.89188	0.131043	0.747782
244	AT1G07230.1	AT1G07230.1	AT1G07230	6	6	AT1G07230.1 | Symbols: NPC1 | non-specific phospholipase C1 | chr1:2220509-2222778 REVERSE LENGTH=533	44580	45959	46213	50909	47425	50003	42811	44632	45006	46758	44437	46630	47338	46053	48338	48343	46704	46359	47436	46872	49885	46072	46921	43664	46384	43047	45807	47212	46349	48757	49619	48343	4.54054	0.0235531	0.0520929	0.117317	0.146469	0.615214	0.429708	0.0237291	1.34189	0.283706	0.830929
245	AT1G07240.1	AT1G07240.1	AT1G07240	10	10	AT1G07240.1 | Symbols: UGT71C5 | UDP-glucosyl transferase 71C5 | chr1:2223889-2225331 FORWARD LENGTH=480	421550	438023	412814	436879	418376	417406	343997	362255	359295	390147	353993	343935	369856	372030	359757	388904	404780	411377	397808	400423	407062	396843	384131	379694	367673	385920	389570	364115	389532	388341	388870	388904	0.000697302	0.972978	0.549488	0.000310641	0.0282488	0.825348	0.513518	-0.0114985	0.394045	0.551172	0.891415
246	AT1G07250.1	AT1G07250.1	AT1G07250	9	9	AT1G07250.1 | Symbols: UGT71C4 | UDP-glucosyl transferase 71C4 | chr1:2225963-2227402 FORWARD LENGTH=479	159377	164205	156988	155280	153483	154159	159539	161495	161913	167425	161699	157198	167929	163672	174579	164938	158126	164143	154120	159441	162058	165805	164767	168054	161927	171531	166781	166864	151725	152983	149709	164938	0.965655	0.223639	0.212251	-0.0539775	0.420203	0.403073	0.32962	0.032682	0.00446211	0.948327	0.926073
247	AT1G07260.1	AT1G07260.1	AT1G07260	9	9	AT1G07260.1 | Symbols: UGT71C3 | UDP-glucosyl transferase 71C3 | chr1:2227748-2229178 REVERSE LENGTH=476	140230	153734	145960	141979	141999	146831	136925	138638	131317	136866	140063	139065	141666	140534	147495	149433	152128	170147	155269	142603	153224	149839	139490	142217	147929	140825	147324	153953	145765	154508	151722	149433	0.28751	0.493792	0.360439	-0.0302059	3.08402	0.044812	0.0763949	-0.0996708	0.448292	0.525553	0.886876
248	AT1G07310.1	AT1G07310.1	AT1G07310	1	1	AT1G07310.1 | Symbols: | Calcium-dependent lipid-binding (CaLB domain) family protein | chr1:2247775-2248833 REVERSE LENGTH=352	12280	12981	13126	11682	12038	11260	12139	12295	11748	11728	12233	13112	9768	11763	12206	11823	9677	10347	11126	14033	11008	12902	10080	10903	11417	10364	11238	9826	7746	9552	8145	11823	3.62747	0.0350945	0.0640901	-0.134088	8.36816	0.00756035	0.0274516	0.284602	0.208173	0.663026	0.904878
249	AT1G07320.4;AT1G07320.3;AT1G07320.2;AT1G07320.1	AT1G07320.4;AT1G07320.3;AT1G07320.2;AT1G07320.1	AT1G07320	2;2;2;2	2;2;2;2	AT1G07320.4 | Symbols: RPL4 | ribosomal protein L4 | chr1:2249190-2250173 FORWARD LENGTH=278;AT1G07320.3 | Symbols: RPL4 | ribosomal protein L4 | chr1:2249190-2250026 FORWARD LENGTH=278;AT1G07320.2 | Symbols: RPL4 | ribosomal protein L4 | chr1:2249190-2250	12959	11121	8774	9357	15358	8710	10672	10970	9858	10761	9214	12038	12525	14027	7890	11048	11146	10360	9045	12667	11148	12735	11628	11370	11929	10903	13673	12501	11449	10778	10876	11048	0.0482035	0.778264	0.48192	0.0248585	6.95122	0.0110306	0.0338462	0.258652	0.050514	0.827781	0.919039
250	AT1G07360.1;AT2G29580.1;AT5G07060.2;AT5G07060.1	AT1G07360.1;AT2G29580.1	AT1G07360	10;5;1;1	10;5;1;1	AT1G07360.1 | Symbols: | CCCH-type zinc fingerfamily protein with RNA-binding domain | chr1:2260562-2262795 REVERSE LENGTH=481;AT2G29580.1 | Symbols: | CCCH-type zinc fingerfamily protein with RNA-binding domain | chr2:12652011-12654158 FORWARD LENGTH=48	87520	78787	81775	83218	84683	82348	97576	95959	97164	92445	97159	99145	83046	89039	102203	90379	78473	77250	79961	94390	86884	86914	87057	95051	96383	91621	99543	92495	81811	83332	81808	90379	0.0662136	0.741732	0.467197	0.0125472	9.78695	0.00551996	0.0233398	0.186391	0.201422	0.668181	0.905924
251	AT1G07370.1	AT1G07370.1	AT1G07370	17	5	AT1G07370.1 | Symbols: PCNA1, ATPCNA1 | proliferating cellular nuclear antigen 1 | chr1:2263204-2264382 FORWARD LENGTH=263	815261	801581	790486	865322	849030	859728	825723	829576	810213	783283	825458	792963	818297	836765	851530	795799	772427	765892	788711	763277	772561	765224	810771	816411	809843	798358	810883	796597	820272	813609	817834	795799	3.41549	0.0392484	0.0684543	0.0966242	0.0659491	0.73542	0.479883	-0.01619	1.83356	0.214793	0.796066
252	AT1G07380.1	AT1G07380.1	AT1G07380	3	2	AT1G07380.1 | Symbols: | Neutral/alkaline non-lysosomal ceramidase | chr1:2264829-2268306 REVERSE LENGTH=779	5458	4558	4474	5192	4394	4504	4863	4838	4126	5103	5070	5088	5243	5084	4713	4283	3872	3973	4038	4099	4010	3879	4147	4045	3383	4104	3564	3866	4517	3626	3919	4283	0.178474	0.587446	0.404362	-0.040386	0.0127307	0.881428	0.535192	0.0126919	2.79175	0.136944	0.751241
253	AT1G07410.1	AT1G07410.1	AT1G07410	9	3	AT1G07410.1 | Symbols: ATRABA2B, RAB-A2B, ATRAB-A2B, RABA2b | RAB GTPase homolog A2B | chr1:2276270-2277154 FORWARD LENGTH=214	22291	21552	21674	25414	25177	25818	21649	20456	23400	22516	22801	25730	24019	24434	23910	23126	18671	20539	19675	23916	23974	22471	23197	23281	23854	21482	22684	22705	19048	20919	20014	23126	13.677	0.00211817	0.0194465	0.221873	9.81668	0.00549443	0.0233398	0.256876	4.66095	0.0687437	0.692509
254	AT1G07420.2;AT1G07420.1	AT1G07420.2;AT1G07420.1	AT1G07420	1;1	1;1	AT1G07420.2 | Symbols: ATSMO2, SMO2-1 | sterol 4-alpha-methyl-oxidase 2-1 | chr1:2278918-2280033 FORWARD LENGTH=228;AT1G07420.1 | Symbols: ATSMO2, SMO2-1 | sterol 4-alpha-methyl-oxidase 2-1 | chr1:2277910-2280033 FORWARD LENGTH=266	14759	14040	14781	15500	14834	15318	13448	13706	14343	15311	14948	13936	14826	13416	14465	14577																	1.04382	0.205744	0.201175	0.0670119					2.07576	0.191728	0.791296
255	AT1G07480.2;AT1G07480.1;AT1G07470.1	AT1G07480.2;AT1G07480.1;AT1G07470.1	AT1G07480	2;2;2	2;2;2	AT1G07480.2 | Symbols: | Transcription factor IIA, alpha/beta subunit | chr1:2296706-2299215 REVERSE LENGTH=375;AT1G07480.1 | Symbols: | Transcription factor IIA, alpha/beta subunit | chr1:2296706-2299215 REVERSE LENGTH=375;AT1G07470.1 | Symbols: | Tran	58931	52514	55093	62748	55860	59992	61625	54339	54090	55156	61893	64173	58194	64079	66091	60873	53298	48487	62211	46561	55701	57399	47170	50409	63338	47331	53221	56552	69081	66455	69778	60873	3.44276	0.0386817	0.0679901	0.100881	0.287856	0.484475	0.372235	-0.0386487	4.18039	0.0807227	0.71308
256	AT1G07510.1	AT1G07510.1	AT1G07510	18	9	AT1G07510.1 | Symbols: ftsh10 | FTSH protease 10 | chr1:2305689-2309380 FORWARD LENGTH=813	58973	63128	59759	59440	59796	63189	65941	65156	67254	65275	64336	66891	66288	64819	60327	65198	68893	71652	69324	72238	68777	71941	62196	67170	64626	72834	69133	68565	65365	65960	67182	65198	0.0098408	0.897068	0.524475	0.0044752	0.143536	0.618654	0.430823	0.0210663	0.26136	0.626166	0.897104
257	AT1G07520.1	AT1G07520.1	AT1G07520	1	1	AT1G07520.1 | Symbols: | GRAS family transcription factor | chr1:2309718-2311805 REVERSE LENGTH=695	11650	12617	13955	12136	12360	12437	12620	15277	14390	14153	13116	14521	12204	11946	11522	12566																	0.46534	0.390008	0.30989	-0.0494928					0.155241	0.706841	0.912065
258	AT1G07530.1;AT2G29060.1	AT1G07530.1	AT1G07530	4;1	4;1	AT1G07530.1 | Symbols: SCL14, ATGRAS2, GRAS2 | SCARECROW-like 14 | chr1:2313828-2316137 REVERSE LENGTH=769	15677	16289	16427	14064	15208	15050	15642	16258	16942	16843	17066	17040	15345	16092	16139	14755	13673	15154	15079	13291	14827	15429	14771	15139	15753	14793	15247	15453	15092	15835	15531	14755	3.66104	0.0343891	0.0633778	-0.126775	0.0112466	0.889311	0.538537	-0.0118448	0.950915	0.360348	0.852109
259	AT1G07550.1	AT1G07550.1	AT1G07550	2	1	AT1G07550.1 | Symbols: | Leucine-rich repeat protein kinase family protein | chr1:2322709-2326512 REVERSE LENGTH=864	9525	10778	11146	10696	10427	10257	7904	8781	7547	8829	7713	7840	7204	7564	7833	8594	9558	9816	10578	9655	9548	10888	8753	9384	9693	10181	10069	8322	9974	9336	9203	8594	0.000344471	0.981148	0.552034	-0.00316879	0.00727496	0.911435	0.547089	0.00667971	0.000914534	0.976855	0.928783
260	AT1G07615.1	AT1G07615.1	AT1G07615	1	1	AT1G07615.1 | Symbols: | GTP-binding protein Obg/CgtA | chr1:2342277-2344200 REVERSE LENGTH=493	9870	9402	9621	11700	9569	8772	6891	7794	7082	7966	8154	8263	7511	7376	6455	7629	9192	8465	8518	8528	7915	8043	8516	8815	7756	8177	9247	9347	8816	8196	7404	7629	0.523993	0.362693	0.296022	0.0562128	0.755892	0.271834	0.255022	-0.0962324	4.98532	0.0621188	0.688531
261	AT1G07650.1;AT1G07650.2	AT1G07650.1;AT1G07650.2	AT1G07650	2;2	1;1	AT1G07650.1 | Symbols: | Leucine-rich repeat transmembrane protein kinase | chr1:2359817-2366423 REVERSE LENGTH=1014;AT1G07650.2 | Symbols: | Leucine-rich repeat transmembrane protein kinase | chr1:2359817-2366423 REVERSE LENGTH=1020	30761	30308	30321	31918	31612	31940	33207	29951	33064	34808	32685	31442	33131	30862	32034	32701																	1.22925	0.171869	0.177727	0.0630111					0.507293	0.499671	0.881338
262	AT5G59970.1;AT5G59690.1;AT3G53730.1;AT3G46320.1;AT3G45930.1;AT2G28740.1;AT1G07820.2;AT1G07820.1;AT1G07660.1;AT1G07660.2	AT5G59970.1;AT5G59690.1;AT3G53730.1;AT3G46320.1;AT3G45930.1;AT2G28740.1;AT1G07820.2;AT1G07820.1;AT1G07660.1;AT1G07660.2	AT5G59970	11;11;11;11;11;11;11;11;11;9	11;11;11;11;11;11;11;11;11;9	AT5G59970.1 | Symbols: | Histone superfamily protein | chr5:24146352-24146663 REVERSE LENGTH=103;AT5G59690.1 | Symbols: | Histone superfamily protein | chr5:24051649-24051960 FORWARD LENGTH=103;AT3G53730.1 | Symbols: | Histone superfamily protein | chr3	3648573	3856828	4142534	3642117	4088592	4072038	3349870	3356274	3296233	3375469	3602956	3779820	3322110	3121999	3374160	3574219	4091765	4312864	4027285	3960287	3902429	3862772	3681096	3462950	3414347	3614297	3422347	3398832	3403783	3574409	3442862	3574219	0.148451	0.620834	0.418034	0.0190485	2.2601	0.0729434	0.104019	-0.0844005	7.925	0.0294905	0.635922
263	AT1G07670.1	AT1G07670.1	AT1G07670	36	8	AT1G07670.1 | Symbols: ATECA4, ECA4 | endomembrane-type CA-ATPase 4 | chr1:2370305-2374196 REVERSE LENGTH=1061	97751	94586	92271	82358	80771	83870	98487	92318	99270	94818	100712	87804	110547	111405	108137	102453	111385	111372	105760	101187	101384	107297	104860	103877	106434	121931	102402	118406	100192	106989	105432	102453	14.0458	0.00204381	0.0192614	-0.204471	1.99599	0.0876091	0.117609	-0.0843143	1.18173	0.312442	0.840268
264	AT1G07700.1;AT1G07700.3	AT1G07700.1;AT1G07700.3	AT1G07700	1;1	1;1	AT1G07700.1 | Symbols: | Thioredoxin superfamily protein | chr1:2380214-2381127 FORWARD LENGTH=204;AT1G07700.3 | Symbols: | Thioredoxin superfamily protein | chr1:2380297-2381127 FORWARD LENGTH=217	12279	11505	11221	12910	12144	11312	11764	12417	11656	12063	11024	12015	11492	12046	11463	11437																	0.622367	0.32252	0.272982	0.0550292					0.361393	0.567987	0.893614
265	AT1G07705.1;AT1G07705.2	AT1G07705.1;AT1G07705.2	AT1G07705	5;5	5;5	AT1G07705.1 | Symbols: | NOT2 / NOT3 / NOT5 family | chr1:2382090-2385282 FORWARD LENGTH=546;AT1G07705.2 | Symbols: | NOT2 / NOT3 / NOT5 family | chr1:2382090-2385856 FORWARD LENGTH=614	14883	14949	14663	18383	17237	17695	15032	14983	12439	13027	14922	16807	16341	16339	11512	15202	16558	16685	15546	15141	15337	15953	14028	14595	17062	15804	14337	17075	15762	15962	16450	15202	16.1286	0.00151326	0.0183659	0.260898	0.585213	0.327683	0.28825	-0.0714676	1.40417	0.273371	0.823912
266	AT1G07750.1;AT2G28680.1	AT1G07750.1	AT1G07750	18;4	18;4	AT1G07750.1 | Symbols: | RmlC-like cupins superfamily protein | chr1:2404300-2405863 REVERSE LENGTH=356	976698	1011642	996840	1010373	1009289	976944	1002043	993766	962276	939098	999638	991381	918725	952597	1038890	999947	973595	1019087	1026726	1015584	1017306	1062265	981595	1012791	1064394	1022786	961038	1066976	948396	1013099	987124	999947	0.0156065	0.870748	0.514223	0.00551148	0.557796	0.338445	0.294074	0.0357459	0.421895	0.537679	0.887261
267	AT5G59850.1;AT1G07770.2;AT1G07770.1;AT2G39590.1	AT5G59850.1;AT1G07770.2;AT1G07770.1	AT5G59850	8;8;8;2	2;2;2;1	AT5G59850.1 | Symbols: | Ribosomal protein S8 family protein | chr5:24112499-24113084 REVERSE LENGTH=130;AT1G07770.2 | Symbols: RPS15A | ribosomal protein S15A | chr1:2408413-2409065 REVERSE LENGTH=130;AT1G07770.1 | Symbols: RPS15A | ribosomal protein S15	526210	496726	475544	502259	535008	528163	528798	519667	524451	516804	495346	527884	541798	519835	477571	499125	453631	470332	460875	539724	536823	535412	510933	526529	529350	589219	536784	548597	483886	472726	468554	499125	1.47079	0.138298	0.153507	0.0630592	18.5315	0.000986537	0.00860324	0.219098	1.26962	0.296313	0.834878
268	AT1G07780.4;AT1G07780.5;AT1G07780.3;AT1G07780.2;AT1G07780.1;AT1G29410.1;AT1G29410.2	AT1G07780.4;AT1G07780.5;AT1G07780.3;AT1G07780.2;AT1G07780.1;AT1G29410.1;AT1G29410.2	AT1G07780	3;3;3;3;3;2;2	1;1;1;1;1;1;1	AT1G07780.4 | Symbols: PAI1, TRP6 | phosphoribosylanthranilate isomerase 1 | chr1:2410563-2411833 REVERSE LENGTH=213;AT1G07780.5 | Symbols: PAI1 | phosphoribosylanthranilate isomerase 1 | chr1:2410352-2411833 REVERSE LENGTH=275;AT1G07780.3 | Symbols: PAI1,	10120	9528	10665	9700	10387	9875	12791	13108	13109	11840	12194	13663	9776	10961	10561	11266	8942	8772	9371	11568	11550	10072	10431	10941	11591	10244	12085	10716	10227	9642	10384	11266	0.0449968	0.785579	0.484486	-0.0168027	8.26602	0.00773909	0.027668	0.293255	0.900575	0.37232	0.854739
269	AT1G07790.1	AT1G07790.1	AT1G07790	7	1	AT1G07790.1 | Symbols: HTB1 | Histone superfamily protein | chr1:2413049-2413495 FORWARD LENGTH=148	44049	46468	43013	36760	48343	43182	32144	31400	29620	27475	30387	36886	38070	35758	15886	33078																	1.1498	0.184534	0.186535	-0.0578114					0.0909788	0.771932	0.914336
270	AT1G07810.1	AT1G07810.1	AT1G07810	39	11	AT1G07810.1 | Symbols: ECA1, ATECA1, ACA3 | ER-type Ca2+-ATPase 1 | chr1:2416681-2420572 FORWARD LENGTH=1061	905164	878461	883524	789179	803459	832916	927491	924277	935670	940761	935235	872473	990853	951243	966549	915090	941454	949645	876067	904257	921047	947285	926153	959611	926274	1006654	944210	988225	889393	894075	918111	915090	6.61339	0.0114871	0.03763	-0.136984	0.0137052	0.877528	0.533907	0.00282458	0.719906	0.423565	0.866772
271	AT1G07830.1	AT1G07830.1	AT1G07830	2	2	AT1G07830.1 | Symbols: | ribosomal protein L29 family protein | chr1:2422549-2423392 FORWARD LENGTH=144	27675	27274	27686	30441	29800	29888	28949	29197	28575	29330	29457	32606	28618	27533	27245	27272	27431	27581	26877	31375	27943	27319	29660	30798	27331	29264	29511	28822	25085	26264	25395	27272	4.68176	0.02251	0.0514986	0.125238	1.15348	0.182019	0.1944	0.0813136	2.04879	0.19406	0.791296
272	AT1G07840.3;AT1G07840.2;AT1G07840.1	AT1G07840.3;AT1G07840.2;AT1G07840.1	AT1G07840	7;7;7	7;7;7	AT1G07840.3 | Symbols: | Sas10/Utp3/C1D family | chr1:2424603-2426131 FORWARD LENGTH=279;AT1G07840.2 | Symbols: | Sas10/Utp3/C1D family | chr1:2424603-2426425 FORWARD LENGTH=312;AT1G07840.1 | Symbols: | Sas10/Utp3/C1D family | chr1:2424603-2426425 FORWA	62189	65037	66008	60937	63573	64126	70118	69622	71792	70149	74591	69304	68562	69408	77022	68454	67168	70792	60276	72496	67149	63532	73402	69345	70832	72545	71867	67616	56600	59227	58017	68454	0.382168	0.432536	0.331429	-0.0347439	0.373995	0.427779	0.341905	0.0355181	0.0578048	0.81648	0.919039
273	AT1G07870.1;AT1G07870.2;AT2G28590.1	AT1G07870.1;AT1G07870.2	AT1G07870	9;9;2	8;8;1	AT1G07870.1 | Symbols: | Protein kinase superfamily protein | chr1:2429933-2431843 REVERSE LENGTH=423;AT1G07870.2 | Symbols: | Protein kinase superfamily protein | chr1:2428942-2431843 REVERSE LENGTH=538	57209	59281	57688	53807	55424	54413	54173	54647	56409	56636	56167	55786	55825	55973	56459	55137	54748	57043	54560	57290	57514	53828	57758	56078	54707	53718	57307	51316	56044	58001	55539	55137	2.63126	0.0603215	0.0884276	-0.0900017	0.113983	0.656878	0.447132	0.0196478	0.277416	0.615387	0.895715
274	AT1G07890.8;AT1G07890.7;AT1G07890.5;AT1G07890.4;AT1G07890.3;AT1G07890.2;AT1G07890.1;AT1G07890.6	AT1G07890.8;AT1G07890.7;AT1G07890.5;AT1G07890.4;AT1G07890.3;AT1G07890.2;AT1G07890.1;AT1G07890.6	AT1G07890	20;20;20;20;20;20;20;19	19;19;19;19;19;19;19;18	AT1G07890.8 | Symbols: APX1, MEE6, CS1, ATAPX1, ATAPX01 | ascorbate peroxidase 1 | chr1:2438005-2439435 FORWARD LENGTH=250;AT1G07890.7 | Symbols: APX1, MEE6, CS1, ATAPX1, ATAPX01 | ascorbate peroxidase 1 | chr1:2438005-2439435 FORWARD LENGTH=250;AT1G07890.	7228085	6896236	7339882	6861616	6684111	6747863	7472333	7280946	7316555	6996604	7476108	7748970	6483209	7033926	7508420	7128156	6079881	5657303	6315625	6851296	6819910	6636632	6275426	7311881	7322691	6211358	7586658	6413527	7553905	7236956	7311088	7128156	2.30763	0.0728919	0.0991824	-0.0809085	10.1505	0.00525766	0.0231595	0.169813	1.49199e-05	0.99699	0.930474
275	AT1G07910.2;AT1G07910.1	AT1G07910.2;AT1G07910.1	AT1G07910	10;10	10;10	AT1G07910.2 | Symbols: ATRNL, RNL, AtRLG1 | RNAligase | chr1:2446712-2454386 FORWARD LENGTH=1104;AT1G07910.1 | Symbols: ATRNL, RNL, AtRLG1 | RNAligase | chr1:2446712-2454386 FORWARD LENGTH=1104	48582	49694	49238	41190	42118	42963	51973	54866	54586	54209	53761	51347	55303	50003	53895	49488	55529	57546	53284	54154	50666	51577	49106	49581	46163	53000	49396	49151	52284	47173	48298	49488	16.1543	0.00151326	0.0183659	-0.224329	1.71669	0.109325	0.136791	-0.0890871	0.385635	0.555414	0.891415
276	AT5G60390.3;AT5G60390.1;AT1G07940.2;AT1G07940.1;AT1G07930.1;AT1G07920.1;AT5G60390.2;AT1G07930.2	AT5G60390.3;AT5G60390.1;AT1G07940.2;AT1G07940.1;AT1G07930.1;AT1G07920.1;AT5G60390.2;AT1G07930.2	AT5G60390	33;33;33;33;33;33;30;24	32;32;32;32;32;32;29;23	AT5G60390.3 | Symbols: | GTP binding Elongation factor Tu family protein | chr5:24289226-24290675 FORWARD LENGTH=449;AT5G60390.1 | Symbols: | GTP binding Elongation factor Tu family protein | chr5:24289226-24290675 FORWARD LENGTH=449;AT1G07940.2 | Symbol	25037550	26013540	25320632	24238443	24199812	23950009	25506410	26139013	26641563	25978285	27091907	25862198	26385170	26032657	26312528	25076087	24826244	23697006	23915796	24217339	23872610	23059882	26576376	26630587	26013446	25698391	25381685	25036303	24696542	23498464	24673175	25076087	2.1058	0.083746	0.108493	-0.0772827	0.156517	0.604754	0.424728	-0.0259072	0.00341801	0.955092	0.926073
277	AT1G07950.1	AT1G07950.1	AT1G07950	1	1	AT1G07950.1 | Symbols: MED22B | Surfeit locus protein 5 subunit 22 of Mediator complex | chr1:2466061-2466982 REVERSE LENGTH=154	5079	4185	4435	5901	4880	5552	9365	9070	8839	8893	9581	10605	8821	8684	10063	7251																	7.85529	0.00795418	0.0315949	0.253719					1.63494	0.238577	0.8054
278	AT1G07960.3;AT1G07960.2;AT1G07960.1	AT1G07960.3;AT1G07960.2;AT1G07960.1	AT1G07960	7;7;7	7;7;7	AT1G07960.3 | Symbols: ATPDIL5-1, PDIL5-1 | PDI-like 5-1 | chr1:2467681-2468831 FORWARD LENGTH=146;AT1G07960.2 | Symbols: ATPDIL5-1, PDIL5-1 | PDI-like 5-1 | chr1:2467681-2468831 FORWARD LENGTH=146;AT1G07960.1 | Symbols: ATPDIL5-1, PDIL5-1 | PDI-like 5-1 |	123354	103610	106918	131958	113512	117710	141049	120414	116941	120276	132795	128055	115693	137469	153791	123330	107246	104259	118841	110610	113885	119721	110774	121035	143661	112615	127200	130851	137332	132460	133786	123330	5.15768	0.0184787	0.0465334	0.121346	1.19024	0.175662	0.189472	0.0593363	0.0131803	0.912086	0.923628
279	AT1G07970.1	AT1G07970.1	AT1G07970	3	3	AT1G07970.1 | Symbols: | CONTAINS InterPro DOMAIN/s: Cytochrome B561-related, N-terminal (InterPro:IPR019176); Has 215 Blast hits to 213 proteins in 79 species: Archae - 0; Bacteria - 6; Metazoa - 131; Fungi - 22; Plants - 42; Viruses - 0; Other Eukaryote	40193	43784	41768	37109	43029	40408	42409	42316	43614	43165	43867	42663	43543	41051	43889	42801	44529	44578	44578	43481	44782	44936	43902	43302	41420	46276	43992	45659	44119	45368	45178	42801	1.17218	0.181471	0.184755	-0.0609173	0.0015858	0.958503	0.562565	-0.00525435	0.0341304	0.857663	0.920759
280	AT1G07990.1	AT1G07990.1	AT1G07990	21	20	AT1G07990.1 | Symbols: | SIT4 phosphatase-associated family protein | chr1:2477413-2482898 FORWARD LENGTH=802	192617	199005	191614	172917	174889	177493	144603	152618	141454	154630	144208	163050	182538	180115	149796	166600	224506	237215	209918	176801	174835	167449	156124	144435	142242	174157	153011	158176	198426	203898	195941	166600	7.77764	0.00807677	0.0317457	-0.150941	46.9819	3.48189e-05	0.000882353	-0.371715	3.32219	0.109824	0.73429
281	AT1G08050.1	AT1G08050.1	AT1G08050	3	3	AT1G08050.1 | Symbols: | Zinc finger (C3HC4-type RING finger) family protein | chr1:2499088-2501311 REVERSE LENGTH=641	9929	11912	11871	12972	12398	12677	11447	11450	11564	11704	11557	12108	11717	12341	11273	11954	10403	11860	10817	13300	11576	11510	10575	11979	10248	10768	11722	11103	10121	10507	9828	11954	6.31775	0.0126186	0.0390242	0.17452	2.01382	0.0861606	0.116357	0.137424	0.243761	0.637728	0.899781
282	AT1G08110.3;AT1G08110.2;AT1G08110.1;AT1G08110.4	AT1G08110.3;AT1G08110.2;AT1G08110.1;AT1G08110.4	AT1G08110	8;8;8;8	8;8;8;8	AT1G08110.3 | Symbols: | lactoylglutathione lyase family protein / glyoxalase I family protein | chr1:2535702-2537630 FORWARD LENGTH=185;AT1G08110.2 | Symbols: | lactoylglutathione lyase family protein / glyoxalase I family protein | chr1:2535702-2537630	176433	159518	165246	189189	169668	170145	147075	139792	140137	140589	147230	161005	125740	135368	138533	154752	154298	154553	161548	182121	172862	170884	137207	138417	150457	133220	145495	141279	174483	179547	176166	154752	2.13752	0.0816318	0.106419	0.0778954	8.97265	0.00649489	0.0251619	0.160813	3.03614	0.123331	0.74239
283	AT1G08130.1;AT1G49250.1	AT1G08130.1	AT1G08130	14;1	14;1	AT1G08130.1 | Symbols: ATLIG1, LIG1 | DNA ligase 1 | chr1:2542913-2547815 REVERSE LENGTH=790	104648	106685	101546	92928	95081	92568	100794	102932	103987	103256	104727	97839	108654	106604	106651	103215	117768	131528	110674	98880	107693	110154	97827	94797	99809	110804	96462	113690	112150	113991	108208	103215	8.31063	0.0069795	0.0297601	-0.157208	9.96903	0.00538765	0.0231868	-0.184637	0.185124	0.681441	0.908369
284	AT1G08160.1	AT1G08160.1	AT1G08160	8	8	AT1G08160.1 | Symbols: | Late embryogenesis abundant (LEA) hydroxyproline-rich glycoprotein family | chr1:2559672-2560337 REVERSE LENGTH=221	150657	149594	154297	141847	155324	151178	149407	153329	149334	154687	151382	156509	141553	138910	142916	151691	145588	163627	151114	161744	159269	155849	151785	144372	149488	152605	149396	153054	145976	147702	144218	151691	0.126949	0.647619	0.428763	-0.0198105	0.974921	0.215258	0.216615	0.0509065	0.496435	0.504672	0.881972
285	AT1G08190.1	AT1G08190.1	AT1G08190	14	14	AT1G08190.1 | Symbols: ATVPS41, ZIP2, VPS41, ATVAM2, VAM2 | vacuolar protein sorting 41 | chr1:2567652-2573142 FORWARD LENGTH=980	206352	184812	194353	157472	156982	159089	121013	119055	118790	118673	120852	109150	173131	186952	123772	153005	197688	218034	189452	129612	132825	128773	120029	132820	119697	129149	137134	129375	172625	184111	180944	153005	31.9877	0.000594855	0.0170572	-0.306216	129.532	0	0	-0.629407	1.73902	0.225832	0.800474
286	AT1G08200.1	AT1G08200.1	AT1G08200	23	6	AT1G08200.1 | Symbols: AXS2 | UDP-D-apiose/UDP-D-xylose synthase 2 | chr1:2574259-2576609 REVERSE LENGTH=389	221016	218170	224085	232883	226161	224911	253395	241338	244198	241158	240977	245453	219671	228004	243510	228194	208050	205670	209523	229474	219551	222840	233426	243761	241933	229526	245363	229078	226803	224450	232734	228194	0.713446	0.2909	0.253791	0.044303	4.34605	0.0248816	0.0535682	0.108377	0.717367	0.424384	0.866939
287	AT1G08220.1;AT1G08220.2	AT1G08220.1;AT1G08220.2	AT1G08220	10;9	10;9	AT1G08220.1 | Symbols: | FUNCTIONS IN: molecular_function unknown; INVOLVED IN: mitochondrial proton-transporting ATP synthase complex assembly; LOCATED IN: mitochondrial inner membrane; EXPRESSED IN: 18 plant structures; EXPRESSED DURING: 7 growth stages	88870	93513	88252	94367	91874	89352	81191	84185	85586	87886	87176	83600	90159	88404	84350	88735	90165	90805	88983	79793	84315	83325	87311	85018	84828	86636	82973	82835	90966	91512	90101	88735	0.251536	0.521367	0.373552	0.0261908	4.21951	0.0261119	0.0549804	-0.12567	0.869464	0.380338	0.855277
288	AT1G08250.1	AT1G08250.1	AT1G08250	12	6	AT1G08250.1 | Symbols: ADT6 | arogenate dehydratase 6 | chr1:2588994-2590235 REVERSE LENGTH=413	151169	152616	143710	151695	151590	149831	144994	144286	144717	152005	144320	141390	154675	159593	156448	153011	146103	158700	153298	169597	159680	160216	156837	161978	157934	159927	159926	158670	151274	148015	150340	153011	0.126778	0.647906	0.428763	0.0180089	3.22077	0.0416156	0.0728484	0.0956225	0.0160949	0.902791	0.923123
289	AT1G08260.1	AT1G08260.1	AT1G08260	5	4	AT1G08260.1 | Symbols: EMB142, EMB2284, POL2A, TIL1, EMB529, ABO4, ESD7 | DNA polymerase epsilon catalytic subunit | chr1:2590944-2606892 FORWARD LENGTH=2161	11299	11331	10999	11205	10764	11590	11746	12076	11768	12704	12198	11435	12273	11871	13067	11739	12395	10311	10524	11900	10521	11539	14737	13296	13590	14249	13571	14169	13083	10676	10834	11739	0.00104005	0.966266	0.547273	-0.00300615	0.12454	0.642795	0.441723	0.0313502	0.1371	0.723128	0.912845
290	AT1G08315.1	AT1G08315.1	AT1G08315	1	1	AT1G08315.1 | Symbols: | ARM repeat superfamily protein | chr1:2620500-2621477 REVERSE LENGTH=325	3557	4330	4262	4124	3389	4237	3999	3587	4116	3991	4164	3827	3852	4022	3915	3603																	0.240756	0.530119	0.377702	-0.0481768					0.100707	0.76103	0.914032
291	AT1G08320.2;AT1G08320.3;AT1G08320.1	AT1G08320.2;AT1G08320.3;AT1G08320.1	AT1G08320	4;4;4	4;4;4	AT1G08320.2 | Symbols: TGA9, bZIP21 | bZIP transcription factor family protein | chr1:2622113-2625725 REVERSE LENGTH=357;AT1G08320.3 | Symbols: TGA9, bZIP21 | bZIP transcription factor family protein | chr1:2622113-2627451 REVERSE LENGTH=481;AT1G08320.1 |	32357	35828	35108	30996	33199	31321	36341	35527	36797	39280	37048	34209	36449	35369	37029	40389																	3.8177	0.0318047	0.0605896	-0.112928					0.139166	0.721203	0.912812
292	AT1G08350.2;AT1G08350.1	AT1G08350.2;AT1G08350.1	AT1G08350	5;3	5;3	AT1G08350.2 | Symbols: | Endomembrane protein 70 protein family | chr1:2632970-2635605 REVERSE LENGTH=589;AT1G08350.1 | Symbols: | Endomembrane protein 70 protein family | chr1:2632970-2635055 REVERSE LENGTH=508	32145	31126	31498	30235	30038	30990	33557	31693	33625	35399	35712	34378	34743	33639	34340	33100	32266	34839	27263	33780	32675	32406	32869	36290	37124	33237	37637	35255	33206	31607	30842	33100	0.860304	0.249333	0.228655	-0.0543851	0.941982	0.222976	0.222254	0.0671038	3.51816	0.101562	0.728678
293	AT1G08360.1	AT1G08360.1	AT1G08360	12	4	AT1G08360.1 | Symbols: | Ribosomal protein L1p/L10e family | chr1:2636231-2637694 FORWARD LENGTH=216	779233	832541	779229	690734	728754	720712	748930	770407	787542	752364	775470	671077	847404	805068	803562	799446	850085	923349	797820	778805	838546	812270	760114	775330	773822	851578	770187	825115	745882	797553	748663	799446	8.97656	0.00582395	0.0274953	-0.15987	2.27595	0.0722748	0.10327	-0.0817408	5.27271	0.0564153	0.67675
294	AT1G08370.1	AT1G08370.1	AT1G08370	11	11	AT1G08370.1 | Symbols: DCP1, ATDCP1 | decapping 1 | chr1:2638355-2640367 FORWARD LENGTH=367	157519	159057	156747	173729	163940	172689	164485	158921	159038	165600	165720	171194	165211	169822	178290	165777	165213	161153	176864	167490	162539	172721	172644	168217	175557	172055	168648	179296	166894	166182	171625	165777	4.1391	0.0278175	0.0565904	0.108685	0.000828781	0.969824	0.566432	-0.00137675	2.00661	0.198151	0.791296
295	AT1G08410.1	AT1G08410.1	AT1G08410	7	6	AT1G08410.1 | Symbols: | P-loop containing nucleoside triphosphate hydrolases superfamily protein | chr1:2646307-2649106 FORWARD LENGTH=589	53368	57599	58637	53116	56680	57454	64900	66274	65366	62355	63346	66791	60426	58537	61505	59124	61329	54330	57978	58170	61404	61322	62715	64544	58702	65639	62978	61938	55946	56562	56115	59124	0.121253	0.655167	0.431803	-0.020164	0.925055	0.226878	0.225153	0.0590861	0.847267	0.385878	0.855675
296	AT1G08420.2;AT1G08420.1	AT1G08420.2;AT1G08420.1	AT1G08420	27;27	7;7	AT1G08420.2 | Symbols: BSL2 | BRI1 suppressor 1 (BSU1)-like 2 | chr1:2649959-2656564 FORWARD LENGTH=1013;AT1G08420.1 | Symbols: BSL2 | BRI1 suppressor 1 (BSU1)-like 2 | chr1:2649959-2656564 FORWARD LENGTH=1018	92485	88808	90434	84630	80614	81544	90616	88253	87453	96538	90118	87081	92467	88259	94026	90286	98005	100860	97173	89680	94098	98175	87287	88626	84710	90550	90615	90719	94887	97985	94898	90286	6.46316	0.0119895	0.0381702	-0.138886	1.33807	0.153507	0.173572	-0.0703277	0.683004	0.434907	0.867987
297	AT1G08450.1;AT1G08450.2;AT1G08450.3	AT1G08450.1;AT1G08450.2;AT1G08450.3	AT1G08450	18;17;16	18;17;16	AT1G08450.1 | Symbols: CRT3, PSL1, EBS2, AtCRT3 | calreticulin 3 | chr1:2668008-2671800 REVERSE LENGTH=424;AT1G08450.2 | Symbols: CRT3, PSL1, EBS2, AtCRT3 | calreticulin 3 | chr1:2668008-2671800 REVERSE LENGTH=370;AT1G08450.3 | Symbols: CRT3 | calreticulin	345673	323269	325921	333655	341282	326109	372252	366992	372494	377192	377900	381566	325540	334780	361527	343767	323187	306363	324985	380104	360709	358459	369565	372556	355685	375505	370886	355105	311151	323728	329492	343767	0.0361004	0.805595	0.491496	0.0089385	15.7873	0.00172238	0.0126405	0.203678	0.48929	0.507408	0.881972
298	AT1G08470.1	AT1G08470.1	AT1G08470	6	5	AT1G08470.1 | Symbols: SSL3 | strictosidine synthase-like 3 | chr1:2682262-2683977 REVERSE LENGTH=390	125728	128721	124807	130732	125480	136290	128604	134809	128899	129938	127324	128235	127583	126470	124973	131574	131632	135816	130619	128249	132107	128712	133813	125645	131587	139146	133023	130442	127178	129264	129851	131574	0.866133	0.247629	0.227679	0.049528	0.292135	0.481483	0.370795	-0.0329889	0.773247	0.406788	0.860195
299	AT1G08480.1	AT1G08480.1	AT1G08480	5	5	AT1G08480.1 | Symbols: | unknown protein; FUNCTIONS IN: molecular_function unknown; INVOLVED IN: biological_process unknown; LOCATED IN: mitochondrion, plasma membrane, plastid, vacuole; EXPRESSED IN: 27 plant structures; EXPRESSED DURING: 15 growth stage	238031	255697	246785	273767	260388	255353	239442	247711	256894	275202	239034	270947	246050	239570	235916	261451	249453	254882	232124	312806	259650	257933	295146	260289	254559	281416	262630	256067	232972	250194	241084	261451	3.04685	0.047295	0.0760879	0.0924288	10.9309	0.00452414	0.0216075	0.173182	3.87049	0.0896603	0.724678
300	AT1G08490.1	AT1G08490.1	AT1G08490	7	7	AT1G08490.1 | Symbols: ATSUFS, SUFS, ATCPNIFS, ATNFS2, CPNIFS | chloroplastic NIFS-like cysteine desulfurase | chr1:2685980-2688547 REVERSE LENGTH=463	50534	48422	47786	48986	47283	46372	52460	52083	51899	53926	52399	50572	48478	50973	52935	49679	46237	45157	45820	53890	50321	52874	53326	53841	50237	51619	55268	46113	47959	44907	49767	49679	0.521587	0.363919	0.296571	-0.0408931	8.58266	0.00713788	0.0265086	0.195118	0.00535251	0.943881	0.926042
301	AT1G08520.1	AT1G08520.1	AT1G08520	1	1	AT1G08520.1 | Symbols: ALB1, ALB-1V, V157, PDE166, CHLD | ALBINA 1 | chr1:2696538-2700819 FORWARD LENGTH=760	24402	23611	24442	19646	19904	19703	18920	19347	20446	18626	19658	18754	24956	25215	16983	18788																	22.3851	0.000821945	0.0170572	-0.290197					0.831521	0.389857	0.856495
302	AT1G08530.1	AT1G08530.1	AT1G08530	1	1	AT1G08530.1 | Symbols: | unknown protein; FUNCTIONS IN: molecular_function unknown; INVOLVED IN: biological_process unknown; LOCATED IN: chloroplast; BEST Arabidopsis thaliana protein match is: unknown protein (TAIR:AT5G09995.2); Has 140 Blast hits to 140	22757	22520	23359	26047	25086	25618	21892	23095	22516	23444	22027	26239	20471	22693	23222	23118	20684	24023	21038	26751	24614	24860	24421	23080	24545	25402	25821	24795	20006	19829	21040	23118	7.31211	0.00924035	0.0337344	0.16122	7.20251	0.0102344	0.0325147	0.213383	2.43918	0.160883	0.772749
303	AT1G08560.1	AT1G08560.1	AT1G08560	2	2	AT1G08560.1 | Symbols: SYP111, KN, ATSYP111 | syntaxin of plants 111 | chr1:2709778-2710710 REVERSE LENGTH=310	11102	11205	11947	13681	12718	12561	11738	11054	11120	11700	11702	12369	10826	11114	11651	12604	11527	12230	12247	11440	11933	10832	12488	12221	12953	13430	12936	13461	12675	12471	11653	12604	7.09779	0.00986937	0.0348051	0.185721	0.534254	0.348055	0.299778	-0.07395	1.28257	0.293711	0.834878
304	AT1G08570.4;AT1G08570.3;AT1G08570.2;AT1G08570.1	AT1G08570.4;AT1G08570.3;AT1G08570.2;AT1G08570.1	AT1G08570	2;2;2;2	2;2;2;2	AT1G08570.4 | Symbols: ACHT4 | atypical CYS HIS rich thioredoxin 4 | chr1:2713604-2714312 FORWARD LENGTH=177;AT1G08570.3 | Symbols: ACHT4 | atypical CYS HIS rich thioredoxin 4 | chr1:2713604-2714312 FORWARD LENGTH=177;AT1G08570.2 | Symbols: ACHT4 | atypi	10735	11422	11958	11550	11419	11709	14410	14664	14188	14531	14467	14779	12181	13652	14251	13659	10546	12329	11957	16967	14411	12122	14137	13189	13206	11744	16307	13649	12120	12101	11521	13659	0.122579	0.653428	0.431228	0.0236145	11.2364	0.00415274	0.0205161	0.320602	0.0308802	0.86421	0.921341
305	AT1G08620.2;AT1G08620.1	AT1G08620.2;AT1G08620.1	AT1G08620	1;1	1;1	AT1G08620.2 | Symbols: PKDM7D | Transcription factor jumonji (jmj) family protein / zinc finger (C5HC2 type) family protein | chr1:2737554-2743370 FORWARD LENGTH=1209;AT1G08620.1 | Symbols: PKDM7D | Transcription factor jumonji (jmj) family protein / zinc	7712	8006	6973	10467	9160	8545	7388	7861	7383	7854	6958	8462	7645	7093	8504	8307																	16.1543	0.00151326	0.0183659	0.312142					0.209515	0.662078	0.904472
306	AT1G08640.1	AT1G08640.1	AT1G08640	4	4	AT1G08640.1 | Symbols: CJD1 | Chloroplast J-like domain 1 | chr1:2748714-2751209 REVERSE LENGTH=294	88868	89992	87319	91170	92952	93311	80926	83115	82181	82693	82397	82015	85408	83113	80938	86907																	1.25374	0.168125	0.174929	0.0597426					0.00274933	0.959757	0.926073
307	AT1G08660.1;AT1G08660.2	AT1G08660.1;AT1G08660.2	AT1G08660	6;5	6;5	AT1G08660.1 | Symbols: MGP2 | MALE GAMETOPHYTE DEFECTIVE 2 | chr1:2757116-2759677 REVERSE LENGTH=474;AT1G08660.2 | Symbols: MGP2 | MALE GAMETOPHYTE DEFECTIVE 2 | chr1:2757584-2759677 REVERSE LENGTH=347	99770	107165	107504	104551	105906	103687	96202	92765	95654	93904	98873	95059	95222	90233	99808	98042	101988	103992	99056	114034	112627	109734	102809	101299	98822	108293	94787	98339	93084	94431	98267	98042	2.94063e-06	0.998252	0.557435	-0.00135414	6.18823	0.0132382	0.0369126	0.141177	0.0533188	0.823274	0.919039
308	AT1G08680.1;AT1G08680.4;AT1G08680.3;AT1G08680.2	AT1G08680.1;AT1G08680.4;AT1G08680.3;AT1G08680.2	AT1G08680	14;14;13;13	14;14;13;13	AT1G08680.1 | Symbols: ZIGA4, AGD14 | ARF GAP-like zinc finger-containing protein ZIGA4 | chr1:2762820-2768387 FORWARD LENGTH=649;AT1G08680.4 | Symbols: ZIGA4 | ARF GAP-like zinc finger-containing protein ZIGA4 | chr1:2762820-2768387 FORWARD LENGTH=651;AT1	78884	70435	71496	82406	75658	77290	75588	76943	72749	74481	75751	79660	70436	75030	75194	74344	69136	74059	76816	78389	75300	80731	72845	71953	80697	76999	76528	76026	77774	79844	75522	74344	2.93967	0.0505928	0.0796337	0.0919942	2.36114	0.0684308	0.0999661	0.09152	0.306903	0.597375	0.894028
309	AT1G08720.1	AT1G08720.1	AT1G08720	8	7	AT1G08720.1 | Symbols: EDR1, ATEDR1 | Protein kinase superfamily protein | chr1:2774089-2779077 FORWARD LENGTH=933	27123	26263	26174	21845	24753	23250	23550	25231	25984	25554	24476	23657	27241	30678	26760	24610	23900	24141	24889	23117	23618	25244	23178	24526	23988	26306	23646	24334	24155	24405	24444	24610	9.87037	0.00469654	0.02573	-0.187824	0.0432596	0.783113	0.499293	-0.0189363	0.310787	0.595216	0.894028
310	AT1G08750.3;AT1G08750.2;AT1G08750.1	AT1G08750.3;AT1G08750.2;AT1G08750.1	AT1G08750	7;7;7	7;7;7	AT1G08750.3 | Symbols: | Peptidase C13 family | chr1:2801283-2804392 FORWARD LENGTH=388;AT1G08750.2 | Symbols: | Peptidase C13 family | chr1:2801283-2804392 FORWARD LENGTH=388;AT1G08750.1 | Symbols: | Peptidase C13 family | chr1:2801283-2804392 FORWARD	202696	216051	201739	194416	201474	201785	199837	195178	205600	201554	203629	186164	199840	199027	197854	197335	203955	211828	203078	194459	188441	198875	196778	196712	195429	204289	193075	202611	195990	204048	201690	197335	0.969193	0.222703	0.211806	-0.0540375	2.60787	0.0591667	0.0907512	-0.0891541	0.718456	0.423997	0.866797
311	AT1G08770.1	AT1G08770.1	AT1G08770	7	7	AT1G08770.1 | Symbols: PRA1.E | prenylated RAB acceptor 1.E | chr1:2808933-2809562 FORWARD LENGTH=209	36464	37786	37654	42437	40079	41014	34319	33501	33122	35404	36456	36483	34519	33803	35154	35575	35535	40071	40081	42372	37286	36569	35091	32811	35490	34602	33754	34804	35333	38421	35293	35575	6.50738	0.0118428	0.0380051	0.1426	0.0157745	0.868487	0.530701	0.0067185	4.29496	0.0776162	0.706201
312	AT1G08780.1	AT1G08780.1	AT1G08780	6	6	AT1G08780.1 | Symbols: AIP3, PFD4 | ABI3-interacting protein 3 | chr1:2809925-2811126 REVERSE LENGTH=129	143543	130769	133712	156384	131741	146501	149821	142760	140774	140640	154803	153974	138648	156154	161838	142415	123691	114996	138578	118099	131516	132396	123234	132871	152693	119090	136168	136149	150291	150363	153455	142415	2.85698	0.0526628	0.0814832	0.0911205	0.146914	0.614937	0.429708	0.0180359	1.49748	0.258517	0.817686
313	AT1G08800.2;AT1G08800.1	AT1G08800.2;AT1G08800.1	AT1G08800	5;5	5;5	AT1G08800.2 | Symbols: | Protein of unknown function, DUF593 | chr1:2813578-2817078 REVERSE LENGTH=1113;AT1G08800.1 | Symbols: | Protein of unknown function, DUF593 | chr1:2813578-2817078 REVERSE LENGTH=1113	43013	40290	38768	35948	33803	36450	28193	29888	26379	29111	29490	37231	38424	38594	28779	33438	40151	42146	38121	33321	33173	31781	30685	29289	29131	32309	29273	34470	36969	36251	35785	33438	12.5458	0.00263666	0.0211272	-0.200923	16.0698	0.00162721	0.0121913	-0.293155	13.2231	0.0120344	0.542203
314	AT1G08820.2;AT1G08820.1	AT1G08820.2;AT1G08820.1	AT1G08820	17;17	17;17	AT1G08820.2 | Symbols: VAP27-2 | vamp/synaptobrevin-associated protein 27-2 | chr1:2821810-2824412 REVERSE LENGTH=386;AT1G08820.1 | Symbols: VAP27-2 | vamp/synaptobrevin-associated protein 27-2 | chr1:2821810-2824412 REVERSE LENGTH=386	175558	182365	174453	170506	170862	173931	149834	147627	151479	146607	158111	137506	174857	172829	166718	164634	169105	177874	157535	162546	160605	161703	158263	166835	160536	173022	170015	164569	161070	163641	156065	164634	0.730701	0.285464	0.250922	-0.0470357	0.97831	0.214591	0.216253	-0.0573439	0.671934	0.438668	0.869684
315	AT1G08830.2;AT1G08830.1;AT5G18100.2;AT5G18100.1	AT1G08830.2;AT1G08830.1	AT1G08830	4;4;1;1	4;4;1;1	AT1G08830.2 | Symbols: CSD1 | copper/zinc superoxide dismutase 1 | chr1:2827700-2829053 FORWARD LENGTH=152;AT1G08830.1 | Symbols: CSD1 | copper/zinc superoxide dismutase 1 | chr1:2827700-2829053 FORWARD LENGTH=152	213785	158734	151823	203178	157246	140624	188172	173673	173220	200992	190361	198067	164098	188812	215502	175778	137162	145191	153561	177555	147618	145954	170139	163870	190139	163888	179593	148816	162581	164395	159748	175778	1.44078	0.142307	0.156352	-0.0655593	4.19832	0.026337	0.0553194	0.112072	13.5995	0.0114021	0.542203
316	AT1G08880.1;AT1G54690.1	AT1G08880.1;AT1G54690.1	AT1G08880	6;5	3;2	AT1G08880.1 | Symbols: HTA5, H2AXA, G-H2AX, GAMMA-H2AX | Histone superfamily protein | chr1:2847144-2847676 REVERSE LENGTH=142;AT1G54690.1 | Symbols: HTA3, H2AXB, G-H2AX, GAMMA-H2AX | gamma histone variant H2AX | chr1:20414607-20415206 REVERSE LENGTH=142	91968	101351	90346	82649	115795	86819	73771	75813	73065	71444	75429	89078	82866	85712	64493	75244	72254	78711	73215	80286	59485	66605	74277	65926	64502	70391	65475	70473	75238	68607	79306	75244	0.00401343	0.933625	0.536581	0.00810448	3.77401	0.031727	0.0615782	-0.119382	3.53329	0.100926	0.728678
317	AT1G08890.1	AT1G08890.1	AT1G08890	4	4	AT1G08890.1 | Symbols: | Major facilitator superfamily protein | chr1:2848374-2852016 FORWARD LENGTH=464	26784	18121	14934	13940	29823	16666	19521	18686	15336	17978	16472	20116	21833	22855	15113	20789	20477	22428	19010	23063	22428	21255	18373	18234	18254	18851	20408	20355	18778	20501	19075	20789	0.00223161	0.95077	0.542929	0.014155	1.82268	0.100406	0.128889	0.108392	0.15199	0.709524	0.912065
318	AT1G08920.3;AT1G08920.1;AT1G08920.2	AT1G08920.3;AT1G08920.1;AT1G08920.2	AT1G08920	2;2;2	2;2;2	AT1G08920.3 | Symbols: ESL1 | ERD (early response to dehydration) six-like 1 | chr1:2867446-2870190 FORWARD LENGTH=449;AT1G08920.1 | Symbols: ESL1 | ERD (early response to dehydration) six-like 1 | chr1:2867446-2870360 FORWARD LENGTH=470;AT1G08920.2 | Symb	15497	15400	16544	15104	15237	15902	18434	17910	19068	18245	17895	19380	18391	18603	18706	17866																	0.298515	0.486377	0.357062	-0.0368994					0.00620831	0.939902	0.925764
319	AT1G08930.2;AT1G08930.1	AT1G08930.2;AT1G08930.1	AT1G08930	6;6	6;6	AT1G08930.2 | Symbols: ERD6 | Major facilitator superfamily protein | chr1:2873604-2876979 FORWARD LENGTH=496;AT1G08930.1 | Symbols: ERD6 | Major facilitator superfamily protein | chr1:2873604-2876979 FORWARD LENGTH=496	88800	76608	85562	71014	71712	71704	68566	74094	73430	70500	71127	62991	65528	65021	70066	73560	73900	86305	80795	82174	81995	81625	73550	70344	68903	70395	72696	70058	75064	74581	73829	73560	17.0965	0.00128617	0.0172507	-0.227008	0.280963	0.489856	0.374167	0.0284166	4.63015	0.0694977	0.692509
320	AT1G08940.1	AT1G08940.1	AT1G08940	1	1	AT1G08940.1 | Symbols: | Phosphoglycerate mutase family protein | chr1:2877694-2879104 FORWARD LENGTH=281	21155	21911	20621	19900	20249	20283	10130	10784	10069	12311	11108	11733	9832	10697	10435	15111	18263	17245	17632	16691	17042	17136	12297	12729	12682	11846	12074	11671	17717	17855	18059	15111	1.4631	0.139297	0.154168	-0.0756862	0.472992	0.376465	0.315282	-0.0630115	7.73396	0.0306529	0.637363
321	AT1G08970.4;AT1G08970.3;AT1G08970.2;AT1G08970.1	AT1G08970.4;AT1G08970.3;AT1G08970.2;AT1G08970.1	AT1G08970	1;1;1;1	1;1;1;1	AT1G08970.4 | Symbols: HAP5C, NF-YC9 | nuclear factor Y, subunit C9 | chr1:2883144-2883839 FORWARD LENGTH=231;AT1G08970.3 | Symbols: HAP5C, NF-YC9 | nuclear factor Y, subunit C9 | chr1:2883144-2883839 FORWARD LENGTH=231;AT1G08970.2 | Symbols: HAP5C, NF-YC9	19246	19311	21488	18695	18998	19765	21375	20144	19495	19415	20286	20493	19516	20600	22908	19759	16016	17070	19180	19529	17187	18994	18994	18081	21524	15597	18971	17899	21833	19926	21638	19759	0.991061	0.218023	0.208791	-0.0635363	1.20352	0.173408	0.187887	0.0920636	0.249415	0.634058	0.899781
322	AT1G08980.1	AT1G08980.1	AT1G08980	8	8	AT1G08980.1 | Symbols: ATAMI1, AMI1, ATTOC64-I, TOC64-I | amidase 1 | chr1:2884455-2886430 FORWARD LENGTH=425	76934	77778	79513	83091	78249	75767	73319	70846	72243	80248	69101	73494	70389	72068	72628	80485	69093	90067	75069	92980	96540	72293	73973	70691	81292	71327	85721	69343	76623	75932	71365	80485	0.112641	0.66661	0.436741	0.0176432	7.19939	0.0102623	0.0325792	0.160617	0.737703	0.418287	0.865284
323	AT1G08990.1	AT1G08990.1	AT1G08990	8	8	AT1G08990.1 | Symbols: PGSIP5 | plant glycogenin-like starch initiation protein 5 | chr1:2888753-2890753 FORWARD LENGTH=566	37556	38197	37851	34501	35450	34620	43731	41755	43876	42629	45918	41467	45028	45092	52753	43803	42842	41482	40836	47799	46432	47198	51266	47738	47733	51292	46253	47019	42203	42828	42229	43803	4.3905	0.0249236	0.0532347	-0.119531	6.73379	0.0116272	0.0345687	0.176304	9.82371e-06	0.99745	0.930474
324	AT1G09000.1	AT1G09000.1	AT1G09000	2	2	AT1G09000.1 | Symbols: ANP1, MAPKKK1, NP1 | NPK1-related protein kinase 1 | chr1:2891111-2894987 FORWARD LENGTH=666	1547	2650	1741	1947	1688	1623	1669	1705	1996	1970	1694	2117	1548	1716	1713	1532	922	3103	2115	1641	806	873	1448	1325	1537	1532	1209	1527	1298	1923	1396	1532	1.76735	0.108133	0.129065	-0.175463	22.2707	0.00045961	0.00506173	-0.887055	0.78626	0.402384	0.859147
325	AT1G09010.1	AT1G09010.1	AT1G09010	29	29	AT1G09010.1 | Symbols: | glycoside hydrolase family 2 protein | chr1:2895259-2899287 REVERSE LENGTH=944	722204	782176	753994	774996	764961	767358	670000	682179	685284	715835	688988	687969	711787	702271	674816	713403	723288	755076	731618	704710	708702	697327	697798	675699	682330	686424	697916	675388	727891	728926	729701	713403	0.373603	0.437291	0.333276	0.0309306	1.50749	0.131014	0.15529	-0.0662864	0.800153	0.398533	0.857732
326	AT1G09020.1	AT1G09020.1	AT1G09020	19	19	AT1G09020.1 | Symbols: SNF4, ATSNF4 | homolog of yeast sucrose nonfermenting 4 | chr1:2900149-2904212 REVERSE LENGTH=487	166889	174757	161238	157164	157939	161566	156962	163398	159860	167745	163638	158642	165649	163256	160929	159969	156998	162034	155183	166684	156825	155812	165864	166892	157817	170385	166351	154152	148103	155409	151783	159969	1.99351	0.090217	0.114113	-0.0772378	0.107275	0.666697	0.451167	0.0154509	0.355401	0.571094	0.893614
328	AT1G09060.1;AT1G09060.2;AT1G09060.3	AT1G09060.1;AT1G09060.2;AT1G09060.3	AT1G09060	6;6;6	6;6;6	AT1G09060.1 | Symbols: | Zinc finger, RING-type;Transcription factor jumonji/aspartyl beta-hydroxylase | chr1:2921235-2925212 REVERSE LENGTH=930;AT1G09060.2 | Symbols: | Zinc finger, RING-type;Transcription factor jumonji/aspartyl beta-hydroxylase | chr1	13019	14566	14247	14020	13599	14492	15949	17305	16756	17030	17222	16354	16338	16138	17963	16761	16369	17456	17528	15131	17181	18077	15399	16141	16407	17290	15316	17305	16593	17151	17042	16761	0.0257766	0.83458	0.501433	0.00959016	0.0867854	0.698779	0.465474	-0.0273397	0.0344143	0.856879	0.920759
329	AT1G09070.1	AT1G09070.1	AT1G09070	2	2	AT1G09070.1 | Symbols: SRC2, (AT)SRC2 | soybean gene regulated by cold-2 | chr1:2927767-2928741 FORWARD LENGTH=324	32156	27592	28067	30847	31041	30658	41631	33187	31783	37098	35415	40364	30326	35520	47210	44000																	1.80166	0.10505	0.126569	0.0757032					2.95802	0.127567	0.747782
330	AT1G09100.1	AT1G09100.1	AT1G09100	16	2	AT1G09100.1 | Symbols: RPT5B | 26S proteasome AAA-ATPase subunit RPT5B | chr1:2936675-2939258 REVERSE LENGTH=423	16446	17029	17587	16942	17233	19299	17629	16437	16878	16065	16434	17911	16610	17809	18826	18457																	1.08874	0.196646	0.195117	0.0665876					0.164425	0.698382	0.912065
331	AT1G09130.1;AT1G09130.2;AT1G09130.3	AT1G09130.1;AT1G09130.2;AT1G09130.3	AT1G09130	6;6;6	6;6;6	AT1G09130.1 | Symbols: | ATP-dependent caseinolytic (Clp) protease/crotonase family protein | chr1:2940063-2942217 REVERSE LENGTH=330;AT1G09130.2 | Symbols: | ATP-dependent caseinolytic (Clp) protease/crotonase family protein | chr1:2940063-2942217 REVER	95088	95868	92158	111013	100682	102940	109206	106239	102838	109626	103256	114501	98133	102014	109799	103036	95546	98001	101660	115268	103098	103883	110480	109213	109590	108543	108241	105978	100301	102961	100082	103036	7.96086	0.00767082	0.0313061	0.152296	4.87902	0.0203227	0.0474012	0.126449	0.764328	0.409715	0.860195
332	AT1G09140.2;AT1G09140.1	AT1G09140.2;AT1G09140.1	AT1G09140	1;1	1;1	AT1G09140.2 | Symbols: ATSRP30, SR30, At-SR30 | SERINE-ARGININE PROTEIN 30 | chr1:2943528-2945818 REVERSE LENGTH=256;AT1G09140.1 | Symbols: ATSRP30, SR30, At-SR30 | SERINE-ARGININE PROTEIN 30 | chr1:2942887-2945818 REVERSE LENGTH=268																	5819	5192	5694	7671	6886	6696	6939	7365	7292	7815	7431	7452	5178	5397	4928	6553					8.86081	0.00678041	0.0259414	0.347387
333	AT1G09150.1	AT1G09150.1	AT1G09150	7	6	AT1G09150.1 | Symbols: | pseudouridine synthase and archaeosine transglycosylase (PUA) domain-containing protein | chr1:2946599-2948908 FORWARD LENGTH=181	81466	84292	86775	82718	86568	81835	88530	89510	92906	90088	93558	96405	81998	82591	82678	88188	95455	91678	90531	86586	88423	90449	91643	97656	88618	96490	96216	94519	92088	85249	92293	88188	0.0172411	0.864749	0.512627	-0.00808925	1.09459	0.192026	0.200886	-0.0648565	1.09323	0.329452	0.843983
334	AT1G09160.2;AT1G09160.1	AT1G09160.2;AT1G09160.1	AT1G09160	5;5	4;4	AT1G09160.2 | Symbols: | Protein phosphatase 2C family protein | chr1:2953199-2955059 REVERSE LENGTH=428;AT1G09160.1 | Symbols: | Protein phosphatase 2C family protein | chr1:2953199-2955059 REVERSE LENGTH=428	27957	22172	27173	27878	28871	27120	29448	30825	30361	30224	31445	28770	27078	27698	31797	30385																	4.20449	0.0269936	0.0556882	0.117632					0.0474727	0.83315	0.919039
335	AT5G65360.1;AT5G10400.1;AT5G10390.1;AT3G27360.1;AT1G09200.1;AT5G65350.1;AT1G13370.1;AT1G19890.1	AT5G65360.1;AT5G10400.1;AT5G10390.1;AT3G27360.1;AT1G09200.1;AT5G65350.1;AT1G13370.1	AT5G65360	6;6;6;6;6;5;4;2	2;2;2;2;2;2;1;1	AT5G65360.1 | Symbols: | Histone superfamily protein | chr5:26120099-26120509 REVERSE LENGTH=136;AT5G10400.1 | Symbols: | Histone superfamily protein | chr5:3270478-3270888 REVERSE LENGTH=136;AT5G10390.1 | Symbols: | Histone superfamily protein | chr5:3	54833	58735	58123	53793	62173	56097	79096	79431	80233	81845	83498	84244	57519	58523	79402	76250	63836	68237	54600	86844	89946	89354	81244	78395	72172	80722	89504	74443	52528	58281	55060	76250	0.00363303	0.936891	0.537775	0.00312248	69.7761	0	0	0.511694	2.0913	0.190376	0.791296
336	AT1G09210.1	AT1G09210.1	AT1G09210	16	11	AT1G09210.1 | Symbols: CRT1b, AtCRT1b | calreticulin 1b | chr1:2973217-2976655 REVERSE LENGTH=424	357170	295444	316903	274758	294494	274962	220546	222814	219907	235943	215863	207873	304895	321734	262556	270599	348624	341034	340048	212905	217787	194724	216156	205851	212505	214313	220745	225825	365041	366565	424680	270599	13.5836	0.00219453	0.019839	-0.199657	183.393	0	0	-0.719344	0.207136	0.663844	0.905256
337	AT1G09270.2;AT1G09270.1	AT1G09270.2;AT1G09270.1	AT1G09270	16;16	2;2	AT1G09270.2 | Symbols: IMPA-4 | importin alpha isoform 4 | chr1:2994506-2997833 FORWARD LENGTH=538;AT1G09270.1 | Symbols: IMPA-4 | importin alpha isoform 4 | chr1:2994506-2997833 FORWARD LENGTH=538	412305	404259	406945	380859	392394	382362	437711	442872	441946	439271	440823	410403	403221	422360	458468	420191	388542	395219	398457	408833	430097	410037	391501	427481	420582	426123	433303	428590	393855	411373	406195	420191	2.33312	0.07208	0.0989162	-0.0823639	2.51126	0.0628946	0.0946054	0.0792393	1.60019	0.243099	0.806969
338	AT1G09270.3	AT1G09270.3	AT1G09270	15	1	AT1G09270.3 | Symbols: IMPA-4 | importin alpha isoform 4 | chr1:2995162-2997833 FORWARD LENGTH=456	15746	12776	12182	14896	13475	15205	14472	14385	13920	14797	12729	13683	14395	13896	15651	13597	11108	13773	13376	15342	15361	14997	12287	13587	13411	13896	14821	13344	11103	12642	12015	13597	2.2656	0.0751387	0.101298	0.0983632	7.84417	0.00879062	0.0304911	0.25647	1.10735	0.326501	0.843786
339	AT1G09290.1	AT1G09290.1	AT1G09290	4	4	AT1G09290.1 | Symbols: | unknown protein; Has 73 Blast hits to 71 proteins in 26 species: Archae - 0; Bacteria - 0; Metazoa - 5; Fungi - 11; Plants - 54; Viruses - 0; Other Eukaryotes - 3 (source: NCBI BLink). | chr1:3001682-3003715 REVERSE LENGTH=348	39787	37973	39233	35301	35071	33716	45807	47116	47263	46909	47225	46332	40752	41388	45367	41406	33532	37540	34731	35177	34452	33306	40122	43881	39862	44475	41972	42607	38384	36548	36699	41406	8.78992	0.00616559	0.0283811	-0.168618	0.250822	0.513289	0.384183	-0.0396469	0.00945312	0.925717	0.925764
340	AT1G09300.1;AT1G09300.2	AT1G09300.1;AT1G09300.2	AT1G09300	7;6	7;6	AT1G09300.1 | Symbols: | Metallopeptidase M24 family protein | chr1:3003981-3008131 FORWARD LENGTH=493;AT1G09300.2 | Symbols: | Metallopeptidase M24 family protein | chr1:3004485-3008131 FORWARD LENGTH=462	51691	51327	49942	54039	50640	48440	56853	56089	60107	59307	55398	54691	53212	55684	56442	55194	53109	47789	49639	56870	55814	55205	57434	59992	56047	57214	61854	53285	54181	52700	48672	55194	0.00125192	0.963225	0.546512	0.00149888	5.87337	0.0146263	0.0391853	0.15739	0.838327	0.387935	0.856323
341	AT1G09310.1	AT1G09310.1	AT1G09310	2	1	AT1G09310.1 | Symbols: | Protein of unknown function, DUF538 | chr1:3009109-3009648 FORWARD LENGTH=179	8355	7795	8779	8975	6728	6185	6613	7203	7064	7144	5751	6695	6983	7067	6882	7582																	5.85227	0.0147769	0.0419452	-0.187685					1.86194	0.211949	0.795221
342	AT1G09320.1	AT1G09320.1	AT1G09320	2	2	AT1G09320.1 | Symbols: | agenet domain-containing protein | chr1:3010270-3012228 REVERSE LENGTH=517	14070	14999	15748	13429	14947	15426	14319	12516	12756	14268	12865	14225	14877	14166	15691	15469																	0.237898	0.532331	0.378766	-0.0330493					0.9082	0.370696	0.854395
343	AT1G09330.1	AT1G09330.1	AT1G09330	6	6	AT1G09330.1 | Symbols: | unknown protein; FUNCTIONS IN: molecular_function unknown; INVOLVED IN: biological_process unknown; LOCATED IN: integral to membrane; EXPRESSED IN: 24 plant structures; EXPRESSED DURING: 15 growth stages; CONTAINS InterPro DOMAIN/	79139	90878	81723	83041	84167	85444	82592	80602	83780	86104	84082	79804	82533	79347	79800	82888	76344	99128	85460	92849	84822	80270	84087	84600	81155	88419	87567	85166	72812	77356	73866	82888	0.0170335	0.865394	0.512887	0.00521713	0.0388159	0.795	0.50336	-0.0166328	0.0665218	0.804404	0.918589
344	AT1G09340.1	AT1G09340.1	AT1G09340	6	6	AT1G09340.1 | Symbols: CRB, CSP41B, HIP1.3 | chloroplast RNA binding | chr1:3015473-3018035 FORWARD LENGTH=378	52791	47443	57437	54099	53157	41177	55004	53517	54502	58419	54086	74515	46489	48575	42924	49981	35814	30604	37016	57372	42453	37413	50603	52768	47784	37718	58840	33897	48207	42246	34506	49981	2.5653	0.0626145	0.0904938	-0.0871055	32.3073	0.00027623	0.00439114	0.40797	20.2878	0.00523488	0.448039
345	AT1G09390.1	AT1G09390.1	AT1G09390	2	2	AT1G09390.1 | Symbols: | GDSL-like Lipase/Acylhydrolase superfamily protein | chr1:3031264-3033415 FORWARD LENGTH=370	4752	5898	5360	5816	5713	5511	4480	4621	5460	5113	5086	4882	5242	5878	5529	5206																	1.09997	0.194445	0.193551	0.089952					0.310732	0.595258	0.894028
346	AT1G09430.1	AT1G09430.1	AT1G09430	16	11	AT1G09430.1 | Symbols: ACLA-3 | ATP-citrate lyase A-3 | chr1:3042135-3044978 FORWARD LENGTH=424	538451	530460	510387	490441	512339	458555	459687	462132	470603	488918	468765	425708	495606	507811	516011	505632	524038	565068	529082	538292	559337	523296	481135	474300	455114	480804	483932	476696	491280	514616	487017	505632	4.39782	0.0248252	0.0531312	-0.111996	0.0109851	0.890606	0.539018	0.00243811	0.279771	0.613814	0.895715
347	AT1G09480.1	AT1G09480.1	AT1G09480	5	2	AT1G09480.1 | Symbols: | NAD(P)-binding Rossmann-fold superfamily protein | chr1:3057975-3060661 FORWARD LENGTH=369	15055	16994	17162	15517	15959	16320	15173	15697	15740	16408	15635	15666	14276	14332	14718	15161																	0.386459	0.430225	0.330217	-0.0420909					0.222246	0.652868	0.9016
348	AT1G09490.1;AT1G09490.2;AT1G09500.3;AT1G09500.2;AT1G09510.1;AT1G09500.1	AT1G09490.1;AT1G09490.2	AT1G09490	10;9;1;1;1;1	7;6;0;0;0;0	AT1G09490.1 | Symbols: | NAD(P)-binding Rossmann-fold superfamily protein | chr1:3064172-3065815 FORWARD LENGTH=322;AT1G09490.2 | Symbols: | NAD(P)-binding Rossmann-fold superfamily protein | chr1:3064680-3065815 FORWARD LENGTH=291	63940	66494	61736	60756	60922	60594	56482	57828	57753	57146	58086	52223	61530	60731	58408	59116	66215	65329	56791	56953	57634	60122	54740	56786	51158	56373	55809	50119	55701	60542	56706	59116	1.88744	0.0986817	0.121314	-0.0762902	2.64439	0.0579991	0.0896949	-0.108347	1.26544	0.296845	0.834878
349	AT1G09520.1	AT1G09520.1	AT1G09520	1	1	AT1G09520.1 | Symbols: | LOCATED IN: chloroplast; EXPRESSED IN: 21 plant structures; EXPRESSED DURING: 12 growth stages; CONTAINS InterPro DOMAIN/s: Zinc finger, PHD-type, conserved site (InterPro:IPR019786); BEST Arabidopsis thaliana protein match is: PH	12873	13017	12635	12222	12777	12763	13057	13046	12955	12613	13505	14745	11397	11480	12082	12312																	0.164429	0.602657	0.409908	-0.0288598					0.934264	0.364248	0.853956
350	AT1G09560.1	AT1G09560.1	AT1G09560	6	4	AT1G09560.1 | Symbols: GLP5 | germin-like protein 5 | chr1:3093896-3094639 FORWARD LENGTH=219	488806	513034	504147	508334	544630	497187	367197	351224	327825	348624	352691	383304	430868	439995	396426	423871	460622	457282	457432	425190	402158	409271	402271	339921	400190	375457	350436	374991	413890	487735	499272	423871	0.63697	0.317048	0.270096	0.0416994	8.52584	0.00726555	0.0267979	-0.153383	1.63376	0.238688	0.8054
351	AT1G09575.1	AT1G09575.1	AT1G09575	3	2	AT1G09575.1 | Symbols: | Protein of unknown function (DUF607) | chr1:3101851-3102832 REVERSE LENGTH=292	16322	18798	17913	18505	18261	20046	19501	19494	20137	21149	20473	17876	19160	18487	19186	19097	18637	18494	19487	20154	18992	18338	18654	17697	17370	19573	17350	18111	18478	19174	18937	19097	2.51912	0.0641218	0.0918867	0.0993053	0.0798245	0.709633	0.469601	0.0218997	0.000274228	0.987301	0.930352
352	AT1G57860.1;AT1G57660.1;AT1G09690.1;AT1G09590.1	AT1G57860.1;AT1G57660.1;AT1G09690.1;AT1G09590.1	AT1G57860	6;6;6;6	6;6;6;6	AT1G57860.1 | Symbols: | Translation protein SH3-like family protein | chr1:21430034-21430827 REVERSE LENGTH=164;AT1G57660.1 | Symbols: | Translation protein SH3-like family protein | chr1:21355567-21356364 FORWARD LENGTH=164;AT1G09690.1 | Symbols: | Tr	578010	554641	603529	548510	581812	556766	637776	670160	673482	681871	677045	639352	652373	656618	652741	645450	679096	687317	631766	704404	660207	629168	700765	701049	635969	665500	685334	630329	588149	600598	585508	645450	0.572213	0.34215	0.28432	-0.0413813	0.000117889	0.989503	0.574034	-0.00318032	0.0143853	0.908182	0.923123
353	AT1G09620.1	AT1G09620.1	AT1G09620	45	45	AT1G09620.1 | Symbols: | ATP binding;leucine-tRNA ligases;aminoacyl-tRNA ligases;nucleotide binding;ATP binding;aminoacyl-tRNA ligases | chr1:3113077-3116455 REVERSE LENGTH=1091	2282482	2352849	2228103	1782180	1841938	1807435	2176747	2240555	2233998	2256835	2232514	1959317	2463622	2359741	2369465	2269172	2411695	2531745	2357060	2178528	2316926	2318096	2214635	2373683	2228324	2397660	2350683	2321545	2303459	2303156	2275473	2269172	40.8015	0.000401929	0.0170572	-0.337566	3.30898	0.04	0.0714132	-0.0995886	2.57485	0.150989	0.762476
354	AT1G09630.1	AT1G09630.1	AT1G09630	14	10	AT1G09630.1 | Symbols: ATRAB11C, ATRABA2A, ATRAB-A2A, RAB-A2A, RAB11c | RAB GTPase 11C | chr1:3118350-3119571 REVERSE LENGTH=217	496414	532433	533581	555322	565786	579728	500701	505017	508783	500482	493932	517435	524504	492635	451685	508439	527128	543505	522093	555280	535117	527825	548699	522076	493552	564032	519281	519933	472003	492296	468506	508439	5.4325	0.0167745	0.0445266	0.122454	0.248926	0.514805	0.384558	0.0229114	0.0948689	0.767271	0.914032
355	AT1G09640.1;AT1G09640.2	AT1G09640.1;AT1G09640.2	AT1G09640	22;11	10;7	AT1G09640.1 | Symbols: | Translation elongation factor EF1B, gamma chain | chr1:3120162-3122152 FORWARD LENGTH=414;AT1G09640.2 | Symbols: | Translation elongation factor EF1B, gamma chain | chr1:3120162-3122152 FORWARD LENGTH=265	948150	992556	953524	923582	941749	924694	919844	939574	948490	957184	952701	903507	930820	929848	949184	946674	974670	1018487	944614	926102	924384	855560	992621	967915	953334	867227	938200	902616	993111	955337	935774	946674	0.957823	0.225693	0.213548	-0.0529015	4.99386	0.0196634	0.0464677	-0.118536	0.0267112	0.87373	0.921655
356	AT1G09700.1	AT1G09700.1	AT1G09700	2	2	AT1G09700.1 | Symbols: HYL1, DRB1 | dsRNA-binding domain-like superfamily protein | chr1:3137960-3140118 REVERSE LENGTH=419	114828	109558	107784	103831	102930	102745	113184	120488	115805	124548	116634	111214	108901	109057	126157	118071																	3.47105	0.0380406	0.0672672	-0.101954					0.0130741	0.912479	0.923628
357	AT1G09740.1	AT1G09740.1	AT1G09740	6	6	AT1G09740.1 | Symbols: | Adenine nucleotide alpha hydrolases-like superfamily protein | chr1:3154603-3155834 FORWARD LENGTH=171	403790	378838	401940	441010	405661	405580	347661	341489	354794	351402	343573	335893	337057	351197	355852	393060	364944	389582	395921	371146	430618	379195	311159	309622	355093	312341	337855	329870	403158	415938	393130	393060	2.31197	0.072713	0.0990745	0.0801627	0.585132	0.327727	0.28825	0.0377644	0.561522	0.478292	0.876683
358	AT1G09750.1	AT1G09750.1	AT1G09750	4	4	AT1G09750.1 | Symbols: | Eukaryotic aspartyl protease family protein | chr1:3157541-3158960 FORWARD LENGTH=449	57784	59787	62083	61370	58553	57640	57567	58566	58152	56697	57839	59514	54396	52756	52840	55182																	0.0845816	0.709208	0.454822	-0.0168901					0.0491518	0.830101	0.919039
359	AT1G09760.1	AT1G09760.1	AT1G09760	15	15	AT1G09760.1 | Symbols: U2A | U2 small nuclear ribonucleoprotein A | chr1:3159476-3161603 REVERSE LENGTH=249	289014	279300	294485	341505	303081	307038	305253	306217	297889	305798	302688	340685	286558	304531	331600	317257	265313	264267	314488	346332	291747	282979	299285	296827	343344	280492	286689	311212	283323	293798	294338	317257	7.02538	0.0100261	0.0350597	0.141367	6.02155	0.0137744	0.0375332	0.125933	2.34636	0.168322	0.778084
360	AT1G09770.1	AT1G09770.1	AT1G09770	25	25	AT1G09770.1 | Symbols: ATCDC5, CDC5, ATMYBCDC5 | cell division cycle 5 | chr1:3162002-3165122 FORWARD LENGTH=844	344149	336931	345630	316119	335547	331329	360477	373561	357293	379177	363582	370261	351550	361889	369676	359007	386527	380643	372141	381732	378364	391298	366353	357340	320762	392819	368859	374249	337898	355451	348614	359007	1.34602	0.15497	0.165387	-0.0627728	0.121183	0.646964	0.443394	0.01522	0.355087	0.571233	0.893614
361	AT1G09780.1	AT1G09780.1	AT1G09780	39	27	AT1G09780.1 | Symbols: | Phosphoglycerate mutase, 2,3-bisphosphoglycerate-independent | chr1:3165550-3167812 REVERSE LENGTH=557	4303816	4034970	4152336	4427587	4284448	4390852	4808754	4898506	4845605	4698808	4599383	4762874	4337152	4543385	4641498	4590923	4267437	4142675	4367986	4650256	4616381	4622631	4794506	4775482	4954396	4610104	4751205	4720956	4523724	4586021	4564374	4590923	1.80359	0.104865	0.126438	0.0689816	5.24956	0.017876	0.0436317	0.120297	2.98147	0.126183	0.747782
362	AT1G09795.1	AT1G09795.1	AT1G09795	6	5	AT1G09795.1 | Symbols: ATATP-PRT2, HISN1B, ATP-PRT2 | ATP phosphoribosyl transferase 2 | chr1:3173588-3176690 FORWARD LENGTH=413	22553	21239	21950	24508	23610	22439	21812	20805	21159	21086	22080	20219	23427	23386	24733	22410	25523	23948	23210	23132	23851	22927	22882	23161	25761	23145	25289	23636	23079	22749	21930	22410	2.86817	0.0523694	0.0811807	0.101974	0.435422	0.394803	0.325078	-0.0560794	0.0953177	0.766856	0.914032
363	AT1G09800.1	AT1G09800.1	AT1G09800	5	5	AT1G09800.1 | Symbols: | Pseudouridine synthase family protein | chr1:3177121-3180336 REVERSE LENGTH=372	13388	13891	13442	13087	12159	11872	13285	14317	14189	14502	14601	14502	13375	14179	13786	14556	14049	15772	14404	14305	17102	14499	14362	17648	17443	16442	17122	17190	14802	15294	14044	14556	3.73782	0.0330928	0.0619221	-0.133654	0.365395	0.433758	0.345212	0.0538206	0.880575	0.377216	0.855277
364	AT1G09810.1	AT1G09810.1	AT1G09810	1	1	AT1G09810.1 | Symbols: ECT11 | evolutionarily conserved C-terminal region 11 | chr1:3181138-3183354 REVERSE LENGTH=470	7569	6790	7986	7616	7559	7291	8318	9087	8580	8917	8599	8751	7629	7727	7908	8055																	0.0142111	0.877068	0.516557	0.00779124					0.017364	0.899148	0.923123
365	AT1G09815.1	AT1G09815.1	AT1G09815	1	1	AT1G09815.1 | Symbols: POLD4 | polymerase delta 4 | chr1:3189460-3190050 FORWARD LENGTH=124	18785	14344	15717	22920	20694	20454	22404	17995	16668	21428	22023	23085	15689	16826	20398	19034	12762	12569	16325	19545	20819	18004	16223	18858	20170	15268	21668	16553	19612	18380	19263	19034	38.9517	0.000428055	0.0170572	0.391364	30.4373	0.000306407	0.00439437	0.486653	17.261	0.0072609	0.51042
366	AT1G09830.1	AT1G09830.1	AT1G09830	10	10	AT1G09830.1 | Symbols: | Glycinamide ribonucleotide (GAR) synthetase | chr1:3192783-3194936 REVERSE LENGTH=532	245139	215218	241532	237305	249957	238045	251420	248501	244425	257483	245953	246092	243750	252312	253898	247853	221586	237113	236565	235943	249582	231054	237915	235329	243214	226015	242495	225039	238994	246205	241278	247853	0.842717	0.253686	0.231283	0.0473489	0.764221	0.26954	0.253533	0.0435649	0.00422748	0.949827	0.926073
367	AT1G09850.1	AT1G09850.1	AT1G09850	10	10	AT1G09850.1 | Symbols: XBCP3 | xylem bark cysteine peptidase 3 | chr1:3201848-3203875 FORWARD LENGTH=437	119265	112495	111053	123610	110270	117531	115450	108085	107056	106638	118718	102416	110596	121600	127001	108629	104048	105123	106338	110769	110627	111843	111573	105858	115770	106783	111304	112238	112244	110864	111744	108629	0.452817	0.396143	0.31294	0.0357375	1.99586	0.0876555	0.117609	0.0788761	0.291497	0.606727	0.894872
368	AT1G09870.1	AT1G09870.1	AT1G09870	20	20	AT1G09870.1 | Symbols: | histidine acid phosphatase family protein | chr1:3205817-3208444 FORWARD LENGTH=487	533577	515107	520392	515403	536459	509496	544546	538196	544397	531883	556162	537432	517140	523339	562927	529852	472286	433396	506065	493374	500669	525565	511289	539141	617200	495794	529124	536605	576239	543202	543334	529852	0.0133829	0.88088	0.518096	-0.00711387	4.55919	0.0231871	0.0515694	0.106218	0.0776178	0.788987	0.916893
369	AT1G09890.1	AT1G09890.1	AT1G09890	1	1	AT1G09890.1 | Symbols: | Rhamnogalacturonate lyase family protein | chr1:3214237-3217386 REVERSE LENGTH=617	7525	6726	6126	6767	6544	6735	6273	6666	6166	6436	7159	6557	6834	7251	6721	6138																	0.0654668	0.743083	0.467489	-0.0236273					0.886536	0.375501	0.855277
370	AT1G09910.1	AT1G09910.1	AT1G09910	3	3	AT1G09910.1 | Symbols: | Rhamnogalacturonate lyase family protein | chr1:3220151-3224451 REVERSE LENGTH=675	30788	32148	31956	31099	29480	31320	35405	34413	35721	36300	35937	34515	34344	33935	32925	33060																	0.621216	0.322934	0.273061	-0.0462373					0.0422662	0.841957	0.919607
371	AT1G09920.1	AT1G09920.1	AT1G09920	3	3	AT1G09920.1 | Symbols: | TRAF-type zinc finger-related | chr1:3224863-3226860 REVERSE LENGTH=192	15622	16721	15471	15736	15671	17399	12121	12614	13331	12031	13416	10473	15546	15237	15226	14138	14411	16547	12885	17000	17645	12296	13049	14387	12946	11967	15197	13373	14047	14453	13282	14138	0.214706	0.553223	0.388957	0.0296254	1.13662	0.184728	0.19632	0.0985021	2.31417	0.170814	0.780627
372	AT1G09970.2;AT1G09970.1;AT5G59100.1	AT1G09970.2;AT1G09970.1	AT1G09970	6;6;1	5;5;0	AT1G09970.2 | Symbols: LRR XI-23, RLK7 | Leucine-rich receptor-like protein kinase family protein | chr1:3252408-3255428 FORWARD LENGTH=977;AT1G09970.1 | Symbols: LRR XI-23, RLK7 | Leucine-rich receptor-like protein kinase family protein | chr1:3252408-325	28720	28869	26404	26957	28265	27093	24497	23225	22914	24565	23953	24251	27021	26207	22627	27265	29724	30444	27194	25484	27912	26691	24488	25457	25403	27674	24944	27013	26285	28392	26494	27265	0.227323	0.54204	0.383505	-0.0291137	2.51568	0.062623	0.0943287	-0.125438	0.515147	0.496002	0.881338
373	AT1G10050.1	AT1G10050.1	AT1G10050	4	4	AT1G10050.1 | Symbols: | glycosyl hydrolase family 10 protein / carbohydrate-binding domain-containing protein | chr1:3279270-3283444 FORWARD LENGTH=1063	21506	24853	27454	22409	24754	22572	24226	26793	24348	24009	24325	24419	24158	23965	22707	24092	27686	28294	27261	23974	24019	26735	23447	24014	24150	26138	24912	25885	25023	25602	26676	24092	1.74031	0.110508	0.130926	-0.081992	3.83557	0.0307591	0.060068	-0.155645	1.32644	0.286347	0.832662
374	AT1G10130.1	AT1G10130.1	AT1G10130	13	13	AT1G10130.1 | Symbols: ECA3, ATECA3 | endoplasmic reticulum-type calcium-transporting ATPase 3 | chr1:3311139-3321941 FORWARD LENGTH=998	99374	98748	99627	91189	93114	94963	94876	91607	94626	93101	95409	87831	105875	102420	104760	101581	108580	114597	105039	97581	102474	107620	95806	103074	102835	107792	94418	110371	102418	102048	106331	101581	2.8572	0.0526547	0.0814832	-0.0924567	2.45443	0.0648607	0.0966183	-0.0932383	0.698544	0.430183	0.867987
375	AT1G10140.1	AT1G10140.1	AT1G10140	4	4	AT1G10140.1 | Symbols: | Uncharacterised conserved protein UCP031279 | chr1:3322970-3323473 REVERSE LENGTH=167	33856	35579	35023	34007	38843	35750	36808	38172	36564	35584	37901	47815	32471	33515	35386	35066	30307	31777	32430	36539	31152	35202	36705	37584	31545	39612	32495	33715	29728	32092	33640	35066	0.985882	0.219192	0.209508	0.0561011	2.80011	0.0526207	0.0842608	0.122545	6.04992	0.0448205	0.651894
376	AT1G10170.1	AT1G10170.1	AT1G10170	8	8	AT1G10170.1 | Symbols: ATNFXL1, NFXL1 | NF-X-like 1 | chr1:3333925-3337491 REVERSE LENGTH=1188	36578	38216	37757	32343	32996	32069	37037	38725	38227	37940	37299	36621	39856	38981	38351	37384	38933	34465	38019	37222	37693	37773	36974	36358	34920	37511	35598	38470	34661	34858	33357	37384	13.3019	0.00226286	0.0200356	-0.208467	0.0749136	0.719102	0.473611	0.0163645	0.576329	0.472658	0.876683
377	AT1G10200.1	AT1G10200.1	AT1G10200	1	1	AT1G10200.1 | Symbols: WLIM1 | GATA type zinc finger transcription factor family protein | chr1:3346677-3347763 REVERSE LENGTH=190	16974	18364	21400	15799	16769	17163	18427	19394	20765	17973	19321	18761	17140	17397	16759	18467																	8.61055	0.00640273	0.0286511	-0.19017					1.73163	0.226855	0.800474
378	AT1G10210.2;AT1G10210.1	AT1G10210.2;AT1G10210.1	AT1G10210	6;6	3;3	AT1G10210.2 | Symbols: ATMPK1, MPK1 | mitogen-activated protein kinase 1 | chr1:3349579-3350776 FORWARD LENGTH=370;AT1G10210.1 | Symbols: ATMPK1, MPK1 | mitogen-activated protein kinase 1 | chr1:3349579-3350776 FORWARD LENGTH=370	20238	19360	20230	18043	20268	19436	18802	19403	19493	19102	19407	19611	18481	17328	16491	17349	17033	17642	19055	17885	18790	17735	15831	17025	15480	17178	17360	16211	17008	16977	16398	17349	0.657837	0.309604	0.265698	-0.0510748	0.0590761	0.748252	0.48517	0.018144	0.00453722	0.947905	0.926073
379	AT1G10230.1	AT1G10230.1	AT1G10230	2	2	AT1G10230.1 | Symbols: ASK18, SK18 | SKP1-like 18 | chr1:3355600-3356151 FORWARD LENGTH=183	12399	13645	13710	12972	14027	13859	13220	13820	13225	13770	13728	13935	13475	12886	12149	13785	13238	13012	13905	13434	12850	13072	14153	12960	11852	13032	12970	12179	13104	13048	11710	13785	0.354327	0.449682	0.339425	0.0395186	0.0775567	0.71412	0.471411	-0.028996	0.340695	0.578746	0.893614
380	AT1G10240.1	AT1G10240.1	AT1G10240	2	2	AT1G10240.1 | Symbols: FRS11 | FAR1-related sequence 11 | chr1:3356835-3359271 REVERSE LENGTH=680	20123	20353	20222	18793	18442	19507	19468	18897	18074	20863	17355	18373	20621	19346	19026	20189																	2.3865	0.0695639	0.0965236	-0.097232					0.00604795	0.94046	0.925764
381	AT1G10270.1	AT1G10270.1	AT1G10270	14	14	AT1G10270.1 | Symbols: GRP23 | glutamine-rich protein 23 | chr1:3363535-3366276 FORWARD LENGTH=913	108578	111316	111642	107893	109322	107428	123384	126413	129007	125821	120893	118568	124091	123365	127764	121335	111059	107631	104034	111438	113974	106276	120220	116627	123117	125393	117293	121102	110280	108597	109407	121335	0.294037	0.48926	0.358234	-0.0303114	0.534243	0.348071	0.299778	0.0395259	2.5895	0.150117	0.761779
383	AT1G10290.1	AT1G10290.1	AT1G10290	48	20	AT1G10290.1 | Symbols: ADL6, DRP2A | dynamin-like protein 6 | chr1:3370774-3377120 FORWARD LENGTH=914	498051	534056	500018	470212	480105	477241	529247	541115	544037	541708	530643	528831	516308	511690	539335	525103	508468	522661	526218	551364	546911	523295	544517	546458	545093	540325	547406	535136	507217	502440	494894	525103	3.58467	0.0356913	0.0646759	-0.101985	1.40451	0.14455	0.166744	0.0583009	0.3349	0.581647	0.893614
384	AT1G10310.1	AT1G10310.1	AT1G10310	3	3	AT1G10310.1 | Symbols: | NAD(P)-binding Rossmann-fold superfamily protein | chr1:3381733-3383874 REVERSE LENGTH=242	42175	39062	38877	41283	42843	39506	43266	43770	44125	41840	43138	46943	38948	38702	43161	43932	41602	44348	43049	48197	44801	44883	41939	47169	43504	45174	47214	41756	40565	41832	40610	43932	0.578822	0.339457	0.282787	0.0416479	2.04313	0.0842038	0.114432	0.0960638	0.000274603	0.987292	0.930352
385	AT1G10360.1	AT1G10360.1	AT1G10360	1	1	AT1G10360.1 | Symbols: ATGSTU18, GST29, GSTU18 | glutathione S-transferase TAU 18 | chr1:3395738-3396806 REVERSE LENGTH=227	13158	12975	11958	14309	13294	14569	10838	11010	9844	10237	11650	10388	14629	14226	13032	12015	14645	12667	15025	10222	12893	14789	11422	9828	11362	12780	9655	14049	14532	14546	14138	12015	4.67676	0.0225603	0.0514986	0.146835	2.92617	0.0488603	0.0806162	-0.159569	0.0910934	0.771844	0.914336
386	AT1G10370.1	AT1G10370.1	AT1G10370	5	5	AT1G10370.1 | Symbols: GST30, ATGSTU17, GST30B, ERD9 | Glutathione S-transferase family protein | chr1:3397274-3398273 REVERSE LENGTH=227	134042	142306	140296	148291	142708	142352	129749	134608	141638	132381	126305	129021	139444	136932	117647	136277	146631	141174	124130	139299	126730	130741	140028	143370	136451	145259	143655	145727	135923	130716	131686	136277	1.14905	0.184785	0.186661	0.0567208	0.815921	0.254478	0.24335	-0.0541138	3.97035	0.0865575	0.724678
387	AT1G10380.1	AT1G10380.1	AT1G10380	2	2	AT1G10380.1 | Symbols: | Putative membrane lipoprotein | chr1:3400706-3402110 FORWARD LENGTH=305	21642	21013	20085	21796	21630	20509	17369	15268	15389	15221	17970	14826	21792	22514	21550	20122	19385	19029	19009	15533	17229	15887	14177	14854	18206	16514	15963	17131	19567	21564	20346	20122	0.209617	0.557848	0.391324	0.0272204	7.36564	0.00991179	0.0320239	-0.239219	0.0204747	0.890111	0.923123
388	AT1G10390.2;AT1G10390.1	AT1G10390.2;AT1G10390.1	AT1G10390	8;8	8;8	AT1G10390.2 | Symbols: | Nucleoporin autopeptidase | chr1:3407265-3412045 REVERSE LENGTH=1041;AT1G10390.1 | Symbols: | Nucleoporin autopeptidase | chr1:3407265-3412045 REVERSE LENGTH=1041	73964	65500	65436	72324	68457	70194	104947	90562	88072	84852	92769	90977	79725	91039	105147	85084	75487	76441	76070	82778	79336	74375	81638	85563	104490	77737	89203	88508	85041	82145	72103	85084	0.647037	0.31338	0.267659	0.0421521	0.802969	0.258141	0.24584	0.0527519	4.79849	0.0656432	0.691292
389	AT1G10430.1	AT1G10430.1	AT1G10430	11	2	AT1G10430.1 | Symbols: PP2A-2 | protein phosphatase 2A-2 | chr1:3428705-3430437 REVERSE LENGTH=306	68136	76254	69225	66930	70380	70450	49759	49934	46331	45732	53616	41045	68018	68437	61952	61806	65499	66998	68994	50176	57283	63468	48337	48619	57239	54956	47118	65307	68309	69610	67562	61806	0.503042	0.371495	0.300774	-0.040095	13.707	0.00266017	0.0162323	-0.237335	2.387	0.164943	0.774847
390	AT1G10470.1	AT1G10470.1	AT1G10470	1	1	AT1G10470.1 | Symbols: ARR4, MEE7, ATRR1, IBC7 | response regulator 4 | chr1:3442624-3443759 REVERSE LENGTH=259	11682	11929	12295	10958	11909	10939	12754	12796	12151	12738	13202	13045	13263	14028	13298	12162	12592	12756	10969	11216	12325	10945	11065	11807	10556	13164	11920	12446	9670	10621	10013	12162	1.48385	0.136734	0.152417	-0.0869456	0.536297	0.34701	0.299278	-0.0746342	0.4761	0.513321	0.884398
391	AT1G10490.1	AT1G10490.1	AT1G10490	6	3	AT1G10490.1 | Symbols: | Domain of unknown function (DUF1726) ;Putative ATPase (DUF699) | chr1:3453589-3459925 FORWARD LENGTH=1028	34029	35690	32080	31229	31793	32502	43905	43274	43763	45063	42610	39199	39052	35491	48633	41478	38774	40845	43414	40998	42236	45036	42213	42023	44711	44305	40673	46312	40307	41532	39911	41478	2.49786	0.0647227	0.0921224	-0.0917882	0.809122	0.256328	0.244684	0.0601385	1.48167	0.261053	0.82
392	AT1G10500.1	AT1G10500.1	AT1G10500	1	1	AT1G10500.1 | Symbols: ATCPISCA, CPISCA | chloroplast-localized ISCA-like protein | chr1:3460160-3461340 REVERSE LENGTH=180																	3841	3586	3754	4223	3796	3991	3593	4166	4192	4582	3986	3921	3923	3773	3180	4109					0.605673	0.320172	0.284136	0.103187
393	AT1G10510.1	AT1G10510.1	AT1G10510	11	11	AT1G10510.1 | Symbols: emb2004 | RNI-like superfamily protein | chr1:3461771-3465590 FORWARD LENGTH=605	86203	90978	89707	83464	84886	83567	84043	84349	84461	87115	84941	82850	89819	85550	83834	84132	83918	89782	83259	83417	83077	83283	88741	84873	79702	84579	83060	81031	82799	79911	81656	84132	2.29594	0.0735832	0.0998882	-0.083286	0.397928	0.414759	0.336088	-0.0408975	0.0122484	0.915172	0.923883
394	AT1G10580.1	AT1G10580.1	AT1G10580	11	11	AT1G10580.1 | Symbols: | Transducin/WD40 repeat-like superfamily protein | chr1:3491560-3493665 REVERSE LENGTH=573	149372	146716	140085	133288	135366	131382	150543	153574	150057	147515	150470	137776	143521	147563	158749	146040	134499	132238	133719	145129	146015	135459	140062	153035	144586	151556	154575	147377	136833	134304	133517	146040	5.25537	0.0178517	0.0457651	-0.124771	2.81995	0.0519545	0.0835773	0.0912504	3.40494	0.106119	0.728678
395	AT1G10590.1;AT1G10590.2;AT1G10590.3	AT1G10590.1;AT1G10590.2;AT1G10590.3	AT1G10590	4;4;3	4;4;3	AT1G10590.1 | Symbols: | Nucleic acid-binding, OB-fold-like protein | chr1:3502324-3502991 REVERSE LENGTH=139;AT1G10590.2 | Symbols: | Nucleic acid-binding, OB-fold-like protein | chr1:3502324-3502991 REVERSE LENGTH=139;AT1G10590.3 | Symbols: | Nucleic	39013	35563	38614	38758	38898	39158	50623	49823	49983	51133	46483	58073	36306	37123	43142	40922	27113	27517	32279	37830	36065	36592	38183	41742	40220	41622	44099	42080	32807	35072	32913	40922	0.689916	0.298654	0.258767	0.0454667	22.2327	0.00045961	0.00506173	0.346299	0.915999	0.368498	0.854196
396	AT1G10630.1;AT2G47170.1;AT5G14670.1	AT1G10630.1;AT2G47170.1;AT5G14670.1	AT1G10630	13;13;12	1;1;0	AT1G10630.1 | Symbols: ATARFA1F, ARFA1F | ADP-ribosylation factor A1F | chr1:3513189-3514230 REVERSE LENGTH=181;AT2G47170.1 | Symbols: ARF1A1C | Ras-related small GTP-binding family protein | chr2:19367264-19368518 FORWARD LENGTH=181;AT5G14670.1 | Symbols:	37099	36963	45175	44190	44341	49124	45173	46826	48012	42046	43328	47545	42577	38250	32611	40259	37737	38762	40619	43252	40291	40428	40287	45779	37823	43030	41356	38362	35236	37580	35782	40259	14.1027	0.00201568	0.0192514	0.207225	1.43523	0.140357	0.163289	0.0820399	3.63038	0.0975428	0.728678
397	AT1G10670.4;AT1G10670.2;AT1G10670.1;AT1G10670.3	AT1G10670.4;AT1G10670.2;AT1G10670.1;AT1G10670.3	AT1G10670	19;19;19;17	9;9;9;7	AT1G10670.4 | Symbols: ACLA-1 | ATP-citrate lyase A-1 | chr1:3535787-3538098 FORWARD LENGTH=423;AT1G10670.2 | Symbols: ACLA-1 | ATP-citrate lyase A-1 | chr1:3535787-3538098 FORWARD LENGTH=423;AT1G10670.1 | Symbols: ACLA-1 | ATP-citrate lyase A-1 | chr1:353	1264667	1298697	1245769	1179253	1174751	1169706	1268952	1298999	1316153	1304484	1305907	1233344	1368836	1345635	1348429	1331873	1341420	1371512	1272945	1238516	1294728	1196916	1290616	1332878	1334689	1304708	1308935	1344194	1275949	1308232	1304696	1331873	4.44468	0.0243328	0.0525293	-0.112367	3.15808	0.0429735	0.0743494	-0.0956597	0.482365	0.510516	0.884084
398	AT1G10700.1	AT1G10700.1	AT1G10700	11	11	AT1G10700.1 | Symbols: PRS3 | phosphoribosyl pyrophosphate (PRPP) synthase 3 | chr1:3554157-3556274 FORWARD LENGTH=411	105393	103367	108326	101520	101715	101818	102722	106626	108370	105885	107469	102921	97969	100161	106742	103284	105877	103315	102776	108629	105255	106141	109465	105617	101728	106476	108106	107627	102373	106505	106726	103284	1.02375	0.210247	0.204172	-0.0558143	0.462653	0.381377	0.317789	0.0367866	0.133505	0.72653	0.913033
399	AT1G10720.1	AT1G10720.1	AT1G10720	2	2	AT1G10720.1 | Symbols: | BSD domain-containing protein | chr1:3562964-3564446 FORWARD LENGTH=429	6046	6262	6620	7245	6611	6679	7400	7270	6699	7562	7458	7535	6047	5922	7019	7525																	2.00724	0.0895941	0.113701	0.117563					0.995896	0.350102	0.847362
400	AT1G10730.1	AT1G10730.1	AT1G10730	10	3	AT1G10730.1 | Symbols: | Clathrin adaptor complexes medium subunit family protein | chr1:3565463-3567779 FORWARD LENGTH=428	20973	21536	19848	20394	19735	18283	18863	18447	19295	21480	19242	19942	23074	21711	20349	21779	18100	19100	19702	20778	19702	18221	19898	19868	18696	18949	20858	18211	20385	19820	19510	21779	2.27352	0.074787	0.10107	-0.0942867	0.303823	0.473073	0.365954	0.0449057	3.03664	0.123297	0.74239
401	AT1G10760.1;AT4G24450.1	AT1G10760.1	AT1G10760	16;1	16;1	AT1G10760.1 | Symbols: SEX1, SOP1, SOP, GWD1, GWD | Pyruvate phosphate dikinase, PEP/pyruvate binding domain | chr1:3581210-3590043 REVERSE LENGTH=1399	184255	182781	179548	170233	172213	171135	185443	189944	195177	194327	187759	183175	199037	194410	196387	190456	195431	190894	183575	177669	183334	178515	186052	182091	181190	192911	183647	190061	187292	184830	192388	190456	2.73033	0.0567986	0.0853093	-0.0898514	1.99658	0.0875766	0.117609	-0.0790377	0.34463	0.576794	0.893614
402	AT1G10830.1	AT1G10830.1	AT1G10830	1	1	AT1G10830.1 | Symbols: Z-ISO, Z-ISO1.1 | 15-cis-zeta-carotene isomerase | chr1:3605736-3607449 REVERSE LENGTH=367																	17518	18514	16512	15970	15299	16359	17110	16740	15398	15545	15266	16179	16997	16606	16140	15844					2.44787	0.0650418	0.0966874	-0.141716
403	AT1G10840.1;AT1G10840.2	AT1G10840.1;AT1G10840.2	AT1G10840	12;9	12;9	AT1G10840.1 | Symbols: TIF3H1 | translation initiation factor 3 subunit H1 | chr1:3607885-3610299 REVERSE LENGTH=337;AT1G10840.2 | Symbols: TIF3H1 | translation initiation factor 3 subunit H1 | chr1:3607885-3609657 REVERSE LENGTH=250	440912	435233	439970	433481	449566	427641	455001	463640	472213	456190	466339	442864	437127	448245	459207	437413	437432	419013	418209	435439	426339	431064	459336	443015	434535	445893	429339	447085	425216	420210	433817	437413	0.00899555	0.901162	0.525828	-0.00596125	0.204643	0.55413	0.403378	0.0204403	1.01444	0.345846	0.844245
404	AT1G10850.1;AT1G60630.1	AT1G10850.1	AT1G10850	8;2	8;2	AT1G10850.1 | Symbols: | Leucine-rich repeat protein kinase family protein | chr1:3612228-3614343 FORWARD LENGTH=663	34920	35996	36384	34013	35899	36093	35031	35522	35108	34426	34363	35036	35610	36038	35311	34549	31400	34425	33730	30560	33050	29367	28737	31607	33844	32200	31901	36202	30346	34274	34178	34549	0.0868388	0.705195	0.453541	-0.0175178	1.66622	0.114413	0.141108	-0.0986199	0.497664	0.503981	0.881972
405	AT1G10870.1;AT1G60860.1	AT1G10870.1	AT1G10870	8;1	8;1	AT1G10870.1 | Symbols: AGD4 | ARF-GAP domain 4 | chr1:3616905-3623612 REVERSE LENGTH=775	37223	38403	37763	32235	32918	34761	38705	36647	37298	38938	38955	37276	40501	39149	40341	38090	37089	33773	36897	39261	37138	38799	41906	40396	39080	38224	42586	40439	37817	34022	38130	38090	10.2522	0.00439912	0.0254795	-0.182522	1.9018	0.0943547	0.123873	0.0963073	0.305541	0.598128	0.894028
406	AT1G10880.1	AT1G10880.1	AT1G10880	1	1	AT1G10880.1 | Symbols: | Core-2/I-branching beta-1,6-N-acetylglucosaminyltransferase family protein | chr1:3624035-3627021 REVERSE LENGTH=651	2646	2970	2926	2616	2733	2740	2628	3026	3006	2631	2376	2785	2949	2682	2648	2395																	0.505747	0.370324	0.30007	-0.0786125					2.61383	0.148302	0.759895
407	AT1G10900.1	AT1G10900.1	AT1G10900	3	2	AT1G10900.1 | Symbols: | Phosphatidylinositol-4-phosphate 5-kinase family protein | chr1:3632396-3636416 REVERSE LENGTH=754	22648	23362	25163	20052	19739	20993	23668	23861	23186	23570	23165	22599	22900	21852	23800	22599	19899	20499	23086	23717	23001	18606	22175	22976	19309	20024	22734	20043	21449	20448	18955	22599	13.7493	0.00211817	0.0194465	-0.227638	0.255682	0.509636	0.382682	0.0412201	0.491016	0.506807	0.881972
408	AT1G10940.1;AT1G10940.2	AT1G10940.1;AT1G10940.2	AT1G10940	8;7	2;2	AT1G10940.1 | Symbols: ASK1, SNRK2-4, SNRK2.4, SRK2A | Protein kinase superfamily protein | chr1:3656050-3658170 REVERSE LENGTH=363;AT1G10940.2 | Symbols: | Protein kinase superfamily protein | chr1:3656050-3658170 REVERSE LENGTH=371	3732	3699	2889	2569	3327	2932	2522	2574	2281	2628	2714	2563	3675	3567	2820	3131	2543	2854	3050	3723	2582	2841	3267	3689	3804	2680	4162	2705	3838	3123	3442	3131	4.61332	0.0230084	0.0518778	-0.225284	0.580835	0.329473	0.289313	0.114702	0.856938	0.383594	0.855675
409	AT1G10950.1	AT1G10950.1	AT1G10950	11	10	AT1G10950.1 | Symbols: TMN1, AtTMN1 | transmembrane nine 1 | chr1:3659322-3663622 FORWARD LENGTH=589	285807	291786	278792	243662	255590	256061	270493	276443	277521	258096	280889	244707	289153	277359	291283	269284	295423	296009	276495	282831	284275	291854	283507	271808	262852	304740	269596	296908	258075	274748	264434	269284	11.3376	0.00335209	0.0230069	-0.181185	0.0526943	0.761502	0.490513	-0.0149828	5.41841	0.0540171	0.674571
410	AT1G11050.1;AT4G11890.1;AT4G11890.2;AT4G11890.3	AT1G11050.1	AT1G11050	8;1;1;1	7;1;1;1	AT1G11050.1 | Symbols: | Protein kinase superfamily protein | chr1:3681892-3683769 FORWARD LENGTH=625	41854	45122	39740	43703	41830	42540	39035	38060	37689	40429	39078	40643	44484	41462	42021	44514	41476	44696	42302	44084	45633	47393	38792	38830	44865	47122	39624	45662	40517	44081	45509	44514	0.0913778	0.697898	0.450458	0.0153677	1.95515	0.0906151	0.120596	0.0938574	1.73241	0.226694	0.800474
411	AT1G11090.1	AT1G11090.1	AT1G11090	3	3	AT1G11090.1 | Symbols: | alpha/beta-Hydrolases superfamily protein | chr1:3702655-3703629 FORWARD LENGTH=324	52061	55543	52392	56725	55685	55370	52125	51350	53195	54461	53053	51931	55312	53852	55782	54110	54550	58271	54098	50947	49882	54234	53627	52993	50579	50683	52473	53367	54298	55909	55242	54110	1.60503	0.123392	0.14213	0.0685349	2.46945	0.0641829	0.095907	-0.106294	0.18599	0.680682	0.90799
412	AT1G11180.1;AT1G11180.2	AT1G11180.1;AT1G11180.2	AT1G11180	3;2	2;1	AT1G11180.1 | Symbols: | Secretory carrier membrane protein (SCAMP) family protein | chr1:3745829-3748307 FORWARD LENGTH=291;AT1G11180.2 | Symbols: | Secretory carrier membrane protein (SCAMP) family protein | chr1:3745829-3748307 FORWARD LENGTH=304	36132	36256	34111	37165	36036	36066	33315	31649	33334	36378	35228	36810	31376	32631	31766	36875																	0.45083	0.397281	0.313689	0.0370179					8.53049	0.0257167	0.606171
413	AT1G11190.1	AT1G11190.1	AT1G11190	3	3	AT1G11190.1 | Symbols: BFN1, ENDO1 | bifunctional nuclease i | chr1:3750338-3752696 REVERSE LENGTH=305	11820	12142	9523	12228	11215	10911	11004	11417	9254	11609	10326	11089	14043	13421	12044	12548	10463	11499	11894	11542	11490	11687	11012	10381	13002	9688	11091	11649	12711	13392	13360	12548	0.311645	0.476831	0.3524	0.0369631	0.161174	0.598851	0.421751	0.0363139	0.740347	0.417486	0.865229
414	AT1G11200.1	AT1G11200.1	AT1G11200	5	5	AT1G11200.1 | Symbols: | Protein of unknown function (DUF300) | chr1:3753896-3755459 FORWARD LENGTH=295	78751	84910	75538	86297	80819	85287	73366	68575	76068	72086	73638	62963	88357	77430	72277	77739																	2.10932	0.083539	0.108309	0.0775177					3.13895	0.118562	0.741638
415	AT1G11260.1	AT1G11260.1	AT1G11260	5	5	AT1G11260.1 | Symbols: STP1, ATSTP1 | sugar transporter 1 | chr1:3777460-3780133 FORWARD LENGTH=522	201550	180321	196853	181236	191706	189860	232658	208359	209429	209894	235206	227587	196639	196564	223478	212782	193499	212105	211400	209278	229678	216577	217781	218695	252417	220353	220733	238049	184648	196747	197899	212782	0.520948	0.364061	0.296638	-0.040248	2.86067	0.0504782	0.0820914	0.0873886	1.33747	0.284541	0.830929
416	AT1G11300.1	AT1G11300.1	AT1G11300	4	3	AT1G11300.1 | Symbols: | protein serine/threonine kinases;protein kinases;ATP binding;sugar binding;kinases;carbohydrate binding | chr1:3794389-3800719 FORWARD LENGTH=1650	21085	21290	22586	18689	21834	23455	18048	16185	16588	17469	16916	16604	17451	17089	18087	20295	22640	22402	22132	21821	23763	23063	16346	16154	15640	18375	16913	19269	20787	21236	20045	20295	0.140522	0.630201	0.422113	-0.0219979	0.168663	0.591402	0.418581	0.0312937	0.00105868	0.975137	0.928279
417	AT1G11310.2;AT1G11310.1	AT1G11310.2;AT1G11310.1	AT1G11310	6;6	5;5	AT1G11310.2 | Symbols: MLO2, ATMLO2, PMR2 | Seven transmembrane MLO family protein | chr1:3801546-3803870 REVERSE LENGTH=418;AT1G11310.1 | Symbols: MLO2, ATMLO2, PMR2 | Seven transmembrane MLO family protein | chr1:3800899-3803870 REVERSE LENGTH=573	21016	22211	21372	20025	20771	21504	19124	19519	20082	20900	20456	19560	20077	19675	21111	20148	24784	23375	24238	22741	22004	23306	23390	22661	21229	21599	22982	20755	19942	21156	21874	20148	0.701362	0.294484	0.256001	-0.0522797	1.14926	0.182962	0.195002	-0.0893136	0.752374	0.41367	0.86267
418	AT1G11330.1;AT1G11330.2;AT1G61475.1;AT1G61390.2;AT4G27290.1;AT1G61550.1;AT1G61380.1;AT1G61420.1;AT1G11280.3;AT1G11280.4;AT1G11280.2;AT1G11280.1;AT1G61390.1	AT1G11330.1;AT1G11330.2;AT1G61475.1;AT1G61390.2;AT4G27290.1;AT1G61550.1;AT1G61380.1;AT1G61420.1;AT1G11280.3;AT1G11280.4;AT1G11280.2;AT1G11280.1;AT1G61390.1	AT1G11330	2;2;1;1;1;1;1;1;1;1;1;1;1	1;1;0;0;0;0;0;0;0;0;0;0;0	AT1G11330.1 | Symbols: | S-locus lectin protein kinase family protein | chr1:3810372-3813416 FORWARD LENGTH=840;AT1G11330.2 | Symbols: | S-locus lectin protein kinase family protein | chr1:3810372-3813416 FORWARD LENGTH=842;AT1G61475.1 | Symbols: | ATP	7770	8558	7708	8343	7934	7784	7226	7660	7839	7213	7789	6966	7436	8633	7872	8022																	0.00116476	0.964486	0.54674	0.00149978					0.618505	0.457348	0.872927
419	AT1G11360.4;AT1G11360.3;AT1G11360.2;AT1G11360.1	AT1G11360.4;AT1G11360.3;AT1G11360.2;AT1G11360.1	AT1G11360	9;9;9;9	9;9;9;9	AT1G11360.4 | Symbols: | Adenine nucleotide alpha hydrolases-like superfamily protein | chr1:3822171-3822899 REVERSE LENGTH=242;AT1G11360.3 | Symbols: | Adenine nucleotide alpha hydrolases-like superfamily protein | chr1:3822171-3822899 REVERSE LENGTH=24	245467	219224	224607	273231	243157	255783	241888	231737	219972	231355	240675	254859	210453	233122	250423	239730	219113	205683	246535	234943	236057	241331	219270	229707	251178	213931	239423	236468	256294	257293	245898	239730	9.46304	0.00523513	0.0269062	0.163793	2.87756	0.0499698	0.0815108	0.0855235	2.88704	0.131341	0.747782
420	AT1G11380.1	AT1G11380.1	AT1G11380	2	2	AT1G11380.1 | Symbols: | PLAC8 family protein | chr1:3832695-3833921 FORWARD LENGTH=254	3254	3662	3008	2977	3506	3425	3744	3457	3480	3776	3696	3563	3155	3447	4052	3478	3263	3247	2981	3575	3606	3141	3280	3879	4120	3791	4070	3384	3312	3067	2889	3478	0.000121672	0.988652	0.554313	-0.00232787	0.751317	0.27328	0.255766	0.121091	0.201495	0.668125	0.905924
421	AT1G11390.1	AT1G11390.1	AT1G11390	9	9	AT1G11390.1 | Symbols: | Protein kinase superfamily protein | chr1:3834762-3837305 REVERSE LENGTH=624	27813	28369	29984	27460	27139	28120	28353	29196	29915	30434	29279	29101	28568	28048	26261	29122	25702	26389	26703	34680	28344	29386	33308	35710	26334	31882	31924	27899	25440	26940	26619	29122	0.977958	0.22089	0.210646	-0.0589	8.96776	0.00652739	0.0252197	0.229963	0.100137	0.761657	0.914032
422	AT1G61700.1;AT1G11475.1	AT1G61700.1;AT1G11475.1	AT1G61700	1;1	1;1	AT1G61700.1 | Symbols: | RNA polymerases N / 8 kDa subunit | chr1:22787105-22788112 FORWARD LENGTH=71;AT1G11475.1 | Symbols: NRPB10, NRPD10, NRPE10 | RNA polymerases N / 8 kDa subunit | chr1:3862520-3863805 FORWARD LENGTH=71																	14268	14849	15077	16446	16069	15931	15664	16723	15921	16611	15971	15446	15398	16042	15403	14649					2.22327	0.0744104	0.105159	0.132527
423	AT1G11480.2;AT1G11480.1	AT1G11480.2;AT1G11480.1	AT1G11480	3;3	3;3	AT1G11480.2 | Symbols: | eukaryotic translation initiation factor-related | chr1:3864368-3866707 REVERSE LENGTH=565;AT1G11480.1 | Symbols: | eukaryotic translation initiation factor-related | chr1:3864368-3866750 REVERSE LENGTH=578	23533	20696	22180	23308	22240	21707	24979	23702	23086	24005	23603	23673	22428	23956	27518	22095	17539	16569	19432	24870	21623	20952	20001	24021	30211	21935	22756	23814	19763	20235	18469	22095	0.103609	0.679315	0.442039	0.0182628	15.766	0.00175255	0.0126466	0.333094	0.10825	0.752762	0.914032
424	AT1G11530.1	AT1G11530.1	AT1G11530	2	2	AT1G11530.1 | Symbols: ATCXXS1, CXXS1 | C-terminal cysteine residue is changed to a serine 1 | chr1:3874518-3875311 FORWARD LENGTH=118	20824	22248	21346	24014	21867	22369	19892	19577	17733	19922	19942	21782	18613	17231	20306	20794	20748	23434	22670	22868	22316	23380	19111	18317	20173	19141	19559	19037	21753	23014	23518	20794	1.9018	0.0975502	0.12033	0.0833652	0.23525	0.525703	0.389597	0.0364806	3.65187	0.0966996	0.728678
425	AT1G11545.1	AT1G11545.1	AT1G11545	6	6	AT1G11545.1 | Symbols: XTH8 | xyloglucan endotransglucosylase/hydrolase 8 | chr1:3878689-3880286 REVERSE LENGTH=305	31098	33201	33979	33815	31483	32577	36244	36137	34863	32986	35615	34906	34593	35311	37344	33131	32693	32784	31934	25271	29217	27933	27388	25917	28483	32089	27956	28415	35965	33643	39911	33131	0.00732376	0.91125	0.529188	-0.0059281	9.93041	0.00538765	0.0231868	-0.241073	1.62576	0.239593	0.8054
426	AT1G11580.1	AT1G11580.1	AT1G11580	13	13	AT1G11580.1 | Symbols: ATPMEPCRA, PMEPCRA | methylesterase PCR A | chr1:3888730-3890649 FORWARD LENGTH=557	313528	327795	330370	320893	345070	348369	334607	339391	341233	333530	327775	363485	277119	284265	288609	315036	299888	314532	300706	363128	325168	327984	341851	333335	287389	327178	341867	306028	295583	300978	296103	315036	1.3821	0.149552	0.161776	0.0619575	8.68118	0.00696611	0.0261411	0.151256	0.0226114	0.88453	0.923123
427	AT1G11630.1	AT1G11630.1	AT1G11630	2	1	AT1G11630.1 | Symbols: | Tetratricopeptide repeat (TPR)-like superfamily protein | chr1:3913168-3914385 REVERSE LENGTH=405	22100	22233	18554	19061	19026	19424	20763	21757	21987	21248	21990	20032	22871	23208	23417	21332																	4.14056	0.0277633	0.0565262	-0.128924					0.457546	0.521366	0.886876
428	AT1G11650.2;AT1G11650.1	AT1G11650.2;AT1G11650.1	AT1G11650	8;6	8;6	AT1G11650.2 | Symbols: ATRBP45B, RBP45B | RNA-binding (RRM/RBD/RNP motifs) family protein | chr1:3914895-3917941 FORWARD LENGTH=405;AT1G11650.1 | Symbols: ATRBP45B, RBP45B | RNA-binding (RRM/RBD/RNP motifs) family protein | chr1:3914895-3917301 FORWARD LEN	104964	95963	100389	103678	102037	98676	119706	117736	117574	116916	114817	122019	97828	99797	118577	110898	95893	89521	92874	109738	104014	100280	106808	116463	126237	99347	123655	105487	109544	100336	106927	110898	0.0858008	0.706953	0.453968	0.0146484	9.10231	0.00627902	0.0248621	0.174333	0.114287	0.746321	0.914032
429	AT1G11660.1	AT1G11660.1	AT1G11660	30	29	AT1G11660.1 | Symbols: | heat shock protein 70 (Hsp 70) family protein | chr1:3921056-3924347 FORWARD LENGTH=763	461818	445742	445373	396121	399225	399273	437519	446974	449468	459178	453996	421086	476001	467466	457697	450452	464516	479067	449174	439261	450253	453384	439256	450230	444380	467608	445951	468516	447324	464701	454618	450452	11.2242	0.00349277	0.0233645	-0.17954	0.926021	0.226708	0.225037	-0.0525938	0.053049	0.823761	0.919039
430	AT1G11670.1;AT3G59030.1	AT1G11670.1	AT1G11670	3;1	2;0	AT1G11670.1 | Symbols: | MATE efflux family protein | chr1:3928520-3931482 REVERSE LENGTH=503	9363	8404	9668	8297	8653	8897	9749	10099	10522	10176	10246	9842	9906	10106	9824	9459	8691	10356	9293	8890	9831	7186	8574	9974	10261	9245	9996	8912	8756	8571	8751	9459	1.22351	0.172938	0.178498	-0.0860207	1.51395	0.130306	0.1548	-0.129498	0.0333616	0.85915	0.920759
431	AT1G11680.1	AT1G11680.1	AT1G11680	19	19	AT1G11680.1 | Symbols: CYP51G1, EMB1738, CYP51A2, CYP51 | CYTOCHROME P450 51G1 | chr1:3938925-3940585 FORWARD LENGTH=488	453419	493139	455472	449974	448083	467099	433601	423365	434880	427432	437491	421721	465176	439515	441821	457177	498670	492468	462782	473205	467529	469934	452982	441361	459551	495228	447411	465915	456850	464354	479665	457177	0.485122	0.379956	0.305028	-0.0384514	0.615305	0.317038	0.282248	-0.0435694	0.158624	0.703841	0.912065
432	AT1G11720.2;AT1G11720.1	AT1G11720.2;AT1G11720.1	AT1G11720	3;2	3;2	AT1G11720.2 | Symbols: SS3 | starch synthase 3 | chr1:3951597-3956840 FORWARD LENGTH=1094;AT1G11720.1 | Symbols: ATSS3, SS3 | starch synthase 3 | chr1:3952460-3956840 FORWARD LENGTH=1042	6690	6689	6162	6165	5956	5974	6596	6638	6931	6998	6705	6696	6700	6736	7311	6944	5343	3290	6482	6524	7745	7155	7334	9156	10178	6847	9495	7242	6462	4578	5497	6944	1.67848	0.115947	0.135275	-0.110913	19.269	0.000821727	0.00764579	0.503247	0.0177571	0.89794	0.923123
433	AT1G11750.1;AT1G11750.2	AT1G11750.1;AT1G11750.2	AT1G11750	5;5	5;5	AT1G11750.1 | Symbols: CLPP6, NCLPP1, NCLPP6 | CLP protease proteolytic subunit 6 | chr1:3967609-3969535 FORWARD LENGTH=271;AT1G11750.2 | Symbols: CLPP6 | CLP protease proteolytic subunit 6 | chr1:3967609-3969535 FORWARD LENGTH=289	34643	36805	34217	32778	37775	31957	35875	36186	36557	36321	32358	37286	32804	34735	30681	34603	31342	30707	30193	36868	34948	34010	39352	37003	34396	35711	38100	32983	32015	30573	30282	34603	0.596469	0.332114	0.278309	-0.0437329	7.3177	0.00999768	0.0320461	0.198198	0.911513	0.369692	0.854395
434	AT1G11760.1	AT1G11760.1	AT1G11760	1	1	AT1G11760.1 | Symbols: MED32 | MED32; Has 41 Blast hits to 40 proteins in 14 species: Archae - 0; Bacteria - 0; Metazoa - 0; Fungi - 0; Plants - 41; Viruses - 0; Other Eukaryotes - 0 (source: NCBI BLink). | chr1:3972356-3972811 REVERSE LENGTH=151	2953	2749	2790	2418	3073	2839	3127	3225	2917	2815	2717	2964	2484	2742	2979	3617																	0.0710437	0.733006	0.464045	-0.0277879					1.90042	0.207799	0.794737
435	AT1G11780.1	AT1G11780.1	AT1G11780	3	3	AT1G11780.1 | Symbols: | oxidoreductase, 2OG-Fe(II) oxygenase family protein | chr1:3977614-3979177 REVERSE LENGTH=345	21230	20518	20149	20858	20245	19741	20566	20047	19890	20104	20935	19505	21097	22625	22005	19376																	0.14903	0.620243	0.417919	-0.0247545					0.0135164	0.910982	0.923417
436	AT1G11790.1;AT1G11790.2	AT1G11790.1;AT1G11790.2	AT1G11790	7;5	5;3	AT1G11790.1 | Symbols: ADT1 | arogenate dehydratase 1 | chr1:3981476-3984962 FORWARD LENGTH=392;AT1G11790.2 | Symbols: ADT1 | arogenate dehydratase 1 | chr1:3981476-3984562 FORWARD LENGTH=341	41439	45630	44352	45323	42424	46378	40294	41523	40240	40443	42358	42947	44811	41993	40898	42903	43770	42674	42301	41986	42711	45585	42757	45125	42188	43752	42022	43279	43415	41868	42986	42903	0.297181	0.487265	0.357421	0.0293823	0.0781863	0.7127	0.470891	0.0171214	0.656473	0.443907	0.870054
437	AT1G11800.1	AT1G11800.1	AT1G11800	1	1	AT1G11800.1 | Symbols: | endonuclease/exonuclease/phosphatase family protein | chr1:3985520-3987263 REVERSE LENGTH=441	20340	21352	20359	19725	19044	18342	19407	19158	20433	20238	20567	18422	20893	20471	21465	22052																	3.64531	0.0346945	0.0636759	-0.119686					0.00102891	0.975481	0.928401
438	AT1G11820.2;AT1G11820.1	AT1G11820.2;AT1G11820.1	AT1G11820	6;4	6;4	AT1G11820.2 | Symbols: | O-Glycosyl hydrolases family 17 protein | chr1:3991144-3993327 REVERSE LENGTH=511;AT1G11820.1 | Symbols: | O-Glycosyl hydrolases family 17 protein | chr1:3991259-3993327 REVERSE LENGTH=384	37622	37565	36807	40268	38191	40532	32279	33501	31598	35147	33495	33032	37211	36369	37260	36415	37202	37313	36180	33665	36715	36618	33639	34925	34483	37050	32142	37179	37201	36462	36435	36415	2.45274	0.0664771	0.0935492	0.087431	0.418906	0.403647	0.329835	-0.0490062	1.4175	0.271024	0.823796
439	AT1G11840.4;AT1G11840.3;AT1G11840.2;AT1G11840.1;AT1G11840.6;AT1G11840.5	AT1G11840.4;AT1G11840.3;AT1G11840.2;AT1G11840.1;AT1G11840.6;AT1G11840.5	AT1G11840	15;15;15;15;13;9	14;14;14;14;12;9	AT1G11840.4 | Symbols: ATGLX1, GLX1 | glyoxalase I homolog | chr1:3996045-3997518 FORWARD LENGTH=283;AT1G11840.3 | Symbols: ATGLX1, GLX1 | glyoxalase I homolog | chr1:3996045-3997518 FORWARD LENGTH=283;AT1G11840.2 | Symbols: ATGLX1, GLX1 | glyoxalase I hom	3003702	3161830	3187904	3337111	3305525	3268628	3036228	3007914	3034430	3012848	3012700	3108346	3022127	2999236	2844085	3077805	3248259	3098185	3062183	3154805	3031728	3133830	3111173	3040248	2963818	3002446	3053805	3046964	3087562	3083497	3096653	3077805	2.62506	0.0603497	0.0884276	0.0835726	0.037269	0.799436	0.504611	-0.0135981	5.33141e-06	0.998176	0.930474
440	AT1G11860.3;AT1G11860.2;AT1G11860.1	AT1G11860.3;AT1G11860.2;AT1G11860.1	AT1G11860	23;23;23	23;23;23	AT1G11860.3 | Symbols: | Glycine cleavage T-protein family | chr1:4001801-4003245 FORWARD LENGTH=408;AT1G11860.2 | Symbols: | Glycine cleavage T-protein family | chr1:4001801-4003245 FORWARD LENGTH=408;AT1G11860.1 | Symbols: | Glycine cleavage T-protein	857034	828011	876555	823128	846956	779343	1040734	1055457	1091197	1088747	1022985	1096002	817958	824245	914351	939288	798335	791480	805159	1026863	956832	878295	1009745	1112156	958980	976686	1125751	880253	843503	845864	826529	939288	1.45213	0.140559	0.155151	-0.0646009	24.9511	0.000362117	0.00439437	0.257009	0.000463471	0.983875	0.930099
441	AT1G11870.2;AT1G11870.1;AT1G11870.3	AT1G11870.2;AT1G11870.1	AT1G11870	7;7;3	7;7;3	AT1G11870.2 | Symbols: ATSRS, SRS | Seryl-tRNA synthetase | chr1:4003895-4006556 FORWARD LENGTH=514;AT1G11870.1 | Symbols: ATSRS, OVA7, SRS | Seryl-tRNA synthetase | chr1:4003895-4006556 FORWARD LENGTH=512	50157	48985	47258	48631	49534	47506	54857	54851	54793	52732	54286	51820	50966	51957	54994	52325	51388	49821	50705	55957	51614	50430	60179	60105	57837	59003	60754	53788	50267	51461	50613	52325	0.0126145	0.883909	0.519283	-0.00720186	0.778551	0.264882	0.250463	0.0566789	1.89575	0.208249	0.794737
442	AT1G11890.1	AT1G11890.1	AT1G11890	13	13	AT1G11890.1 | Symbols: SEC22, ATSEC22 | Synaptobrevin family protein | chr1:4011509-4012835 FORWARD LENGTH=218	322636	347932	326664	352170	356659	358101	306675	305589	311652	301608	318657	318619	326062	323196	319335	322787	318098	338521	313890	344050	320765	310088	349086	329143	327872	351853	323716	329208	316903	308859	305047	322787	3.43105	0.0388786	0.0680802	0.0974644	0.0301449	0.819814	0.511701	0.00651709	0.193105	0.675136	0.906547
443	AT1G11905.2;AT1G11905.1	AT1G11905.2;AT1G11905.1	AT1G11905	8;8	8;8	AT1G11905.2 | Symbols: | B-cell receptor-associated protein 31-like | chr1:4014958-4016222 FORWARD LENGTH=220;AT1G11905.1 | Symbols: | B-cell receptor-associated protein 31-like | chr1:4014958-4016222 FORWARD LENGTH=221	149122	162484	145822	170403	163719	170262	147694	148075	143437	147451	146221	164597	152190	156459	151394	152443	149543	157412	148755	151390	151302	151394	150127	145723	155438	154598	144284	159261	146511	151506	150940	152443	7.00424	0.0101447	0.0353997	0.140978	0.00174785	0.956999	0.562229	-0.00515047	2.11766	0.187869	0.791296
444	AT1G11910.1;AT1G62290.2;AT1G62290.1	AT1G11910.1	AT1G11910	23;3;3	23;3;3	AT1G11910.1 | Symbols: APA1, ATAPA1 | aspartic proteinase A1 | chr1:4017119-4019874 REVERSE LENGTH=506	3088102	3063489	3092179	3432877	3176834	3325348	3197690	3125621	3079273	3034692	3164809	3352109	3067627	3172165	3141736	3092059	3043564	2914052	3034647	3033032	3004635	3166870	3219890	3106335	3329227	3089936	3098365	3188423	3293827	3194182	3361252	3092059	3.99823	0.0293127	0.0579269	0.104047	0.47395	0.376031	0.315102	0.0336609	0.156507	0.705766	0.912065
445	AT1G11930.2;AT1G11930.1	AT1G11930.2;AT1G11930.1	AT1G11930	7;7	7;7	AT1G11930.2 | Symbols: | Predicted pyridoxal phosphate-dependent enzyme, YBL036C type | chr1:4028783-4030298 FORWARD LENGTH=255;AT1G11930.1 | Symbols: | Predicted pyridoxal phosphate-dependent enzyme, YBL036C type | chr1:4028783-4030298 FORWARD LENGTH=25	100924	90956	91889	107329	95560	93757	89002	87377	84866	86938	86809	90680	80216	86198	95302	89180	82383	80164	91777	95089	92039	98614	82475	85150	89288	82708	90031	85860	94185	96058	96088	89180	1.42147	0.144851	0.15817	0.0640253	8.28865	0.00771123	0.0276143	0.168045	0.0690247	0.800817	0.918174
446	AT1G11960.1	AT1G11960.1	AT1G11960	6	5	AT1G11960.1 | Symbols: | ERD (early-responsive to dehydration stress) family protein | chr1:4039871-4043143 REVERSE LENGTH=771	61988	65534	62299	58805	61393	61505	57130	58525	58882	58762	58199	58157	59617	59685	58496	58487																	1.28814	0.163099	0.171287	-0.0630574					0.00315146	0.957044	0.926073
447	AT1G11990.1	AT1G11990.1	AT1G11990	1	1	AT1G11990.1 | Symbols: | O-fucosyltransferase family protein | chr1:4046246-4049060 REVERSE LENGTH=590	16709	17294	15759	17742	16289	16730	25466	25716	27178	27396	25878	26398	19025	20520	27579	23072	20411	19810	16988	29798	28977	28540	29756	29109	27882	29268	30279	29352	16472	16123	16241	23072	0.209641	0.55782	0.391324	0.028676	57.4968	9.28505e-06	0.000327869	0.609987	0.120404	0.739675	0.914032
448	AT1G12000.1	AT1G12000.1	AT1G12000	28	19	AT1G12000.1 | Symbols: | Phosphofructokinase family protein | chr1:4050159-4053727 REVERSE LENGTH=566	1841393	1853333	1833044	1730031	1784772	1695653	2044488	2068149	2113991	2017273	2058548	1929587	1983849	1974938	2020351	1935420	1956464	1880553	1860016	1923557	1913810	1883290	1988657	2053416	2044648	2058569	1989830	2054290	1856569	1896314	1862397	1935420	2.56974	0.0624236	0.090349	-0.085288	0.0302632	0.819364	0.511656	0.00597008	3.22366	0.114731	0.737458
449	AT1G12010.1	AT1G12010.1	AT1G12010	7	6	AT1G12010.1 | Symbols: | 2-oxoglutarate (2OG) and Fe(II)-dependent oxygenase superfamily protein | chr1:4056274-4057670 FORWARD LENGTH=320	98524	98231	110633	116373	117508	114640	128622	129567	126060	118781	111562	135171	98614	100635	97929	114766	109674	118107	124532	134235	132856	134067	112880	111430	111010	127449	118495	127848	103848	113416	106358	114766	11.432	0.00330788	0.0229568	0.181185	11.4071	0.00398097	0.020082	0.187313	4.74917	0.0666141	0.691292
450	AT1G12040.1	AT1G12040.1	AT1G12040	3	2	AT1G12040.1 | Symbols: LRX1 | leucine-rich repeat/extensin 1 | chr1:4070160-4072394 FORWARD LENGTH=744	21506	21629	20401	22839	22015	22896	16439	17466	16261	17071	17019	18248	27954	28475	18335	18751	21258	19775	23268	13309	14419	13037	14302	13889	16592	15745	15994	15690	24898	21796	23213	18751	2.35019	0.0712199	0.0981962	0.0926467	54.8014	9.28505e-06	0.000327869	-0.65751	0.965049	0.357348	0.851277
451	AT1G12050.1	AT1G12050.1	AT1G12050	11	11	AT1G12050.1 | Symbols: | fumarylacetoacetase, putative | chr1:4072904-4075856 FORWARD LENGTH=421	195931	192787	190241	198251	190435	189739	193216	194413	194126	191357	192589	179384	191420	202085	216313	195955	173960	171750	179738	200850	198941	184285	188060	206520	204575	191766	211671	187241	187468	190337	184779	195955	5.8201e-05	0.991961	0.555168	-0.00133128	8.24749	0.00779944	0.0278376	0.152608	2.29188	0.172557	0.780692
452	AT1G12080.2;AT1G12080.1	AT1G12080.2;AT1G12080.1	AT1G12080	14;11	13;10	AT1G12080.2 | Symbols: | Vacuolar calcium-binding protein-related | chr1:4084289-4084888 FORWARD LENGTH=138;AT1G12080.1 | Symbols: | Vacuolar calcium-binding protein-related | chr1:4084289-4084888 FORWARD LENGTH=104	1495516	1440308	1440051	1395487	1415411	1475338	1902559	1911112	1773560	1685114	1789088	1946852	1665797	1571333	1994454	1590934	1483468	1513037	1519025	1527625	1571551	1621050	1656051	1741860	1814490	1757670	1618336	1882667	1457714	1556176	1531986	1590934	0.299665	0.485372	0.356575	-0.0298602	1.62591	0.118716	0.144737	0.0639606	2.42197	0.162468	0.772749
453	AT1G12090.1	AT1G12090.1	AT1G12090	1	1	AT1G12090.1 | Symbols: ELP | extensin-like protein | chr1:4090176-4090589 REVERSE LENGTH=137	58058	59170	59523	57598	56067	54434	60309	56516	55284	61501	61190	61837	57259	59399	64083	63675																	1.70361	0.11376	0.133602	-0.0724072					5.162	0.058257	0.67675
454	AT1G12110.1	AT1G12110.1	AT1G12110	12	12	AT1G12110.1 | Symbols: NRT1.1, CHL1-1, NRT1, B-1, ATNRT1, CHL1 | nitrate transporter 1.1 | chr1:4105341-4109290 FORWARD LENGTH=590	308368	315921	305810	278388	266943	242957	250294	289040	303163	304786	258965	228603	285627	271322	240921	280029	316711	337431	328568	305011	287252	331794	308329	262846	239356	316467	248402	244624	296583	290722	291946	280029	19.8706	0.00108521	0.0170572	-0.238661	2.78497	0.0529828	0.0845997	-0.0887839	7.83917	0.0299073	0.636445
455	AT1G12140.2;AT1G12140.1	AT1G12140.2;AT1G12140.1	AT1G12140	10;10	10;10	AT1G12140.2 | Symbols: FMO GS-OX5 | flavin-monooxygenase glucosinolate S-oxygenase 5 | chr1:4121386-4123366 FORWARD LENGTH=457;AT1G12140.1 | Symbols: FMO GS-OX5 | flavin-monooxygenase glucosinolate S-oxygenase 5 | chr1:4121386-4123366 FORWARD LENGTH=459	127097	126208	121660	132651	128587	124972	128041	130621	131503	134091	130928	131079	129222	133155	130936	131322	130076	132971	131030	141534	135052	133922	138493	135716	126059	136988	135302	131528	124783	130091	121966	131322	0.65053	0.312064	0.267015	0.0426296	1.20669	0.173041	0.187632	0.0589328	0.151117	0.710265	0.912065
456	AT1G12160.1;AT1G12130.1	AT1G12160.1	AT1G12160	12;2	12;2	AT1G12160.1 | Symbols: | Flavin-binding monooxygenase family protein | chr1:4126068-4128090 FORWARD LENGTH=468	43673	34346	43404	40633	42686	42414	41977	43632	43753	44208	44882	41114	47134	44349	46656	43297	41966	49422	48074	54506	54307	45484	46457	45286	42177	48519	47058	47330	38590	44871	43898	43297	0.933353	0.231069	0.217414	0.0503216	4.80913	0.0209633	0.0483976	0.145838	0.00215562	0.964358	0.92653
457	AT1G12200.1;AT1G63340.1;AT1G62580.1	AT1G12200.1	AT1G12200	11;1;1	10;1;1	AT1G12200.1 | Symbols: | Flavin-binding monooxygenase family protein | chr1:4137627-4139835 FORWARD LENGTH=465	85395	80218	89287	87505	92703	91230	98980	96304	99090	98855	100845	100412	93172	95794	97173	92591	92705	88584	88611	95925	96970	98463	96341	99056	97572	101238	102114	103270	93537	93079	98102	92591	2.87577	0.0521483	0.0809227	0.0906913	3.65965	0.0336769	0.0641379	0.110368	0.290252	0.607498	0.894872
458	AT1G12210.1	AT1G12210.1	AT1G12210	1	1	AT1G12210.1 | Symbols: RFL1 | RPS5-like 1 | chr1:4140948-4143605 FORWARD LENGTH=885	3686	3872	4040	4188	4203	4445	3347	3739	3734	3603	3649	2724	4628	4055	5242	4082																	2.32417	0.0724136	0.0990192	0.14632					1.93816	0.204009	0.792664
459	AT1G12230.1;AT1G12230.2	AT1G12230.1;AT1G12230.2	AT1G12230	17;17	17;17	AT1G12230.1 | Symbols: | Aldolase superfamily protein | chr1:4148050-4150708 FORWARD LENGTH=405;AT1G12230.2 | Symbols: | Aldolase superfamily protein | chr1:4148050-4150708 FORWARD LENGTH=427	291682	280549	276382	302575	292965	282925	330461	320131	324597	320677	331484	324686	304216	318771	345322	314896	281834	289361	275516	298614	291046	290449	320450	324230	342463	319062	318046	331733	286807	302594	294816	314896	0.904341	0.238256	0.221973	0.049878	1.25708	0.165032	0.181785	0.0558126	0.0232424	0.882846	0.923123
460	AT1G12240.1	AT1G12240.1	AT1G12240	17	13	AT1G12240.1 | Symbols: ATBETAFRUCT4, VAC-INV | Glycosyl hydrolases family 32 protein | chr1:4153699-4157457 FORWARD LENGTH=664	986522	1045996	1003214	1141621	1085636	1086992	1147103	1129743	1211155	1136996	1195712	1188410	1130737	1149106	1155683	1080165	1051669	981398	956861	1022806	965627	989373	1186114	1139504	1166668	1154269	1133888	1136671	1019683	992515	1030315	1080165	5.85678	0.0147287	0.0419452	0.126638	0.00245635	0.949239	0.55927	-0.00586098	0.0255198	0.876778	0.921729
461	AT1G12270.1	AT1G12270.1	AT1G12270	30	24	AT1G12270.1 | Symbols: Hop1 | stress-inducible protein, putative | chr1:4172105-4174575 FORWARD LENGTH=572	567888	495203	498148	549561	526560	516189	659776	647951	632296	624485	647163	628213	572321	628376	716048	609525	532017	517366	585636	580485	637807	619620	589169	614029	708287	606001	654316	657919	602287	627468	617739	609525	0.331257	0.463641	0.345872	0.0284298	11.1463	0.00421077	0.0206136	0.16876	1.25267	0.299113	0.834878
462	AT1G12310.1	AT1G12310.1	AT1G12310	14	5	AT1G12310.1 | Symbols: | Calcium-binding EF-hand family protein | chr1:4187500-4187946 REVERSE LENGTH=148	531370	422291	425189	569182	446347	510849	647119	508082	489355	501945	575044	660783	494530	579722	692995	544044	436295	422049	505247	490943	463841	498994	461899	469565	664630	448413	503689	543320	587035	577297	589440	544044	7.77312	0.00807677	0.0317457	0.146647	3.52822	0.0357753	0.0664206	0.092396	4.48356	0.0726403	0.699282
463	AT1G12350.1	AT1G12350.1	AT1G12350	8	5	AT1G12350.1 | Symbols: ATCOAB, COAB | 4-phospho-panto-thenoylcysteine synthetase | chr1:4198870-4200633 FORWARD LENGTH=317	65546	72002	65534	64568	65623	65390	54875	53837	52154	54306	55971	49554	63876	61587	60352	59865	55380	65198	77758	53976	64340	62639	50279	50601	58327	54473	50016	57223	60368	62045	63422	59865	0.938035	0.230121	0.216995	-0.0542961	3.90319	0.0300696	0.0597234	-0.132316	0.162683	0.700196	0.912065
464	AT1G12360.1	AT1G12360.1	AT1G12360	25	25	AT1G12360.1 | Symbols: KEU | Sec1/munc18-like (SM) proteins superfamily | chr1:4201172-4206144 FORWARD LENGTH=666	654899	665033	640868	616136	596404	613549	628688	630948	629122	637030	631154	620795	641107	638042	638149	641077	695610	713954	667543	649377	660561	666133	631379	638830	608747	662507	630736	659190	626729	648071	632197	641077	3.67279	0.034174	0.0631835	-0.102685	1.78536	0.103682	0.131953	-0.0719408	0.0535283	0.822884	0.919039
465	AT1G12370.1;AT1G12370.2	AT1G12370.1;AT1G12370.2	AT1G12370	1;1	1;1	AT1G12370.1 | Symbols: PHR1, UVR2 | photolyase 1 | chr1:4206500-4208842 REVERSE LENGTH=490;AT1G12370.2 | Symbols: PHR1, UVR2 | photolyase 1 | chr1:4206500-4208842 REVERSE LENGTH=496	5162	6050	6169	5315	6489	5876	6352	6264	6282	5947	6306	6502	5894	5856	5365	6471																	0.085839	0.706911	0.453968	0.0246072					0.0579819	0.816212	0.919039
466	AT1G12380.1;AT1G62870.1	AT1G12380.1	AT1G12380	3;1	3;1	AT1G12380.1 | Symbols: | unknown protein; BEST Arabidopsis thaliana protein match is: unknown protein (TAIR:AT1G62870.1); Has 173 Blast hits to 170 proteins in 34 species: Archae - 0; Bacteria - 4; Metazoa - 25; Fungi - 8; Plants - 123; Viruses - 7; Other	18541	17886	19296	16199	17024	15690	18711	19389	19414	20323	18116	18881	17743	18518	16638	19885																	8.53354	0.00658159	0.029163	-0.188055					0.0526582	0.824415	0.919039
467	AT1G12410.1	AT1G12410.1	AT1G12410	4	4	AT1G12410.1 | Symbols: CLPR2, NCLPP2, CLP2 | CLP protease proteolytic subunit 2 | chr1:4223099-4224954 FORWARD LENGTH=279	96079	105434	101530	101132	99750	99117	97590	102801	105024	98035	101108	107027	94508	92470	95734	96402	88262	84183	82340	99769	86050	79844	98247	99551	94016	85669	101174	80145	91454	88422	88843	96402	0.059723	0.754423	0.472678	-0.0145648	1.02709	0.205151	0.209767	0.060317	0.010181	0.92292	0.925416
468	AT1G12430.1;AT1G12430.2	AT1G12430.1;AT1G12430.2	AT1G12430	4;4	4;4	AT1G12430.1 | Symbols: PAK, ARK3 | armadillo repeat kinesin 3 | chr1:4234122-4238552 REVERSE LENGTH=919;AT1G12430.2 | Symbols: ARK3 | armadillo repeat kinesin 3 | chr1:4234122-4238552 REVERSE LENGTH=920	33422	30116	33015	28280	29967	27968	34173	35634	36613	36909	34167	34127	33608	32972	35627	33111	36721	33188	35621	33818	35453	34790	37210	36013	31773	36922	37004	34603	34770	33619	32300	33111	7.86179	0.00795418	0.0315949	-0.163382	0.0560022	0.754773	0.487674	-0.0202237	0.269883	0.62033	0.895715
469	AT1G12470.1;AT1G18370.1	AT1G12470.1	AT1G12470	19;1	19;1	AT1G12470.1 | Symbols: | zinc ion binding | chr1:4251359-4257201 FORWARD LENGTH=988	371993	357657	383374	319216	335619	333894	317255	329404	326753	338465	321286	314075	367749	346653	318875	345509	384247	395613	380441	366329	365413	370851	323508	323099	301144	345058	327460	338644	371909	369647	364093	345509	10.1152	0.00448553	0.0254795	-0.170838	1.86783	0.0972238	0.126423	-0.0735988	0.0444094	0.838365	0.919494
470	AT1G12500.1	AT1G12500.1	AT1G12500	2	2	AT1G12500.1 | Symbols: | Nucleotide-sugar transporter family protein | chr1:4263542-4264957 REVERSE LENGTH=361	25437	26646	24712	25600	24946	27794	26551	26320	26030	26454	26312	27560	26425	26156	24554	26407																	0.245137	0.526437	0.376117	0.0287367					0.146653	0.71436	0.912179
471	AT1G12600.1;AT4G23010.1;AT4G23010.2;AT4G23010.3	AT1G12600.1;AT4G23010.1;AT4G23010.2;AT4G23010.3	AT1G12600	2;1;1;1	1;1;1;1	AT1G12600.1 | Symbols: | UDP-N-acetylglucosamine (UAA) transporter family | chr1:4286414-4288859 REVERSE LENGTH=349;AT4G23010.1 | Symbols: ATUTR2, UTR2 | UDP-galactose transporter 2 | chr4:12060318-12062486 REVERSE LENGTH=345;AT4G23010.2 | Symbols: ATUTR2																	24829	25515	28694	26466	29519	26766	24729	24261	27960	24349	24870	27710	27903	27506	28566	28307					0.787424	0.262289	0.248557	0.0662303
472	AT1G12620.1	AT1G12620.1	AT1G12620	1	1	AT1G12620.1 | Symbols: | Pentatricopeptide repeat (PPR) superfamily protein | chr1:4294883-4296748 REVERSE LENGTH=621	27740	24478	32676	27568	28611	27914	24069	23723	25169	28241	29740	26833	27501	27909	25842	28765																	0.0261129	0.833519	0.501098	-0.0136769					18.2565	0.00647675	0.480446
473	AT1G12640.1	AT1G12640.1	AT1G12640	6	5	AT1G12640.1 | Symbols: | MBOAT (membrane bound O-acyl transferase) family protein | chr1:4303586-4305666 REVERSE LENGTH=462	160370	162058	156603	150733	151619	153058	155684	153185	154618	160016	160569	151743	168918	158493	165101	159480	173777	176338	163038	161572	160551	175961	166046	161197	160811	178169	157701	171109	163785	167008	172163	159480	1.78443	0.106477	0.127578	-0.0729531	0.553873	0.339868	0.294968	-0.043	0.291534	0.606683	0.894872
474	AT1G12740.1;AT1G12740.2	AT1G12740.1;AT1G12740.2	AT1G12740	1;1	1;1	AT1G12740.1 | Symbols: CYP87A2 | cytochrome P450, family 87, subfamily A, polypeptide 2 | chr1:4342462-4344569 FORWARD LENGTH=472;AT1G12740.2 | Symbols: CYP87A2 | cytochrome P450, family 87, subfamily A, polypeptide 2 | chr1:4342462-4344569 FORWARD LENGTH=	8409	8358	9398	8897	8903	8354	10358	11283	11557	10178	10583	10514	10803	10236	10148	9447																	9.01229e-05	0.990191	0.554629	-0.000606649					2.13266	0.186283	0.789444
475	AT1G12760.2;AT1G12760.1;AT1G63170.1	AT1G12760.2;AT1G12760.1	AT1G12760	3;3;1	3;3;1	AT1G12760.2 | Symbols: | Zinc finger, C3HC4 type (RING finger) family protein | chr1:4348941-4350512 FORWARD LENGTH=337;AT1G12760.1 | Symbols: | Zinc finger, C3HC4 type (RING finger) family protein | chr1:4348728-4350512 FORWARD LENGTH=408	18448	19443	19132	17561	19176	17691	19451	18493	18508	19631	18460	18112	19114	19752	18295	20702																	1.11173	0.192074	0.191997	-0.0671949					0.0628607	0.809498	0.919039
476	AT1G12775.1	AT1G12775.1	AT1G12775	4	3	AT1G12775.1 | Symbols: | Pentatricopeptide repeat (PPR) superfamily protein | chr1:4353906-4355840 FORWARD LENGTH=644	10801	11373	10163	11169	10734	10989	10732	11309	12006	13732	11543	11292	11548	11784	11113	11683	14625	11473	12923	11777	11043	14076	13368	13725	13260	14520	12359	15203	13198	13327	13197	11683	0.128173	0.645713	0.42801	0.0245509	0.670468	0.298382	0.271761	-0.0807863	2.36696	0.166579	0.776061
477	AT1G12780.1	AT1G12780.1	AT1G12780	15	10	AT1G12780.1 | Symbols: UGE1, ATUGE1 | UDP-D-glucose/UDP-D-galactose 4-epimerase 1 | chr1:4356124-4358120 REVERSE LENGTH=351	530372	497572	526522	529448	530603	514002	563475	585072	548122	574200	559692	600165	471459	479307	553644	536437	478564	479759	522363	556662	546569	551443	553746	560982	566500	530365	548229	510798	510159	527827	520612	536437	0.132223	0.640518	0.42645	0.0180651	10.0821	0.00534819	0.0231868	0.160281	0.468905	0.51639	0.885806
478	AT1G12820.1	AT1G12820.1	AT1G12820	5	3	AT1G12820.1 | Symbols: AFB3 | auxin signaling F-box 3 | chr1:4368879-4370780 REVERSE LENGTH=577	7395	8783	8856	6600	6516	7048	7426	7802	8202	7494	7585	6372	8843	7392	7072	7300	6813	5882	6424	6410	6842	5512	6048	6857	6743	6219	7391	7041	6929	7093	6846	7300	14.8677	0.00189108	0.0192514	-0.312107	0.0480081	0.772642	0.495613	-0.0270397	3.61102	0.0982715	0.728678
479	AT1G12840.1	AT1G12840.1	AT1G12840	26	26	AT1G12840.1 | Symbols: DET3, ATVHA-C | vacuolar ATP synthase subunit C (VATC) / V-ATPase C subunit / vacuolar proton pump C subunit (DET3) | chr1:4375584-4378220 FORWARD LENGTH=375	2162744	2297433	2169760	2321238	2315072	2290051	1954083	1977760	1973156	1975258	1967014	1914962	2078816	2080285	2023937	2059192	2148379	2178740	2146219	1992594	2059676	2130931	2020132	1963268	2017866	2010864	1971464	2079413	2167547	2151826	2197910	2059192	1.50867	0.133609	0.149941	0.0631024	1.43465	0.14042	0.163318	-0.0661559	0.359047	0.569225	0.893614
480	AT1G12850.1	AT1G12850.1	AT1G12850	4	4	AT1G12850.1 | Symbols: | Phosphoglycerate mutase family protein | chr1:4380022-4381577 REVERSE LENGTH=405	34531	34776	36157	34595	32879	34124	33409	32227	33814	33364	32096	33956	35405	36982	33819	35406	44299	41837	38403	28885	31767	33346	27321	32720	28190	33842	29991	33572	35986	37091	38940	35406	0.866478	0.247568	0.227666	-0.0538786	30.9038	0.00027623	0.00439114	-0.405896	0.0265166	0.874153	0.921655
481	AT1G12900.4;AT1G12900.3;AT1G12900.1;AT1G12900.2	AT1G12900.4;AT1G12900.3;AT1G12900.1;AT1G12900.2	AT1G12900	10;10;10;8	3;3;3;1	AT1G12900.4 | Symbols: GAPA-2 | glyceraldehyde 3-phosphate dehydrogenase A subunit 2 | chr1:4392634-4393850 REVERSE LENGTH=350;AT1G12900.3 | Symbols: GAPA-2 | glyceraldehyde 3-phosphate dehydrogenase A subunit 2 | chr1:4392634-4393850 REVERSE LENGTH=350;AT	19423	15724	21067	18476	17883	13424	20695	21175	21232	21276	19345	28549	17520	17733	16066	18424	14408	13908	16582	18868	14996	15986	19185	21618	19020	16426	22132	15809	18279	16515	15065	18424	7.53154	0.0085631	0.0323784	-0.175276	2.86256	0.0503853	0.0820333	0.150942	5.37676	0.0547326	0.674571
482	AT1G12910.1	AT1G12910.1	AT1G12910	6	4	AT1G12910.1 | Symbols: ATAN11, LWD1 | Transducin/WD40 repeat-like superfamily protein | chr1:4395114-4396154 REVERSE LENGTH=346	62285	65720	61525	65330	64013	62400	57816	58550	57683	58680	59963	55347	65465	64198	65326	62466	57842	58530	59093	59121	58548	60858	60952	61955	63264	62719	63664	61917	62105	61075	62819	62466	0.106118	0.675689	0.440481	0.0167477	0.180775	0.578343	0.413382	0.024959	0.0363239	0.853298	0.920759
483	AT1G12920.1	AT1G12920.1	AT1G12920	16	6	AT1G12920.1 | Symbols: ERF1-2 | eukaryotic release factor 1-2 | chr1:4396555-4397859 REVERSE LENGTH=434	393264	387737	378087	378667	389542	368978	390276	397473	404177	369402	357620	397846	401035	411981	364657	380364	401856	384218	373504	365208	380614	326305	319613	394088	355893	376112	404477	380981	351968	379475	369696	380364	0.248392	0.524086	0.375068	-0.0275206	4.6203	0.0225023	0.0504896	-0.113124	7.07024	0.0351735	0.651894
484	AT1G12930.1	AT1G12930.1	AT1G12930	5	5	AT1G12930.1 | Symbols: | ARM repeat superfamily protein | chr1:4398588-4405495 REVERSE LENGTH=1005	23350	24202	22561	21124	20848	21922	23253	23118	22636	24042	23104	22658	24371	22090	22854	23659	19856	22866	23519	26875	28581	19327	17426	19050	22380	17403	22948	21125	20893	26317	21656	23659	4.78154	0.0215876	0.0501817	-0.134002	4.48928	0.0236978	0.0522199	0.174986	0.0349725	0.85574	0.920759
485	AT1G12970.1	AT1G12970.1	AT1G12970	8	7	AT1G12970.1 | Symbols: PIRL3 | plant intracellular ras group-related LRR 3 | chr1:4423727-4425632 FORWARD LENGTH=464	60601	61107	57725	62342	63616	61849	61462	61045	59881	63144	60761	62694	57399	59290	58358	59842	60265	61176	63852	63871	60288	60489	53822	56423	51951	54174	52598	54391	59026	60824	59979	59842	1.49297	0.135709	0.15158	0.0658056	0.00149007	0.959889	0.563072	-0.00503074	0.39425	0.55109	0.891415
486	AT1G13000.2;AT1G13000.1	AT1G13000.2;AT1G13000.1	AT1G13000	6;6	4;4	AT1G13000.2 | Symbols: | Protein of unknown function (DUF707) | chr1:4436402-4438693 REVERSE LENGTH=401;AT1G13000.1 | Symbols: | Protein of unknown function (DUF707) | chr1:4436402-4438693 REVERSE LENGTH=401	12288	12674	11838	12296	11466	12037	12285	11989	11804	12364	12939	11545	12290	12648	12165	12413	12156	15667	12965	12327	10958	12160	11988	10812	11054	13272	10178	12177	12559	12231	11721	12413	0.30849	0.479381	0.353655	-0.0397865	4.24954	0.0258124	0.0545365	-0.202563	0.143852	0.716907	0.912806
487	AT1G13020.1	AT1G13020.1	AT1G13020	17	16	AT1G13020.1 | Symbols: EIF4B2 | eukaryotic initiation factor 4B2 | chr1:4440927-4443520 REVERSE LENGTH=549	112160	94528	97471	110359	104648	102548	153710	139613	125499	124544	135687	135021	119053	130955	172083	125020	90015	81278	94515	109648	115991	122317	112175	108503	181070	109373	125651	138076	113296	108967	106184	125020	1.41728	0.145398	0.158593	0.0621808	44.9635	3.48189e-05	0.000882353	0.38852	5.90862	0.0464515	0.65585
488	AT1G13030.1	AT1G13030.1	AT1G13030	2	2	AT1G13030.1 | Symbols: | sphere organelles protein-related | chr1:4444284-4447278 REVERSE LENGTH=608	1353	1854	2259	1832	2344	2396	5706	4559	4994	4821	4898	4334	1848	2683	5084	3606	3470	3851	3455	4092	4400	4570	3555	3908	4104	4410	3958	4684	2833	3492	3298	3606	5.13517	0.0186636	0.0467231	0.265847	4.33577	0.0250348	0.0537369	0.277554	2.3262	0.169858	0.778638
489	AT1G13060.1;AT1G13060.2	AT1G13060.1;AT1G13060.2	AT1G13060	11;10	5;5	AT1G13060.1 | Symbols: PBE1 | 20S proteasome beta subunit E1 | chr1:4452641-4454663 FORWARD LENGTH=274;AT1G13060.2 | Symbols: PBE1 | 20S proteasome beta subunit E1 | chr1:4452641-4454663 FORWARD LENGTH=298	378602	367503	395774	401901	408539	396865	414227	430507	426410	415015	421304	480802	380913	386087	401570	402930	362925	375436	366556	449661	409566	407382	420052	427776	415764	412994	426774	409094	356764	370791	380086	402930	2.35007	0.071246	0.098205	0.0803804	14.826	0.00207985	0.0141102	0.197033	1.5053	0.257095	0.815896
490	AT1G13080.1;AT1G13080.2	AT1G13080.1;AT1G13080.2	AT1G13080	20;15	19;14	AT1G13080.1 | Symbols: CYP71B2 | cytochrome P450, family 71, subfamily B, polypeptide 2 | chr1:4459212-4460807 FORWARD LENGTH=502;AT1G13080.2 | Symbols: CYP71B2 | cytochrome P450, family 71, subfamily B, polypeptide 2 | chr1:4459493-4460807 FORWARD LENGTH=	632665	656428	656887	611728	588208	573697	519856	556520	574679	635482	526701	548029	557400	518916	481397	586737	689374	750558	685162	735990	699829	660686	635107	571577	503147	611756	560179	523222	608063	604140	560856	586737	6.27412	0.0128256	0.039226	-0.133789	0.105169	0.669826	0.452693	-0.0195404	1.46414	0.263885	0.820067
491	AT1G13090.1	AT1G13090.1	AT1G13090	13	8	AT1G13090.1 | Symbols: CYP71B28 | cytochrome P450, family 71, subfamily B, polypeptide 28 | chr1:4461846-4463400 FORWARD LENGTH=490	138808	147183	142985	138623	138479	140647	133989	136486	137611	146206	134554	131267	139684	134543	130091	141252	149545	146949	139645	147708	149142	142940	147905	140186	135699	146864	147203	141549	143181	136307	137897	141252	0.474613	0.385018	0.30752	-0.0382606	0.0718438	0.724615	0.475657	0.0120268	0.0261384	0.875117	0.921655
492	AT1G13100.1	AT1G13100.1	AT1G13100	6	2	AT1G13100.1 | Symbols: CYP71B29 | cytochrome P450, family 71, subfamily B, polypeptide 29 | chr1:4463983-4465538 FORWARD LENGTH=490	10376	10459	11749	10821	9937	10453	12073	11673	11691	11615	10412	11487	11268	10802	10572	11625																	0.700215	0.294895	0.25618	-0.0621091					2.00156	0.198511	0.791296
493	AT1G13110.1	AT1G13110.1	AT1G13110	12	7	AT1G13110.1 | Symbols: CYP71B7 | cytochrome P450, family 71 subfamily B, polypeptide 7 | chr1:4467272-4468857 FORWARD LENGTH=504	108400	121488	119397	111252	107987	113365	90646	98258	100524	109707	87733	84137	93643	88583	79880	100298	113073	120185	110421	106008	105590	111306	105148	92984	88501	100371	99227	93824	111627	105412	105288	100298	1.63193	0.120979	0.139835	-0.0705992	2.29893	0.0709239	0.102153	-0.0899564	1.68631	0.232283	0.803854
494	AT1G13120.1	AT1G13120.1	AT1G13120	1	1	AT1G13120.1 | Symbols: emb1745 | embryo defective 1745 | chr1:4469334-4472775 REVERSE LENGTH=611	6751	6537	7566	7365	6689	6615	7618	7254	8546	7656	7309	7848	7741	7245	6838	7069																	0.0199757	0.854628	0.509053	-0.0128555					0.38719	0.554723	0.891415
495	AT1G13130.1	AT1G13130.1	AT1G13130	5	5	AT1G13130.1 | Symbols: | Cellulase (glycosyl hydrolase family 5) protein | chr1:4474726-4477820 FORWARD LENGTH=552	21764	22637	22504	22326	23663	24263	19961	19198	18703	19050	20116	20974	19585	19667	19935	20897	20091	19138	21232	21635	20390	19471	21010	21736	20566	22149	21731	19202	21054	20235	20943	20897	1.37827	0.14996	0.162147	0.0704253	0.103331	0.672718	0.453958	0.0244877	0.839306	0.387734	0.856109
496	AT1G13140.2;AT1G13150.1;AT1G13140.1	AT1G13140.2;AT1G13150.1;AT1G13140.1	AT1G13140	2;2;2	1;1;1	AT1G13140.2 | Symbols: CYP86C3 | cytochrome P450, family 86, subfamily C, polypeptide 3 | chr1:4478667-4480271 REVERSE LENGTH=508;AT1G13150.1 | Symbols: CYP86C4 | cytochrome P450, family 86, subfamily C, polypeptide 4 | chr1:4481995-4483584 REVERSE LENGTH=	10475	10669	9626	10147	10074	10426	6602	6231	7489	7868	7623	6958	8637	7781	8174	9386																	0.00378339	0.935416	0.537238	-0.00577859					3.61994	0.0979643	0.728678
497	AT1G13180.1	AT1G13180.1	AT1G13180	4	3	AT1G13180.1 | Symbols: DIS1, ARP3, ATARP3 | Actin-like ATPase superfamily protein | chr1:4495394-4498204 FORWARD LENGTH=427	45893	45923	45921	44713	47181	46156	42596	42651	44407	40929	42185	41840	44902	44185	44998	43590																	0.00535456	0.92418	0.533757	0.00327473					1.88259	0.209527	0.794737
498	AT1G13190.1	AT1G13190.1	AT1G13190	2	2	AT1G13190.1 | Symbols: | RNA-binding (RRM/RBD/RNP motifs) family protein | chr1:4499633-4501354 FORWARD LENGTH=573																	13442	12669	14622	14596	15283	15763	14201	15851	16425	16933	16225	15333	15577	15924	15013	14258					3.27609	0.040838	0.0723396	0.164164
499	AT1G13210.1	AT1G13210.1	AT1G13210	10	8	AT1G13210.1 | Symbols: ACA.l | autoinhibited Ca2+/ATPase II | chr1:4509252-4513774 REVERSE LENGTH=1203	32859	31717	31673	26844	27460	27877	31033	31267	29832	32129	30570	30686	32354	30723	33670	32709	24866	31358	26146	34056	37676	28214	30436	29276	31238	25122	37108	26067	27520	30662	25521	32709	15.2889	0.00183682	0.0192514	-0.227967	13.6987	0.00266017	0.0162323	0.27903	0.0697055	0.799871	0.91812
500	AT1G13280.1	AT1G13280.1	AT1G13280	8	6	AT1G13280.1 | Symbols: AOC4 | allene oxide cyclase 4 | chr1:4547624-4548552 FORWARD LENGTH=254	388865	418989	399705	423548	427476	407599	389217	370750	377638	373796	398632	399986	346057	363576	413551	392462	400444	398552	384119	379641	385406	382643	363668	339183	388141	362492	343953	382806	404882	408395	420254	392462	1.31098	0.159757	0.168851	0.0597525	0.627711	0.312888	0.280175	-0.0438573	1.0571	0.336884	0.843983
501	AT1G13300.1	AT1G13300.1	AT1G13300	1	1	AT1G13300.1 | Symbols: HRS1 | myb-like transcription factor family protein | chr1:4556977-4558591 FORWARD LENGTH=344	9476	8549	9289	9701	8464	9361	9647	10059	10232	10424	9042	9126	9270	9531	10240	8983																	0.0239001	0.841206	0.504377	0.0111544					1.28435	0.293492	0.834878
502	AT1G13320.1;AT1G13320.3;AT1G13320.2	AT1G13320.1;AT1G13320.3;AT1G13320.2	AT1G13320	22;22;20	13;13;12	AT1G13320.1 | Symbols: PP2AA3 | protein phosphatase 2A subunit A3 | chr1:4563692-4567348 REVERSE LENGTH=587;AT1G13320.3 | Symbols: PP2AA3 | protein phosphatase 2A subunit A3 | chr1:4563692-4567348 REVERSE LENGTH=587;AT1G13320.2 | Symbols: PP2AA3 | protei	606630	645987	610883	556670	552483	566103	530481	529387	528225	534217	529902	476054	648998	623084	585708	593036	650297	700198	657254	551662	594060	610362	550084	542984	562141	593613	532997	625882	627559	654065	638103	593036	8.24118	0.00716841	0.0302581	-0.153633	13.6716	0.00266017	0.0162323	-0.193217	2.3845	0.165147	0.775042
503	AT1G13360.3;AT1G13360.2;AT1G13360.1	AT1G13360.3;AT1G13360.2;AT1G13360.1	AT1G13360	1;1;1	1;1;1	AT1G13360.3 | Symbols: | unknown protein; FUNCTIONS IN: molecular_function unknown; INVOLVED IN: biological_process unknown; LOCATED IN: cellular_component unknown; BEST Arabidopsis thaliana protein match is: unknown protein (TAIR:AT3G25870.1). | chr1:457	6750	7059	7201	8625	7826	7755	10434	8762	8522	8735	8758	10674	7673	8667	10552	8895	7997	8939	7603	9431	7410	8076	8719	8661	7442	7640	8769	7960	7246	7625	8053	8895	6.50902	0.0118428	0.0380051	0.204289	0.0454661	0.778141	0.497364	0.0220539	0.0590096	0.814469	0.919039
504	AT1G13380.1	AT1G13380.1	AT1G13380	2	2	AT1G13380.1 | Symbols: | Protein of unknown function (DUF1218) | chr1:4589218-4590362 REVERSE LENGTH=188	6252	5590	6930	6762	6250	6803	8388	6770	6620	7016	7510	7515	6216	6385	8127	6242	6562	6138	5941	5159	5831	6227	5720	5763	5962	6284	6517	6491	6154	6459	6194	6242	0.91088	0.236618	0.220902	0.0780106	0.903557	0.231917	0.228366	-0.114645	0.0315084	0.862793	0.921341
505	AT1G13420.1;AT2G14920.1	AT1G13420.1	AT1G13420	21;2	16;0	AT1G13420.1 | Symbols: ATST4B, ST4B | sulfotransferase 4B | chr1:4604871-4605866 FORWARD LENGTH=331	632638	639777	612505	609878	631259	634190	746924	687031	678598	618352	743901	613063	718366	739878	820489	659255	647894	597089	642466	536591	602755	635658	612321	696678	834792	707446	632550	815148	672843	688627	737307	659255	0.0140395	0.877884	0.516842	-0.00736111	2.84598	0.0511955	0.0829286	-0.0886154	9.79588	0.0199639	0.583592
506	AT1G13430.1	AT1G13430.1	AT1G13430	5	1	AT1G13430.1 | Symbols: ATST4C, ST4C | sulfotransferase 4C | chr1:4606530-4607585 FORWARD LENGTH=351	17184	18324	16311	14306	17174	14664	15512	18343	16408	18689	16121	15761	17454	18778	14841	17141																	6.62638	0.0114811	0.03763	-0.167338					0.000908325	0.97691	0.928783
507	AT1G13440.1;AT1G13440.2	AT1G13440.1;AT1G13440.2	AT1G13440	30;26	3;3	AT1G13440.1 | Symbols: GAPC-2, GAPC2 | glyceraldehyde-3-phosphate dehydrogenase C2 | chr1:4608465-4610494 REVERSE LENGTH=338;AT1G13440.2 | Symbols: GAPC-2, GAPC2 | glyceraldehyde-3-phosphate dehydrogenase C2 | chr1:4608465-4610494 REVERSE LENGTH=310	638226	658373	744147	718948	746766	744515	731050	816202	796012	672501	620434	737792	635331	575597	479477	638595	652303	633227	636292	782396	666212	739565	769856	755487	601366	756130	711490	660067	624450	617677	565984	638595	4.92287	0.0202834	0.048782	0.115099	13.3974	0.00275534	0.0164404	0.187252	39.876	0.00132137	0.327778
508	AT1G13460.2;AT1G13460.1	AT1G13460.2;AT1G13460.1	AT1G13460	9;9	4;4	AT1G13460.2 | Symbols: | Protein phosphatase 2A regulatory B subunit family protein | chr1:4616504-4618180 FORWARD LENGTH=492;AT1G13460.1 | Symbols: | Protein phosphatase 2A regulatory B subunit family protein | chr1:4616504-4618180 FORWARD LENGTH=492	75174	78487	80116	70111	74354	71976	80456	84627	84590	79064	86893	76141	74838	77597	81264	77256																	4.10106	0.0281471	0.0567734	-0.111159					1.78179	0.220959	0.798259
509	AT1G13520.1	AT1G13520.1	AT1G13520	6	6	AT1G13520.1 | Symbols: | Protein of unknown function (DUF1262) | chr1:4631857-4633223 REVERSE LENGTH=387	27487	25978	29715	27912	33334	41339	20882	19675	19151	19871	21228	22770	20210	20411	21027	23669	21888	25372	22717	25968	26096	26194	25849	27320	24231	23322	24025	22886	25692	22164	24929	23669	26.5048	0.000655145	0.0170572	0.302511	4.27173	0.0256337	0.0545064	0.161357	2.94423	0.128278	0.747782
510	AT1G13560.1	AT1G13560.1	AT1G13560	4	2	AT1G13560.1 | Symbols: AAPT1, ATAAPT1 | aminoalcoholphosphotransferase 1 | chr1:4638834-4641691 REVERSE LENGTH=389	48700	53769	48800	50816	47846	51383	48808	47956	49183	51490	50301	50922	51466	49114	48572	49695	53842	60347	50458	53985	56264	50141	53914	54840	49921	53548	55536	50104	49241	51056	45121	49695	0.0361714	0.805394	0.491476	-0.0117211	0.271133	0.497319	0.377572	-0.037792	1.87302	0.210764	0.794737
511	AT1G13580.1;AT1G13580.3;AT1G13580.2	AT1G13580.1;AT1G13580.3;AT1G13580.2	AT1G13580	1;1;1	1;1;1	AT1G13580.1 | Symbols: LAG13 | LAG1 longevity assurance homolog 3 | chr1:4645380-4646765 REVERSE LENGTH=239;AT1G13580.3 | Symbols: LAG13 | LAG1 longevity assurance homolog 3 | chr1:4645006-4646765 REVERSE LENGTH=308;AT1G13580.2 | Symbols: LAG13 | LAG1 long	4373	5171	4565	4590	4780	5257	3485	3836	3871	3414	3473	3729	4510	4612	3412	3800																	0.335955	0.460609	0.344441	0.0520182					0.852841	0.384525	0.855675
512	AT1G13690.1	AT1G13690.1	AT1G13690	10	10	AT1G13690.1 | Symbols: ATE1 | ATPase E1 | chr1:4693380-4694179 FORWARD LENGTH=177	82250	74140	74872	97809	79853	88541	98639	88597	83259	85840	93681	108135	79673	91274	95555	87605	80205	80360	88536	87853	89538	93602	86568	87872	99104	82278	90629	92416	90720	93424	90652	87605	13.9077	0.00207998	0.019382	0.202999	4.31991	0.0251277	0.0538557	0.121525	4.3616	0.0759781	0.706201
513	AT1G13700.1	AT1G13700.1	AT1G13700	2	2	AT1G13700.1 | Symbols: PGL1 | 6-phosphogluconolactonase 1 | chr1:4694475-4695600 REVERSE LENGTH=268	9542	9604	9243	9587	9295	9517	9883	8771	9343	9521	9484	10602	8492	8535	8691	10233																	0.000345886	0.981021	0.552034	0.000508099					1.25917	0.29787	0.834878
514	AT1G13730.1	AT1G13730.1	AT1G13730	8	8	AT1G13730.1 | Symbols: | Nuclear transport factor 2 (NTF2) family protein with RNA binding (RRM-RBD-RNP motifs) domain | chr1:4710519-4712332 FORWARD LENGTH=428	175138	171147	166003	183249	179014	175670	199299	191734	193430	186984	202324	199530	197348	199007	213750	194988	173683	182189	172341	203047	186488	165517	187172	195398	209360	179845	196624	188293	175548	180220	173958	194988	1.76924	0.107966	0.128927	0.0704714	1.78921	0.103403	0.131754	0.0715031	0.00701004	0.936277	0.925764
515	AT1G13750.1	AT1G13750.1	AT1G13750	15	13	AT1G13750.1 | Symbols: | Purple acid phosphatases superfamily protein | chr1:4715490-4718091 REVERSE LENGTH=613	201485	214453	218631	204332	218645	225555	196574	187701	183810	187012	198008	208667	201661	202663	189495	208112	193901	207878	198653	220581	214173	202771	203736	200107	200238	188533	205283	201635	198257	201655	197855	208112	0.361774	0.445131	0.337339	0.0314007	2.77879	0.0532799	0.08476	0.086481	2.42809	0.161915	0.772749
516	AT1G13770.2;AT1G13770.1	AT1G13770.2;AT1G13770.1	AT1G13770	1;1	1;1	AT1G13770.2 | Symbols: RUS3 | Protein of unknown function, DUF647 | chr1:4722243-4724345 FORWARD LENGTH=353;AT1G13770.1 | Symbols: RUS3 | Protein of unknown function, DUF647 | chr1:4721717-4724345 FORWARD LENGTH=440	16126	16168	16621	15022	16337	15642	18002	17116	17798	17385	18282	15932	15686	15060	15672	16643																	0.759454	0.277018	0.245711	-0.0575855					0.640106	0.449288	0.872308
517	AT1G13830.1	AT1G13830.1	AT1G13830	2	2	AT1G13830.1 | Symbols: | Carbohydrate-binding X8 domain superfamily protein | chr1:4739999-4740926 REVERSE LENGTH=197	63844	72963	62582	74795	71029	80734	41067	38552	40250	40162	40227	34054	59956	57619	48775	55793	64157	70969	63553	51081	52220	60129	45117	40175	47388	51912	41155	54416	58490	62884	58649	55793	11.608	0.00313304	0.022208	0.184295	18.857	0.000898329	0.00823404	-0.281767	2.81557	0.135351	0.750632
518	AT1G13870.1	AT1G13870.1	AT1G13870	6	6	AT1G13870.1 | Symbols: DRL1, AtKTI12 | calmodulin binding;purine nucleotide binding | chr1:4747437-4748345 REVERSE LENGTH=302	38488	39748	38036	39088	38634	38637	40099	38844	40139	40449	40196	40848	38892	39487	40022	40576	34048	35174	34617	39565	38310	36347	37596	38715	39121	38459	41199	39074	35948	37743	35913	40576	0.00133961	0.961923	0.546158	0.00107909	3.73249	0.0324164	0.0625112	0.137492	0.242378	0.638747	0.899781
519	AT1G13900.1	AT1G13900.1	AT1G13900	17	17	AT1G13900.1 | Symbols: | Purple acid phosphatases superfamily protein | chr1:4753494-4755554 REVERSE LENGTH=656	355159	340983	344093	362657	344976	350770	365471	355347	343208	358883	358230	374505	342688	349242	365049	360935	337956	369357	400303	371208	393820	350987	396598	372811	407102	368294	385262	394289	398051	404769	400323	360935	0.237187	0.532934	0.378968	0.0249796	0.0779379	0.713505	0.471077	0.0108986	0.711799	0.426179	0.867876
520	AT1G13920.1	AT1G13920.1	AT1G13920	2	2	AT1G13920.1 | Symbols: | Remorin family protein | chr1:4758188-4759754 FORWARD LENGTH=345																	16856	17701	16219	22786	20777	19039	20056	19067	18119	17519	20263	16277	15472	16009	16939	18411					12.4844	0.00332869	0.0185271	0.302062
521	AT1G13930.3;AT1G13930.2;AT1G13930.1	AT1G13930.3;AT1G13930.2;AT1G13930.1	AT1G13930	12;12;12	11;11;11	AT1G13930.3 | Symbols: | Involved in response to salt stress. Knockout mutants are hypersensitive to salt stress. | chr1:4761091-4761558 FORWARD LENGTH=155;AT1G13930.2 | Symbols: | Involved in response to salt stress. Knockout mutants are hypersensitiv	961871	679472	638057	1042374	733462	930382	1179102	828413	796122	902693	985309	1221003	810417	1001759	1272889	939154	706207	675473	902056	667410	781472	872333	672507	716136	1129305	623348	830726	904572	1177517	1084916	1075001	939154	22.7906	0.000799839	0.0170572	0.247624	0.293354	0.480669	0.3703	0.0234843	18.3038	0.00641653	0.480446
522	AT1G13950.1	AT1G13950.1	AT1G13950	6	3	AT1G13950.1 | Symbols: EIF-5A, ELF5A-1, ATELF5A-1, EIF5A | eukaryotic elongation factor 5A-1 | chr1:4773631-4774668 FORWARD LENGTH=158	88087	72028	75686	97228	81690	88771	106212	95307	90751	98397	101890	116586	80161	90182	109211	85979	74082	63023	82168	76998	75199	89023	75346	87772	97445	78437	85412	83563	100377	92861	98084	85979	11.5403	0.00318931	0.0224788	0.182988	5.35273	0.0172238	0.0427669	0.137621	8.19099	0.0276283	0.618248
523	AT1G13960.2;AT1G13960.1	AT1G13960.2;AT1G13960.1	AT1G13960	3;3	3;3	AT1G13960.2 | Symbols: WRKY4 | WRKY DNA-binding protein 4 | chr1:4776622-4779043 FORWARD LENGTH=487;AT1G13960.1 | Symbols: WRKY4 | WRKY DNA-binding protein 4 | chr1:4776622-4779043 FORWARD LENGTH=514	2338	2596	2438	2930	2855	2685	3351	3470	2687	3293	3589	3044	3028	2939	4120	2667	2314	2540	2315	2533	2545	2332	2404	2608	2320	2748	2500	2259	2239	2148	2202	2667	3.32292	0.0410109	0.0698153	0.200306	0.104787	0.670402	0.452963	0.0477017	0.371485	0.562943	0.891585
524	AT1G13980.2;AT1G13980.1	AT1G13980.2;AT1G13980.1	AT1G13980	24;24	20;20	AT1G13980.2 | Symbols: GN | sec7 domain-containing protein | chr1:4789587-4794397 FORWARD LENGTH=1451;AT1G13980.1 | Symbols: GN, VAN7, EMB30 | sec7 domain-containing protein | chr1:4789587-4794397 FORWARD LENGTH=1451	219139	225230	216229	181603	186040	183040	229222	224861	226545	237048	233028	220743	242205	226281	239821	232734	249584	258158	253695	229613	236508	245466	224615	247318	217614	260765	243017	254440	239642	228810	242928	232734	23.6734	0.000741559	0.0170572	-0.262551	3.25102	0.0412813	0.0727451	-0.0976845	0.1482	0.712807	0.912065
525	AT1G14000.1	AT1G14000.1	AT1G14000	22	21	AT1G14000.1 | Symbols: VIK | VH1-interacting kinase | chr1:4797606-4800043 FORWARD LENGTH=438	241013	244827	261963	240548	251660	239609	262252	268870	272009	267171	273177	272974	225990	230120	251649	253705	241011	237911	242641	287999	275947	271422	267419	262499	266373	259180	265258	260831	231013	241452	233546	253705	0.31222	0.476383	0.352174	-0.0311753	16.5136	0.00139276	0.0109091	0.211287	0.0907112	0.77221	0.914424
526	AT1G14010.1	AT1G14010.1	AT1G14010	7	7	AT1G14010.1 | Symbols: | emp24/gp25L/p24 family/GOLD family protein | chr1:4800385-4801790 REVERSE LENGTH=212	145751	135857	146638	151976	154749	159149	144094	139692	142861	142369	148776	150947	149751	147198	147137	152769	155436	153478	149274	147841	144374	144434	155998	152688	154650	159436	145609	156315	149089	151166	150830	152769	5.18658	0.0182134	0.0461691	0.1215	1.46373	0.136896	0.16052	-0.0694656	1.42655	0.269698	0.822876
527	AT1G14040.1	AT1G14040.1	AT1G14040	3	3	AT1G14040.1 | Symbols: | EXS (ERD1/XPR1/SYG1) family protein | chr1:4810488-4814543 FORWARD LENGTH=813	5033	4524	4741	4478	4525	4340	4489	4647	4618	4949	4655	4858	4694	4257	5299	5099	6388	3918	4968	6145	4824	7363	6906	4744	3885	5543	5953	5178	4002	3946	4515	5099	1.12113	0.190179	0.190523	-0.0997303	4.85978	0.0204666	0.0475566	0.263286	0.628679	0.453602	0.872927
528	AT1G14060.1	AT1G14060.1	AT1G14060	6	6	AT1G14060.1 | Symbols: | GCK domain-containing protein | chr1:4817354-4817893 REVERSE LENGTH=179	61877	56304	51220	62916	65345	62253	54090	53932	52779	55336	49854	60006	57988	58336	39864	54534	56114	57101	56185	48878	51586	51602	51392	50314	52675	54613	50990	57158	56809	57354	56585	54534	9.83074	0.00471061	0.02573	0.169455	5.38549	0.0171425	0.0427126	-0.155736	0.529691	0.490285	0.878099
529	AT1G14070.1;AT1G14110.1	AT1G14070.1	AT1G14070	6;1	4;0	AT1G14070.1 | Symbols: FUT7 | fucosyltransferase 7 | chr1:4818548-4820150 FORWARD LENGTH=509	29627	32197	30441	31044	29264	29781	27571	29953	31192	29636	27571	28336	27863	28323	28204	31172	33413	33704	32446	33690	31476	33515	30823	27954	28279	30929	28389	28978	29213	32656	32494	31172	0.333556	0.461881	0.345141	-0.0344325	0.0199731	0.85139	0.523826	-0.0128374	1.52765	0.253639	0.813958
530	AT1G14080.1	AT1G14080.1	AT1G14080	11	8	AT1G14080.1 | Symbols: FUT6, ATFUT6 | fucosyltransferase 6 | chr1:4822580-4824218 FORWARD LENGTH=519	106203	111233	109288	110070	108853	111199	101834	102866	103894	104493	108801	103203	110810	108015	108276	111202	117376	132331	115269	118704	117054	120059	114202	95486	103405	116856	97553	105091	101566	108591	113878	111202	0.0871907	0.704488	0.453262	0.0149269	0.337054	0.451574	0.355321	-0.0366662	0.586147	0.469134	0.876648
531	AT1G14120.1	AT1G14120.1	AT1G14120	8	8	AT1G14120.1 | Symbols: | 2-oxoglutarate (2OG) and Fe(II)-dependent oxygenase superfamily protein | chr1:4833648-4834833 REVERSE LENGTH=312	139844	142455	137234	153880	154131	159662	171584	164652	165251	173416	157439	178446	162106	173895	168339	157245	138170	131883	133701	140999	138081	150877	158808	177693	169931	163173	183447	173412	146537	136334	143733	157245	8.55816	0.00655748	0.029163	0.156716	2.79406	0.0526857	0.0842815	0.0907158	0.15422	0.707561	0.912065
532	AT1G14130.1	AT1G14130.1	AT1G14130	6	6	AT1G14130.1 | Symbols: | 2-oxoglutarate (2OG) and Fe(II)-dependent oxygenase superfamily protein | chr1:4836041-4837040 REVERSE LENGTH=308	67853	62732	68257	64593	63755	67694	76550	78356	76158	76557	76262	81032	65401	67743	72152	70496	57196	57728	64243	75528	75379	72268	83744	85145	76034	73742	85557	66396	73215	67074	65973	70496	0.125316	0.650008	0.429541	-0.0204597	25.7517	0.000362117	0.00439437	0.31687	0.0631277	0.809139	0.919039
533	AT1G14140.1	AT1G14140.1	AT1G14140	5	5	AT1G14140.1 | Symbols: | Mitochondrial substrate carrier family protein | chr1:4838131-4839602 REVERSE LENGTH=305	23923	28620	26203	24547	25232	24509	23654	25196	25615	24363	24795	23920	24944	24763	24085	24560	25794	26394	23792	24924	22584	23652	24809	24438	25418	25639	23623	25152	22760	24466	24458	24560	1.90362	0.0974055	0.120253	-0.0840775	1.32176	0.155794	0.175055	-0.0945532	0.461122	0.519736	0.886876
534	AT1G14170.2;AT1G14170.1;AT1G14170.3	AT1G14170.2;AT1G14170.1;AT1G14170.3	AT1G14170	7;7;7	7;7;7	AT1G14170.2 | Symbols: | RNA-binding KH domain-containing protein | chr1:4843463-4845253 REVERSE LENGTH=446;AT1G14170.1 | Symbols: | RNA-binding KH domain-containing protein | chr1:4843463-4845253 REVERSE LENGTH=454;AT1G14170.3 | Symbols: | RNA-binding	63613	62570	59958	58919	58681	59185	64834	63539	63754	61700	66328	57485	71964	73184	74632	66057	67703	69675	63292	60295	63931	69638	61827	65037	69542	71012	63294	75082	62813	63572	64704	66057	1.7938	0.105772	0.127144	-0.0744	0.570033	0.334264	0.291618	-0.04978	2.05226	0.193826	0.791296
535	AT1G14185.1	AT1G14185.1	AT1G14185	4	2	AT1G14185.1 | Symbols: | Glucose-methanol-choline (GMC) oxidoreductase family protein | chr1:4850284-4851885 FORWARD LENGTH=503	16233	16696	15503	17030	17262	15833	16270	15422	15142	15536	15385	15795	16330	16187	16822	17421	20953	16083	17067	16128	15154	16288	18096	15460	14256	21038	14453	18439	15337	17000	15240	17421	0.600873	0.330705	0.277491	0.0495698	4.13769	0.0271077	0.0563067	-0.185657	0.0336825	0.858645	0.920759
536	AT1G14210.1	AT1G14210.1	AT1G14210	6	6	AT1G14210.1 | Symbols: | Ribonuclease T2 family protein | chr1:4856902-4857941 REVERSE LENGTH=247	280831	285470	267434	281867	276922	259833	257900	250457	263863	263789	266950	246116	261481	263650	283648	263220	240670	238563	245355	256039	235727	225962	274711	248315	262647	244398	258391	223199	254328	252928	248054	263220	0.227555	0.541909	0.383467	-0.0263915	0.0497139	0.76876	0.493786	-0.0137237	0.000482797	0.983581	0.930084
537	AT1G14220.1	AT1G14220.1	AT1G14220	5	5	AT1G14220.1 | Symbols: | Ribonuclease T2 family protein | chr1:4858642-4859601 REVERSE LENGTH=228	97982	102514	107973	91591	92852	93746	101696	92324	90432	79691	109267	102794	96658	99065	107006	91181	81746	79498	91996	83049	78419	79600	83838	88040	106116	77518	84806	84530	100879	100500	108446	91181	7.43069	0.00892685	0.0333734	-0.14906	1.24523	0.166952	0.183337	-0.0710651	0.447012	0.526024	0.886876
538	AT1G14240.3;AT1G14240.4;AT1G14240.2;AT1G14240.1	AT1G14240.3;AT1G14240.4;AT1G14240.2;AT1G14240.1	AT1G14240	8;8;8;8	8;8;8;8	AT1G14240.3 | Symbols: | GDA1/CD39 nucleoside phosphatase family protein | chr1:4865159-4867777 FORWARD LENGTH=479;AT1G14240.4 | Symbols: | GDA1/CD39 nucleoside phosphatase family protein | chr1:4865159-4867777 FORWARD LENGTH=483;AT1G14240.2 | Symbols:	114440	115153	109825	130293	124661	120074	127514	112384	110342	111049	124886	126530	118540	127254	133266	119215	109080	113923	107553	115703	110773	111919	113507	115890	131622	116819	120720	120118	109851	114081	118835	119215	7.17001	0.00978497	0.0348051	0.143935	0.404389	0.41084	0.333817	0.0338136	1.28267	0.293694	0.834878
539	AT1G14290.1	AT1G14290.1	AT1G14290	2	1	AT1G14290.1 | Symbols: SBH2 | sphingoid base hydroxylase 2 | chr1:4880307-4881784 REVERSE LENGTH=259	15237	16734	16269	17239	16765	17871	15966	14947	15105	18279	17416	16545	17324	17187	17184	17266	17438	17957	17737	15863	16814	16141	18493	17534	17553	17572	17496	16928	16056	17065	17498	17266	2.67775	0.0582596	0.0864599	0.10481	1.8406	0.098974	0.12768	-0.122168	9.8984	0.0196194	0.581714
540	AT1G14300.1;AT1G14300.2	AT1G14300.1;AT1G14300.2	AT1G14300	10;10	10;10	AT1G14300.1 | Symbols: | ARM repeat superfamily protein | chr1:4882654-4884686 REVERSE LENGTH=339;AT1G14300.2 | Symbols: | ARM repeat superfamily protein | chr1:4882654-4884686 REVERSE LENGTH=377	128164	135514	132375	131236	135728	136604	127002	124062	128429	130012	126813	125526	134216	132423	129344	132512	131809	139436	129705	128338	129256	131833	130461	129050	135645	144170	129986	137063	121706	130611	128474	132512	0.272375	0.50533	0.365748	0.0271183	0.488637	0.368494	0.311184	-0.0420694	0.00859171	0.929046	0.925764
541	AT1G14310.1	AT1G14310.1	AT1G14310	3	3	AT1G14310.1 | Symbols: | Haloacid dehalogenase-like hydrolase (HAD) superfamily protein | chr1:4885049-4886672 FORWARD LENGTH=254	31029	30552	29804	33289	32278	34387	33539	30767	29912	31623	32080	32678	31958	32117	34203	32794	28045	27918	29654	32144	29231	32452	33358	33840	31995	32573	34271	34194	30170	32947	31092	32794	5.12209	0.018744	0.0467231	0.129307	3.12479	0.0437697	0.0752735	0.132106	0.313048	0.593965	0.894028
542	AT1G14320.1;AT1G14320.2	AT1G14320.1;AT1G14320.2	AT1G14320	13;10	3;3	AT1G14320.1 | Symbols: SAC52, RPL10, RPL10A | Ribosomal protein L16p/L10e family protein | chr1:4888270-4889408 FORWARD LENGTH=220;AT1G14320.2 | Symbols: SAC52, RPL10A | Ribosomal protein L16p/L10e family protein | chr1:4888270-4889408 FORWARD LENGTH=163	17633	17061	17402	15868	17782	17297	20959	21982	21834	22464	21283	20943	19094	20872	23382	20595	21200	20323	23723	24103	28513	23366	26813	24592	22955	23824	25586	23708	19958	22924	18879	20595	0.244892	0.52661	0.376117	-0.0321754	7.48503	0.00954503	0.0315567	0.219768	0.0300746	0.866059	0.921655
543	AT1G14360.1;AT2G02810.1	AT1G14360.1;AT2G02810.1	AT1G14360	2;1	2;1	AT1G14360.1 | Symbols: ATUTR3, UTR3 | UDP-galactose transporter 3 | chr1:4911362-4913029 REVERSE LENGTH=331;AT2G02810.1 | Symbols: ATUTR1, UTR1 | UDP-galactose transporter 1 | chr2:801643-803289 FORWARD LENGTH=332	9628	10379	9469	9008	9787	9033	10082	9842	11054	10198	9841	9366	10716	9547	10684	9303																	1.20352	0.176148	0.18091	-0.0830035					1.59798	0.243374	0.806969
544	AT1G14380.1;AT1G14380.3;AT1G14380.2	AT1G14380.1;AT1G14380.3;AT1G14380.2	AT1G14380	18;18;13	17;17;12	AT1G14380.1 | Symbols: IQD28 | IQ-domain 28 | chr1:4918279-4920761 REVERSE LENGTH=664;AT1G14380.3 | Symbols: IQD28 | IQ-domain 28 | chr1:4918279-4920761 REVERSE LENGTH=664;AT1G14380.2 | Symbols: IQD28 | IQ-domain 28 | chr1:4918279-4920761 REVERSE LENGTH=60	129530	132492	128351	137820	132681	141197	189694	198797	192536	199599	194504	200702	138119	151157	210018	174421	158073	170373	141699	201978	196038	201639	195569	182817	185908	197095	185086	193798	129526	163170	153078	174421	2.06773	0.0862138	0.110681	0.0767332	42.8597	3.48189e-05	0.000882353	0.351027	0.542339	0.485697	0.878099
545	AT1G14390.1	AT1G14390.1	AT1G14390	3	3	AT1G14390.1 | Symbols: | Leucine-rich repeat protein kinase family protein | chr1:4924277-4926794 FORWARD LENGTH=747	11528	13021	12527	12591	12550	13081	13999	14104	14298	15025	14913	13562	13899	14681	15554	13841																	0.425477	0.409636	0.319541	0.0439177					0.25878	0.627649	0.898084
546	AT1G14400.1;AT1G14400.2;AT2G02760.1	AT1G14400.1;AT1G14400.2;AT2G02760.1	AT1G14400	2;2;1	2;2;1	AT1G14400.1 | Symbols: UBC1, ATUBC1 | ubiquitin carrier protein 1 | chr1:4927294-4928136 REVERSE LENGTH=152;AT1G14400.2 | Symbols: UBC1, ATUBC1 | ubiquitin carrier protein 1 | chr1:4927294-4928136 REVERSE LENGTH=152;AT2G02760.1 | Symbols: ATUBC2, UBC2 | ub	75728	75789	77877	77784	78389	69109	100305	99361	103987	106449	92638	114611	68007	70560	82156	88081	70512	70158	70957	107656	82417	70723	105214	96900	92441	82525	102851	73154	75630	78491	71103	88081	0.228167	0.541288	0.383191	-0.0260956	23.3334	0.000413185	0.00472149	0.301398	0.993211	0.350669	0.847525
547	AT1G14410.1	AT1G14410.1	AT1G14410	6	4	AT1G14410.1 | Symbols: ATWHY1, PTAC1, WHY1 | ssDNA-binding transcriptional regulator | chr1:4929352-4930810 REVERSE LENGTH=263	74012	81070	78315	83757	80400	81225	78059	77303	79096	78062	80342	87491	74802	77333	81884	83026	70644	74352	68014	85633	79900	62808	79910	77378	85664	69272	85269	72564	68928	75807	70749	83026	1.82883	0.103014	0.125055	0.0722434	2.53981	0.061727	0.0934036	0.100269	2.40235	0.163947	0.774671
548	AT2G02510.1;AT1G14450.1	AT2G02510.1;AT1G14450.1	AT2G02510	2;2	2;2	AT2G02510.1 | Symbols: | NADH dehydrogenase (ubiquinone)s | chr2:673338-673556 FORWARD LENGTH=72;AT1G14450.1 | Symbols: | NADH dehydrogenase (ubiquinone)s | chr1:4947337-4947558 REVERSE LENGTH=73	79757	82701	81500	88453	85803	84149	72698	77634	80656	78457	80218	81772	73453	75184	69544	74858																	2.38794	0.0694775	0.096489	0.0830012					1.67592	0.233406	0.804178
549	AT1G14510.1	AT1G14510.1	AT1G14510	3	2	AT1G14510.1 | Symbols: AL7 | alfin-like 7 | chr1:4962171-4964154 REVERSE LENGTH=252	183297	149892	169837	215103	184758	200753	210915	171219	159210	179038	197502	214243	164274	199730	227844	196182	127062	116263	157323	150673	161097	172103	142985	164193	196447	154776	189371	176172	194280	196786	195711	196182	22.9205	0.000799839	0.0170572	0.255805	25.3633	0.000362117	0.00439437	0.272293	11.3611	0.0153794	0.542203
550	AT1G14520.2;AT1G14520.1	AT1G14520.2;AT1G14520.1	AT1G14520	1;1	1;1	AT1G14520.2 | Symbols: MIOX1 | myo-inositol oxygenase 1 | chr1:4968376-4969954 REVERSE LENGTH=309;AT1G14520.1 | Symbols: MIOX1 | myo-inositol oxygenase 1 | chr1:4968376-4969954 REVERSE LENGTH=311	12964	12144	12283	14043	13769	14573	8631	8672	9406	8989	8838	8795	8039	9325	8875	10185																	7.05473	0.00992966	0.0348941	0.180863					0.0281206	0.870648	0.921655
551	AT1G14570.2;AT1G14570.1;AT1G14570.4;AT1G14570.3	AT1G14570.2;AT1G14570.1;AT1G14570.4;AT1G14570.3	AT1G14570	8;8;7;7	8;8;7;7	AT1G14570.2 | Symbols: | UBX domain-containing protein | chr1:4983770-4987192 FORWARD LENGTH=468;AT1G14570.1 | Symbols: | UBX domain-containing protein | chr1:4983770-4987192 FORWARD LENGTH=468;AT1G14570.4 | Symbols: | UBX domain-containing protein | ch	131177	126897	123237	139758	138500	138797	130901	131888	126692	125302	126925	126384	133954	135918	140175	127171	125993	133611	131166	129314	131547	128532	128259	133640	130943	127033	126992	130378	135061	132652	128145	127171	5.8417	0.0147769	0.0419452	0.12927	0.00168727	0.957458	0.562259	-0.00509276	1.68568	0.232358	0.803854
552	AT1G14610.1	AT1G14610.1	AT1G14610	44	44	AT1G14610.1 | Symbols: TWN2, VALRS | valyl-tRNA synthetase / valine--tRNA ligase (VALRS) | chr1:5008502-5014486 REVERSE LENGTH=1108	2021448	2157638	2073904	1773385	1828803	1839026	1917167	1984092	1976631	1955236	1865160	1753748	2092629	1991932	1964523	2002008	2142770	2226865	2095451	1934087	2048343	2085973	1914564	1969110	1946853	2072963	1943949	2038233	2010623	2068409	2063688	2002008	14.3612	0.00196543	0.0192514	-0.200618	2.79787	0.0526462	0.0842608	-0.0913527	6.36462	0.0416803	0.651894
553	AT1G14620.1;AT1G14620.2	AT1G14620.1;AT1G14620.2	AT1G14620	4;3	4;3	AT1G14620.1 | Symbols: DECOY | decoy | chr1:5014948-5016501 REVERSE LENGTH=233;AT1G14620.2 | Symbols: DECOY | decoy | chr1:5014985-5016501 REVERSE LENGTH=220	107944	106707	109765	119556	112744	108409	136932	133045	139998	141219	145186	157601	117486	125947	134631	128869	110545	104704	111521	137980	131201	118445	134386	142647	137954	125281	142684	120917	121973	117416	122453	128869	1.73577	0.110832	0.131185	0.0706951	18.9894	0.000870474	0.00799574	0.24639	8.52295	0.0257396	0.606171
554	AT1G14650.2;AT1G14650.1	AT1G14650.2;AT1G14650.1	AT1G14650	24;24	20;20	AT1G14650.2 | Symbols: | SWAP (Suppressor-of-White-APricot)/surp domain-containing protein / ubiquitin family protein | chr1:5028077-5030520 FORWARD LENGTH=785;AT1G14650.1 | Symbols: | SWAP (Suppressor-of-White-APricot)/surp domain-containing protein / u	475954	486033	462386	501395	506208	500367	484233	496387	490363	491679	488531	520059	466172	481701	488635	494257	501553	520789	515304	500833	480946	473629	498836	496339	497523	486944	497411	493616	514223	503333	498698	494257	2.46574	0.0659606	0.0929802	0.0822807	2.20853	0.0751439	0.105999	-0.0792998	0.35093	0.573516	0.893614
555	AT1G14670.1	AT1G14670.1	AT1G14670	16	5	AT1G14670.1 | Symbols: | Endomembrane protein 70 protein family | chr1:5037669-5040199 FORWARD LENGTH=592	140831	133976	137578	107997	116891	111969	134310	125942	132086	122610	139565	108000	159850	150074	145743	135437																	28.9589	0.000608923	0.0170572	-0.291856					6.37793	0.0415719	0.651894
556	AT1G14685.3;AT1G14685.2;AT1G14685.1	AT1G14685.3;AT1G14685.2;AT1G14685.1	AT1G14685	1;1;1	1;1;1	AT1G14685.3 | Symbols: BPC2, BBR/BPC2, ATBPC2 | basic pentacysteine 2 | chr1:5043086-5043925 FORWARD LENGTH=279;AT1G14685.2 | Symbols: BPC2, BBR/BPC2, ATBPC2 | basic pentacysteine 2 | chr1:5043086-5043925 FORWARD LENGTH=279;AT1G14685.1 | Symbols: BPC2, BBR	22082	22503	22186	23910	22535	22229	22941	22474	21585	21966	22718	22546	22099	24367	23501	23463																	0.460785	0.392426	0.311083	0.0405424					0.00142739	0.971008	0.927111
557	AT1G14690.2;AT1G14690.1	AT1G14690.2;AT1G14690.1	AT1G14690	3;3	3;3	AT1G14690.2 | Symbols: MAP65-7 | microtubule-associated protein 65-7 | chr1:5052090-5054936 REVERSE LENGTH=603;AT1G14690.1 | Symbols: MAP65-7 | microtubule-associated protein 65-7 | chr1:5052090-5054936 REVERSE LENGTH=603	32877	33501	31413	29492	32913	29135	31046	30092	30483	32226	29794	33062	31939	30820	26416	29576	32222	31404	33161	30070	30347	28705	29403	29476	25742	30459	30746	28577	31300	30424	28397	29576	2.72294	0.0569232	0.0853093	-0.0952994	2.39555	0.0670659	0.0983861	-0.119032	0.957851	0.35883	0.851876
558	AT1G14710.2;AT1G14710.1	AT1G14710.2;AT1G14710.1	AT1G14710	13;13	13;13	AT1G14710.2 | Symbols: | hydroxyproline-rich glycoprotein family protein | chr1:5062168-5064697 REVERSE LENGTH=601;AT1G14710.1 | Symbols: | hydroxyproline-rich glycoprotein family protein | chr1:5062168-5064697 REVERSE LENGTH=601	132902	138705	134184	133986	131909	131177	138714	139443	137729	141728	138767	136257	140576	140830	141849	134540	130954	129354	119153	124837	123700	125605	129148	137519	135527	137718	136521	135915	125503	122323	126804	134540	0.31536	0.474108	0.350857	-0.0313362	0.0933878	0.687939	0.460317	-0.0203657	0.0147542	0.906949	0.923123
559	AT1G14730.1	AT1G14730.1	AT1G14730	3	3	AT1G14730.1 | Symbols: | Cytochrome b561/ferric reductase transmembrane protein family | chr1:5073244-5074568 FORWARD LENGTH=224	102670	114042	107451	116440	113444	117431	91511	92132	92653	96417	95275	91983	98017	95465	96005	99176																	3.48487	0.0377391	0.066853	0.0995253					0.634432	0.451317	0.872927
560	AT1G14740.1	AT1G14740.1	AT1G14740	5	5	AT1G14740.1 | Symbols: | Protein of unknown function (DUF1423) | chr1:5075450-5077732 REVERSE LENGTH=733	22080	21748	19440	17922	19105	20678	20484	20582	20170	21325	21328	20480	22750	21571	20837	20529	20169	20049	21166	19198	22393	24380	20259	21274	20355	25579	21098	24171	21900	21634	19283	20529	4.51719	0.0236596	0.0520929	-0.13278	1.56916	0.124174	0.149341	0.103969	0.501108	0.502608	0.88154
561	AT1G14810.1	AT1G14810.1	AT1G14810	14	14	AT1G14810.1 | Symbols: | semialdehyde dehydrogenase family protein | chr1:5102684-5104633 REVERSE LENGTH=375	997556	861301	973985	984589	960189	954881	1103563	1075033	1090676	1088140	1082159	1122708	941628	1003536	1082171	1040164	930980	891428	976213	1046731	1034971	991039	999372	1065951	1063188	968300	1092655	973614	1036290	1024800	1010009	1040164	0.464724	0.390452	0.30997	0.0336331	7.09105	0.010643	0.0331919	0.13481	0.00380845	0.952467	0.926073
562	AT1G14820.1;AT1G14820.2;AT1G14820.3	AT1G14820.1;AT1G14820.2;AT1G14820.3	AT1G14820	2;2;2	2;2;2	AT1G14820.1 | Symbols: | Sec14p-like phosphatidylinositol transfer family protein | chr1:5105237-5106454 REVERSE LENGTH=239;AT1G14820.2 | Symbols: | Sec14p-like phosphatidylinositol transfer family protein | chr1:5105237-5106454 REVERSE LENGTH=239;AT1G14	11814	12105	11850	13695	12067	13193	10223	10135	10937	10595	11078	10466	11848	11560	11824	12400	9743	11021	10813	11689	12211	10374	10579	10991	10909	9191	13553	11947	9402	11960	9163	12400	3.14168	0.0448533	0.0736964	0.123099	1.45175	0.138345	0.161632	0.11824	0.246203	0.636111	0.899781
563	AT1G14830.1	AT1G14830.1	AT1G14830	38	29	AT1G14830.1 | Symbols: ADL1C, ADL5, DRP1C, DL1C | DYNAMIN-like 1C | chr1:5107699-5111470 REVERSE LENGTH=614	1188575	1228947	1190577	1144830	1167494	1151607	1252834	1254534	1258005	1265940	1279931	1227167	1242802	1255701	1294120	1241903	1151630	1124250	1134532	1171902	1189283	1142457	1238835	1269197	1343213	1211005	1270345	1241990	1192699	1174818	1204429	1241903	1.19584	0.177406	0.181902	-0.0588287	0.646696	0.306123	0.276126	0.0389093	0.0264196	0.874357	0.921655
564	AT1G14840.2;AT1G14840.1	AT1G14840.2;AT1G14840.1	AT1G14840	4;4	0;0	AT1G14840.2 | Symbols: MAP70-4 | microtubule-associated proteins 70-4 | chr1:5112415-5115299 REVERSE LENGTH=589;AT1G14840.1 | Symbols: ATMAP70-4, MAP70-4 | microtubule-associated proteins 70-4 | chr1:5112415-5115299 REVERSE LENGTH=604	11947	10400	11086	11029	11827	10935	12390	12093	13051	12882	11634	11403	10783	11737	14047	12279																	0.0543212	0.764777	0.477211	0.0153662					1.35007	0.282258	0.830035
565	AT1G14850.1	AT1G14850.1	AT1G14850	34	34	AT1G14850.1 | Symbols: NUP155 | nucleoporin 155 | chr1:5116921-5123259 REVERSE LENGTH=1464	433451	416967	422286	358879	360069	364224	429531	429946	429899	449639	439054	409274	465532	430731	455777	431038	458391	465521	447281	406176	429219	438441	399372	430903	403699	447737	420763	451593	443980	447415	451930	431038	18.8543	0.00108521	0.0170572	-0.232635	4.03684	0.0284819	0.0582033	-0.106252	0.00138473	0.971389	0.927111
566	AT1G14870.1	AT1G14870.1	AT1G14870	3	3	AT1G14870.1 | Symbols: PCR2 | PLANT CADMIUM RESISTANCE 2 | chr1:5128591-5129458 REVERSE LENGTH=152	112994	138105	113469	128957	137248	170204	168922	168334	169831	168858	183945	201871	113057	104599	196333	162228	108588	139119	130347	209084	226542	225249	183394	162337	193259	161981	199991	200749	123101	129744	130905	162228	22.9389	0.000799839	0.0170572	0.259493	217.142	0	0	0.805785	11.193	0.0159022	0.547801
567	AT1G14900.1	AT1G14900.1	AT1G14900	3	3	AT1G14900.1 | Symbols: HMGA | high mobility group A | chr1:5138665-5139353 REVERSE LENGTH=204	65719	63795	65524	64119	71769	67845	53579	51435	48082	49512	52785	51220	56368	56472	49245	53716																	1.34736	0.154703	0.165216	0.0629244					0.00456265	0.947837	0.926073
568	AT1G14910.1;AT2G01920.1;AT5G57200.1	AT1G14910.1	AT1G14910	13;1;1	7;0;0	AT1G14910.1 | Symbols: | ENTH/ANTH/VHS superfamily protein | chr1:5139928-5143571 REVERSE LENGTH=692	48799	54869	49686	49767	50809	52034	51105	53416	52171	52124	53052	52744	53433	52264	54108	54707	52318	59793	54588	53838	59256	56074	51318	53616	52203	58752	53189	59028	52775	53741	52623	54707	0.0099217	0.896684	0.524374	-0.0070163	0.13727	0.626518	0.4342	0.0212112	0.00992583	0.92404	0.925764
569	AT1G14960.1	AT1G14960.1	AT1G14960	11	10	AT1G14960.1 | Symbols: | Polyketide cyclase/dehydrase and lipid transport superfamily protein | chr1:5159334-5159992 REVERSE LENGTH=153	546147	520309	538441	574218	542512	592758	632339	559796	575134	570211	635206	676028	566728	602189	634496	584042	494523	455366	514255	539525	541802	508859	530639	574350	668948	511469	588568	582495	618320	603109	601302	584042	2.99343	0.0490535	0.0782842	0.0910836	5.65216	0.0155292	0.0401802	0.119138	5.71442	0.0493387	0.666699
570	AT1G14980.1	AT1G14980.1	AT1G14980	6	6	AT1G14980.1 | Symbols: CPN10 | chaperonin 10 | chr1:5165930-5166654 REVERSE LENGTH=98	85289	72820	74264	90811	84244	80631	97848	87213	87928	84928	92769	104770	78722	93720	95454	82404	75245	67892	74925	92396	73609	71561	92886	101085	77418	77457	86351	75471	78222	77917	78564	82404	6.59783	0.0115153	0.0376478	0.137931	4.0076	0.0287651	0.0584804	0.12359	1.12339	0.323403	0.842845
571	AT1G14990.1;AT1G14990.2	AT1G14990.1;AT1G14990.2	AT1G14990	1;1	1;1	AT1G14990.1 | Symbols: | unknown protein; FUNCTIONS IN: molecular_function unknown; INVOLVED IN: biological_process unknown; LOCATED IN: endomembrane system; EXPRESSED IN: 22 plant structures; EXPRESSED DURING: 13 growth stages; Has 34 Blast hits to 34 pr	16111	16494	14819	18110	18256	18506	16549	15541	15701	16799	15610	17132	16939	16718	15929	17703	19330	19582	16605	17693	17897	18846	18853	16871	17601	16982	17544	19726	18508	17924	19501	17703	10.8038	0.00389469	0.0246565	0.210453	0.080794	0.70766	0.469088	-0.0283686	0.639218	0.44961	0.872321
572	AT1G15000.1	AT1G15000.1	AT1G15000	8	8	AT1G15000.1 | Symbols: scpl50 | serine carboxypeptidase-like 50 | chr1:5168613-5169947 FORWARD LENGTH=444	166459	169661	166819	182517	176635	175487	153023	153271	150148	159675	157918	162803	158570	156577	155935	163510	158632	165033	167283	184186	174060	169709	159165	154540	157867	158051	160232	157769	166158	166156	164486	163510	2.74564	0.0562319	0.0848423	0.0881817	3.89168	0.0301648	0.0597746	0.104845	3.32032	0.109904	0.73429
573	AT1G15020.2;AT1G15020.1	AT1G15020.2;AT1G15020.1	AT1G15020	10;9	8;7	AT1G15020.2 | Symbols: ATQSOX1, QSO2, QSOX1 | quiescin-sulfhydryl oxidase 1 | chr1:5173341-5176105 REVERSE LENGTH=528;AT1G15020.1 | Symbols: ATQSOX1, QSO2, QSOX1 | quiescin-sulfhydryl oxidase 1 | chr1:5173246-5176105 REVERSE LENGTH=502	77564	76617	75389	73563	75828	77365	72271	74374	75322	73786	74866	74982	75792	73690	72887	73826	80429	85359	76569	77420	73786	74395	76381	72832	68591	78496	68820	73750	72565	72606	71715	73826	0.0969626	0.689522	0.446462	-0.0177934	2.69594	0.056163	0.0879818	-0.10336	0.00837492	0.930073	0.925764
574	AT1G15040.2;AT1G15040.1	AT1G15040.2;AT1G15040.1	AT1G15040	2;2	2;2	AT1G15040.2 | Symbols: | Class I glutamine amidotransferase-like superfamily protein | chr1:5180314-5181315 REVERSE LENGTH=333;AT1G15040.1 | Symbols: | Class I glutamine amidotransferase-like superfamily protein | chr1:5180038-5181315 REVERSE LENGTH=395	12027	11113	13012	11138	13968	11354	15623	13522	12417	11956	14091	14368	11928	12398	13077	12925	11051	10463	10473	11306	11470	12484	10872	12469	11307	11678	12138	13251	11578	11062	10463	12925	0.0271619	0.830028	0.500319	0.0122391	2.0686	0.0825255	0.112792	0.140547	0.629386	0.453347	0.872927
575	AT1G15060.1	AT1G15060.1	AT1G15060	9	9	AT1G15060.1 | Symbols: | Uncharacterised conserved protein UCP031088, alpha/beta hydrolase | chr1:5184053-5186856 REVERSE LENGTH=578	99698	107029	102441	95979	98741	97155	97115	98557	98991	102875	97596	94768	98810	97479	98653	99415	96842	98563	98912	100155	92532	93078	96879	95067	94539	94592	96674	89533	101690	101667	102426	99415	2.28713	0.073965	0.100199	-0.0830404	0.46962	0.378045	0.316237	-0.0425416	0.0153912	0.904671	0.923123
576	AT1G15110.1;AT1G15110.2	AT1G15110.1;AT1G15110.2	AT1G15110	5;5	5;5	AT1G15110.1 | Symbols: | phosphatidyl serine synthase family protein | chr1:5199594-5201908 FORWARD LENGTH=425;AT1G15110.2 | Symbols: | phosphatidyl serine synthase family protein | chr1:5199594-5201988 FORWARD LENGTH=453	84864	93431	83592	82634	88190	83908	90325	87996	90417	87236	93903	90609	97137	91863	87735	88626	87388	84343	84814	87076	86164	88636	92097	90992	94708	97468	87467	93953	87937	87004	89392	88626	0.505019	0.370653	0.300288	-0.0399642	0.290639	0.482609	0.371427	0.0296719	0.0497061	0.829042	0.919039
577	AT1G15120.1;AT1G15120.2;AT2G01090.2;AT2G01090.1	AT1G15120.1;AT1G15120.2	AT1G15120	4;3;1;1	4;3;1;1	AT1G15120.1 | Symbols: | Ubiquinol-cytochrome C reductase hinge protein | chr1:5203091-5203897 FORWARD LENGTH=69;AT1G15120.2 | Symbols: | Ubiquinol-cytochrome C reductase hinge protein | chr1:5202648-5203950 FORWARD LENGTH=166	39359	37950	37813	45993	39542	42549	33520	31590	31128	29551	36881	34845	35955	40410	36495	34627	29978	32190	30488	35058	31195	28270	36194	36974	38517	33884	37714	33575	31016	33743	32488	34627	7.53847	0.0085631	0.0323784	0.153927	0.153961	0.607368	0.425955	0.028781	1.95129	0.202894	0.792664
578	AT1G15130.1	AT1G15130.1	AT1G15130	27	27	AT1G15130.1 | Symbols: | Endosomal targeting BRO1-like domain-containing protein | chr1:5206217-5209848 REVERSE LENGTH=846	747489	757758	736245	736677	731862	722341	735948	737375	738977	767454	720859	736008	716263	712544	712296	736678	753684	778940	757681	777071	779008	801017	737741	743279	709259	765796	746535	744434	743677	747722	735371	736678	0.361997	0.444954	0.337308	-0.0329489	0.73948	0.276532	0.258192	0.0414708	0.000205995	0.988862	0.930352
579	AT1G15140.1;AT1G15140.3;AT1G15140.2	AT1G15140.1;AT1G15140.3;AT1G15140.2	AT1G15140	7;5;5	7;5;5	AT1G15140.1 | Symbols: | FAD/NAD(P)-binding oxidoreductase | chr1:5210403-5212137 REVERSE LENGTH=295;AT1G15140.3 | Symbols: | FAD/NAD(P)-binding oxidoreductase | chr1:5210642-5212137 REVERSE LENGTH=271;AT1G15140.2 | Symbols: | FAD/NAD(P)-binding oxidore	51732	49111	48599	51058	50682	48493	48696	46689	45936	46289	49554	45011	48794	49567	53835	50059	49721	52387	49160	47903	53914	51223	49231	52839	56217	49831	50135	51779	53304	57101	52521	50059	0.0242019	0.840179	0.504188	0.00761608	0.0803505	0.708651	0.469311	0.016802	0.079158	0.786884	0.916893
580	AT1G15200.1;AT1G15200.2;AT1G15200.4;AT1G15200.3	AT1G15200.1;AT1G15200.2;AT1G15200.4;AT1G15200.3	AT1G15200	7;7;7;7	7;7;7;7	AT1G15200.1 | Symbols: | protein-protein interaction regulator family protein | chr1:5228477-5231017 REVERSE LENGTH=423;AT1G15200.2 | Symbols: | protein-protein interaction regulator family protein | chr1:5228477-5231017 REVERSE LENGTH=428;AT1G15200.4 |	102881	87270	88322	91846	99929	87317	77429	78447	72950	81847	72750	84081	75564	78834	74311	99778	100893	102490	102139	113943	107065	96503	81640	85303	90074	82049	92839	84431	95995	106922	96720	99778	0.00808711	0.907106	0.527617	0.00320332	0.958175	0.219246	0.219347	0.0555303	1.79662	0.219312	0.79768
581	AT1G15210.1	AT1G15210.1	AT1G15210	47	21	AT1G15210.1 | Symbols: PDR7, ATPDR7 | pleiotropic drug resistance 7 | chr1:5231552-5236573 REVERSE LENGTH=1442	475022	473816	475832	384981	408199	391678	503199	498861	502863	476348	518901	454842	476746	474947	524907	479764	477756	498984	481882	457804	494539	480520	481735	478777	509137	506303	485450	515849	463901	475183	481411	479764	24.7476	0.000741559	0.0170572	-0.265914	0.200777	0.55815	0.405152	-0.0257054	3.29803	0.110977	0.73429
582	AT1G15220.2;AT1G15220.1	AT1G15220.2;AT1G15220.1	AT1G15220	1;1	1;1	AT1G15220.2 | Symbols: ATCCMH, CCMH | cytochrome c biogenesis protein family | chr1:5240471-5241117 REVERSE LENGTH=159;AT1G15220.1 | Symbols: ATCCMH, CCMH | cytochrome c biogenesis protein family | chr1:5240471-5241117 REVERSE LENGTH=159																	42670	39712	39712	37539	36506	37070	39604	42020	40067	40433	39379	39846	38248	37052	38422	39618					3.49686	0.0361397	0.0666196	-0.135939
583	AT1G15230.1	AT1G15230.1	AT1G15230	6	6	AT1G15230.1 | Symbols: | unknown protein; FUNCTIONS IN: molecular_function unknown; INVOLVED IN: biological_process unknown; LOCATED IN: cellular_component unknown; EXPRESSED IN: 24 plant structures; EXPRESSED DURING: 15 growth stages; Has 26 Blast hits t	56073	55532	53267	60883	58107	57931	51893	50365	48773	50703	50169	50021	55769	56658	56131	55996	50876	59892	56353	54646	51736	52661	48927	52432	54499	50131	54900	55157	56187	58626	58971	55996	3.50016	0.03749	0.0665537	0.101759	1.06078	0.197779	0.204684	-0.0714762	0.0381267	0.84946	0.920511
584	AT1G15240.2;AT1G15240.3;AT1G15240.1	AT1G15240.2;AT1G15240.3	AT1G15240	5;4;2	5;4;2	AT1G15240.2 | Symbols: | Phox-associated domain;Phox-like;Sorting nexin, C-terminal | chr1:5243799-5248604 FORWARD LENGTH=1020;AT1G15240.3 | Symbols: | Phox-associated domain;Phox-like;Sorting nexin, C-terminal | chr1:5243799-5248498 FORWARD LENGTH=1012	23464	24617	26936	22437	24641	23576	26613	26784	28540	27228	26789	25914	27344	25948	28014	27567																	2.0191	0.0888103	0.113023	-0.0864463					0.764425	0.409657	0.860195
585	AT3G16080.1;AT1G52300.1;AT1G15250.1	AT3G16080.1;AT1G52300.1;AT1G15250.1	AT3G16080	3;3;3	3;3;3	AT3G16080.1 | Symbols: | Zinc-binding ribosomal protein family protein | chr3:5454892-5455677 FORWARD LENGTH=95;AT1G52300.1 | Symbols: | Zinc-binding ribosomal protein family protein | chr1:19475213-19476152 REVERSE LENGTH=95;AT1G15250.1 | Symbols: | Zi	16090	15572	16156	14769	17414	16416	46422	45248	47097	42783	51646	44230	22011	19054	53294	31404	20659	20462	20254	35173	33503	38344	42869	42761	37776	40957	38216	39925	21909	20205	21025	31404	0.126835	0.647793	0.428763	0.0233728	105.429	0	0	0.802157	0.0506753	0.827543	0.919039
586	AT1G15270.1	AT1G15270.1	AT1G15270	1	1	AT1G15270.1 | Symbols: | Translation machinery associated TMA7 | chr1:5250833-5252020 REVERSE LENGTH=64	8973	9606	10077	10594	11898	11056	11337	11493	10604	11637	11079	13710	9398	10712	9195	10897	9905	10865	10165	13719	12472	12226	11008	12642	10405	10816	11435	11538	9471	9677	9326	10897	9.71595	0.00489349	0.026087	0.22739	10.2011	0.00516945	0.0228645	0.312505	3.46567	0.103551	0.728678
587	AT1G15280.1;AT1G15280.2	AT1G15280.1;AT1G15280.2	AT1G15280	4;4	4;4	AT1G15280.1 | Symbols: | CASC3/Barentsz eIF4AIII binding | chr1:5252538-5256214 FORWARD LENGTH=584;AT1G15280.2 | Symbols: | CASC3/Barentsz eIF4AIII binding | chr1:5252538-5256214 FORWARD LENGTH=585	24952	20217	22652	19880	19030	18752	33037	32850	31007	32059	28126	24310	30462	33149	26146	28668																	14.0994	0.00201568	0.0192514	-0.234111					19.0484	0.00588774	0.465607
588	AT1G15340.1;AT1G15340.2	AT1G15340.1;AT1G15340.2	AT1G15340	31;28	29;26	AT1G15340.1 | Symbols: MBD10 | methyl-CPG-binding domain 10 | chr1:5275895-5277474 REVERSE LENGTH=384;AT1G15340.2 | Symbols: MBD10 | methyl-CPG-binding domain 10 | chr1:5275895-5277474 REVERSE LENGTH=332	1817447	1953851	1927437	1940182	2036089	2178036	1535076	1525917	1433550	1480762	1596474	1627224	1583363	1582444	1484918	1638096	1638068	1757954	1778379	1634469	1675478	1713426	1592083	1505879	1465838	1548315	1522358	1586653	1623205	1672417	1643319	1638096	4.51071	0.0237822	0.0522472	0.110955	0.56144	0.337416	0.293607	-0.0427355	2.83617	0.134134	0.749677
589	AT1G15350.3;AT1G15350.2;AT1G15350.1	AT1G15350.3;AT1G15350.2;AT1G15350.1	AT1G15350	1;1;1	1;1;1	AT1G15350.3 | Symbols: | unknown protein; FUNCTIONS IN: molecular_function unknown; INVOLVED IN: biological_process unknown; LOCATED IN: chloroplast; EXPRESSED IN: 22 plant structures; EXPRESSED DURING: 12 growth stages; BEST Arabidopsis thaliana protein	33918	31578	30167	34457	32603	30132	28503	28610	27585	29010	33036	33875	31021	29165	30866	29138	26812	30000	28285	26696	26239	26860	32548	29008	30068	30069	26979	27599	27674	27513	27012	29138	0.169057	0.597761	0.408187	0.0228765	1.33632	0.153821	0.173744	-0.0928099	13.0461	0.0123103	0.542203
590	AT1G15380.2;AT1G15380.1	AT1G15380.2;AT1G15380.1	AT1G15380	1;1	1;1	AT1G15380.2 | Symbols: | Lactoylglutathione lyase / glyoxalase I family protein | chr1:5290955-5292287 FORWARD LENGTH=174;AT1G15380.1 | Symbols: | Lactoylglutathione lyase / glyoxalase I family protein | chr1:5290955-5292287 FORWARD LENGTH=174																	28025	29118	26287	26962	27092	27950	28178	28471	29791	28922	28914	29695	27955	29403	29302	29975					0.0798729	0.709448	0.469585	-0.024872
591	AT1G15390.1	AT1G15390.1	AT1G15390	4	4	AT1G15390.1 | Symbols: PDF1A, ATDEF1 | peptide deformylase 1A | chr1:5294653-5295625 FORWARD LENGTH=269	23128	20650	22373	23776	23078	21703	26687	26797	25754	25125	24918	26010	22139	22364	26536	24444	22546	24151	24723	27807	26023	25153	28137	27011	26516	25068	26324	24338	22635	23839	23536	24444	0.749779	0.279825	0.247544	0.051541	3.45065	0.0369847	0.0677423	0.145214	1.80428	0.218293	0.797303
592	AT1G15400.2;AT1G15400.1;AT1G15400.3	AT1G15400.2;AT1G15400.1;AT1G15400.3	AT1G15400	2;2;2	2;2;2	AT1G15400.2 | Symbols: | unknown protein; FUNCTIONS IN: molecular_function unknown; INVOLVED IN: biological_process unknown; LOCATED IN: plasma membrane; EXPRESSED IN: 23 plant structures; EXPRESSED DURING: 13 growth stages; BEST Arabidopsis thaliana prot	34850	36793	33602	37126	37180	38653	32911	32143	31016	32748	33881	35237	31510	29523	31895	30932																	3.3218	0.0410953	0.0698531	0.102048					2.77798	0.13771	0.751241
593	AT1G15410.1	AT1G15410.1	AT1G15410	1	1	AT1G15410.1 | Symbols: | aspartate-glutamate racemase family | chr1:5299577-5300681 FORWARD LENGTH=330	12632	13359	12226	12236	10487	12102	13022	14339	13399	13313	13902	12538	14848	13927	15969	14592																	3.66255	0.034367	0.0633605	-0.134091					0.528013	0.490864	0.878099
594	AT1G15420.1	AT1G15420.1	AT1G15420	2	2	AT1G15420.1 | Symbols: | CONTAINS InterPro DOMAIN/s: Small-subunit processome, Utp12 (InterPro:IPR007148); Has 764 Blast hits to 656 proteins in 193 species: Archae - 0; Bacteria - 42; Metazoa - 237; Fungi - 154; Plants - 85; Viruses - 23; Other Eukaryote																	15780	15387	15049	13082	13432	12048	13128	14330	13001	14701	14823	14603	13425	13259	12609	14802					7.75858	0.0090065	0.0309535	-0.261213
595	AT1G15440.1;AT1G15440.2	AT1G15440.1;AT1G15440.2	AT1G15440	9;8	9;8	AT1G15440.1 | Symbols: PWP2, ATPWP2 | periodic tryptophan protein 2 | chr1:5306159-5309460 REVERSE LENGTH=900;AT1G15440.2 | Symbols: PWP2 | periodic tryptophan protein 2 | chr1:5306159-5309460 REVERSE LENGTH=860	46898	44490	51836	41910	42717	44700	53165	52703	53071	53779	50918	43944	56709	44918	52826	51110	57077	54766	53381	45102	53798	51024	48689	47724	48675	55829	56826	52863	51161	50263	51447	51110	6.85149	0.0106029	0.0362612	-0.14725	4.3795	0.0244824	0.0530537	-0.140192	6.19032	0.0433679	0.651894
596	AT1G15470.1	AT1G15470.1	AT1G15470	6	5	AT1G15470.1 | Symbols: | Transducin/WD40 repeat-like superfamily protein | chr1:5315838-5317696 FORWARD LENGTH=333	32450	28549	28452	32091	31410	31227	38912	36237	36635	36696	38231	38351	34679	36681	39735	36328	32176	35193	27395	39062	38252	30899	33231	37661	36860	34373	38122	34041	32788	30970	31260	36328	2.13909	0.0815896	0.106419	0.0826933	6.9239	0.0111583	0.0341418	0.191463	0.0735247	0.794637	0.917544
597	AT1G15480.1	AT1G15480.1	AT1G15480	4	3	AT1G15480.1 | Symbols: | Tetratricopeptide repeat (TPR)-like superfamily protein | chr1:5318307-5320422 FORWARD LENGTH=594	16986	18993	20871	16950	19712	19221	27135	26633	28375	24464	23752	25065	29695	31864	24372	22486	26319	25802	20899	20751	21164	19339	19932	24902	22988	23419	22929	24242	18916	19967	17665	22486	0.135856	0.636053	0.424604	-0.0247509	9.17844	0.00623027	0.0248621	-0.253488	12.1249	0.0139027	0.542203
598	AT1G15500.1	AT1G15500.1	AT1G15500	19	9	AT1G15500.1 | Symbols: ATNTT2 | TLC ATP/ADP transporter | chr1:5326426-5328688 FORWARD LENGTH=618	395969	422128	387656	384218	386312	390133	378316	384093	401570	409201	391105	364655	425372	398236	380468	394310	400644	400873	361680	388402	378752	368136	397561	386714	373481	387049	393949	372709	380652	370130	363346	394310	1.0106	0.212906	0.205559	-0.0549853	0.375156	0.427073	0.341712	-0.0350346	0.041514	0.843306	0.920233
599	AT1G15530.1	AT1G15530.1	AT1G15530	3	2	AT1G15530.1 | Symbols: | Concanavalin A-like lectin protein kinase family protein | chr1:5339961-5341931 REVERSE LENGTH=656	12583	14349	11506	10118	12922	11001	11587	11366	11136	11599	11670	12682	11874	12414	9749	12123																	6.20383	0.0132858	0.0402374	-0.17526					1.2653	0.296857	0.834878
600	AT1G15690.1;AT1G15690.2	AT1G15690.1;AT1G15690.2	AT1G15690	23;15	23;15	AT1G15690.1 | Symbols: AVP1, ATAVP3, AVP-3, AtVHP1;1 | Inorganic H pyrophosphatase family protein | chr1:5399115-5402185 FORWARD LENGTH=770;AT1G15690.2 | Symbols: AVP1, ATAVP3, AVP-3, AtVHP1;1 | Inorganic H pyrophosphatase family protein | chr1:5399115-540	2174606	1923515	2176598	1873968	1965459	1998452	2358574	2238978	2345520	2274733	2482416	2184415	2531791	2372930	2561932	2295400	2370823	2426899	2211463	1982886	2195794	2302962	2116601	2181961	2502848	2521902	2175099	2787132	2304870	2288239	2358322	2295400	3.77159	0.032502	0.0614009	-0.104107	4.35887	0.0247539	0.0534804	-0.112887	0.0816885	0.783699	0.916893
601	AT1G15700.1	AT1G15700.1	AT1G15700	3	3	AT1G15700.1 | Symbols: ATPC2 | ATPase, F1 complex, gamma subunit protein | chr1:5402629-5403789 REVERSE LENGTH=386	17027	15436	14843	17253	15861	17115	15424	15035	16735	15905	17146	15939	15088	15811	17220	14844																	1.82025	0.103531	0.125502	0.0864974					0.703639	0.428886	0.867884
602	AT1G15710.1	AT1G15710.1	AT1G15710	4	4	AT1G15710.1 | Symbols: | prephenate dehydrogenase family protein | chr1:5404505-5405581 FORWARD LENGTH=358	11541	12105	11960	11560	11608	11881	12065	11402	13144	12623	12987	12194	11330	11813	11881	12008	14616	15404	14313	14731	13594	12266	13441	12156	11867	13616	14051	12030	13196	14384	12355	12008	0.0955003	0.691811	0.44742	-0.0227471	1.83763	0.0992224	0.127864	-0.127221	0.433551	0.532491	0.886876
603	AT1G15730.1	AT1G15730.1	AT1G15730	3	1	AT1G15730.1 | Symbols: | Cobalamin biosynthesis CobW-like protein | chr1:5407535-5409937 REVERSE LENGTH=448	7842	7434	7413	8224	7035	7778	8426	8710	8650	8461	8474	8470	8722	7929	7453	8131																	0.0760624	0.723422	0.46015	0.0219598					0.172694	0.691235	0.912065
604	AT1G15750.4;AT1G15750.3;AT1G15750.2;AT1G15750.1	AT1G15750.4;AT1G15750.3;AT1G15750.2;AT1G15750.1	AT1G15750	37;37;37;37	8;8;8;8	AT1G15750.4 | Symbols: WSIP1, TPL | Transducin family protein / WD-40 repeat family protein | chr1:5415086-5420359 REVERSE LENGTH=1131;AT1G15750.3 | Symbols: WSIP1, TPL | Transducin family protein / WD-40 repeat family protein | chr1:5415086-5420359 REVERS	1502003	1513894	1481506	1369674	1374933	1422086	1407257	1426143	1420619	1449636	1440651	1306569	1532781	1446372	1507477	1458912	1525493	1565276	1515967	1429724	1525422	1490962	1418241	1425226	1344212	1495138	1470372	1463569	1474559	1494700	1503060	1458912	4.2946	0.0261475	0.0547601	-0.110189	0.852606	0.245248	0.236996	-0.0512019	0.709197	0.427001	0.867884
605	AT1G15780.1	AT1G15780.1	AT1G15780	9	9	AT1G15780.1 | Symbols: | unknown protein; BEST Arabidopsis thaliana protein match is: unknown protein (TAIR:AT2G10440.1); Has 103701 Blast hits to 43153 proteins in 1828 species: Archae - 30; Bacteria - 7385; Metazoa - 38639; Fungi - 11531; Plants - 7727;	41559	41398	40048	48726	45636	49016	43759	45727	42765	44574	43864	47510	42076	42382	48122	44323	42426	45249	40132	39525	42233	42031	41902	44560	44261	44865	42293	45006	39058	41012	38159	44323	15.8563	0.00162178	0.0188993	0.221107	0.380589	0.423937	0.340097	-0.0460837	0.561741	0.478161	0.876683
606	AT1G15790.2;AT1G15790.1	AT1G15790.2;AT1G15790.1	AT1G15790	1;1	1;1	AT1G15790.2 | Symbols: | unknown protein; BEST Arabidopsis thaliana protein match is: unknown protein (TAIR:AT1G15780.1); Has 35333 Blast hits to 34131 proteins in 2444 species: Archae - 798; Bacteria - 22429; Metazoa - 974; Fungi - 991; Plants - 531; Vir	10294	9096	8414	11143	9008	9983	11086	9540	10308	10778	10492	12300	7530	8798	11479	9993																	2.44935	0.0665876	0.0936518	0.1161					3.05414	0.122544	0.742132
607	AT1G15810.1	AT1G15810.1	AT1G15810	7	5	AT1G15810.1 | Symbols: | S15/NS1, RNA-binding protein | chr1:5444496-5446271 FORWARD LENGTH=419	48623	46855	47347	48670	50020	44878	61607	61238	65277	61775	60913	65850	52301	58755	52740	54000	46963	50342	46371	60153	53897	49193	55422	61136	52408	60049	60450	53986	46761	44422	47411	54000	0.0204982	0.853254	0.508783	0.00748569	7.69697	0.00911792	0.0309535	0.184202	0.00987299	0.924233	0.925764
608	AT1G15820.1	AT1G15820.1	AT1G15820	7	7	AT1G15820.1 | Symbols: LHCB6, CP24 | light harvesting complex photosystem II subunit 6 | chr1:5446685-5447676 REVERSE LENGTH=258	130544	104337	151824	132401	133901	85498	117988	116406	109502	122758	110435	174353	111127	106038	78791	104749	101494	86448	94971	117708	86881	80290	116933	107159	96165	89861	133871	72922	108886	102117	80917	104749	6.71005	0.0111857	0.0374563	-0.136478	0.00968058	0.897059	0.541327	0.00999081	37.4481	0.00152252	0.327778
609	AT1G15860.1;AT1G15860.2;AT1G15860.3	AT1G15860.1;AT1G15860.2;AT1G15860.3	AT1G15860	5;5;5	5;5;5	AT1G15860.1 | Symbols: | Domain of unknown function (DUF298) | chr1:5455055-5456741 FORWARD LENGTH=227;AT1G15860.2 | Symbols: | Domain of unknown function (DUF298) | chr1:5455055-5456741 FORWARD LENGTH=227;AT1G15860.3 | Symbols: | Domain of unknown func	133302	143909	135422	142882	141170	141529	130504	127310	134986	136203	133230	135116	139265	132672	128605	135845	151265	145648	141274	144827	139506	139734	138883	134407	122521	149955	136355	133211	133191	137213	140644	135845	0.723475	0.287605	0.252099	0.0445745	0.643443	0.307221	0.276644	-0.0472545	0.909916	0.370204	0.854395
610	AT1G15870.1	AT1G15870.1	AT1G15870	1	1	AT1G15870.1 | Symbols: | Mitochondrial glycoprotein family protein | chr1:5457153-5458245 FORWARD LENGTH=242	3872	3406	3859	4254	3506	4647	4015	4403	4942	4290	4128	4318	4202	4168	4268	4169	4496	4652	4755	4552	4404	4143	4396	4154	3921	4600	4165	4241	3979	3968	4270	4169	2.49458	0.0648292	0.0921686	0.155794	0.41767	0.404192	0.329972	-0.0859395	0.772053	0.407057	0.860195
611	AT1G15880.1	AT1G15880.1	AT1G15880	3	3	AT1G15880.1 | Symbols: GOS11, atgos11 | golgi snare 11 | chr1:5458718-5460089 REVERSE LENGTH=223	75428	80625	86231	86862	82115	84331	78720	77648	82108	76093	85654	86701	74351	77466	79942	83626	86634	86290	82191	86885	85003	80602	89059	90205	81585	87237	87569	84493	88449	81728	81613	83626	1.46829	0.138678	0.153772	0.0641935	0.0426929	0.784617	0.500043	-0.0149215	1.70224	0.230266	0.802885
612	AT1G15910.1	AT1G15910.1	AT1G15910	4	3	AT1G15910.1 | Symbols: | XH/XS domain-containing protein | chr1:5465951-5468723 FORWARD LENGTH=634	25203	24677	23337	25040	23323	23839	23652	22917	21286	23924	23177	23806	24124	25442	24581	24591	30254	29057	30062	23688	24323	25309	21002	24844	23928	25689	22806	25400	29021	28080	28671	24591	0.102928	0.680344	0.442361	-0.0201399	13.1809	0.00280873	0.0165753	-0.285632	1.25645	0.298396	0.834878
613	AT1G15920.2;AT1G15920.1	AT1G15920.2;AT1G15920.1	AT1G15920	2;2	2;2	AT1G15920.2 | Symbols: | Polynucleotidyl transferase, ribonuclease H-like superfamily protein | chr1:5469962-5470822 FORWARD LENGTH=286;AT1G15920.1 | Symbols: | Polynucleotidyl transferase, ribonuclease H-like superfamily protein | chr1:5469962-5470822 F	13875	13035	12095	13745	12316	14191	11906	12862	12741	12498	12044	13304	13119	13359	13218	12208	15350	15602	14120	13853	13113	13382	13007	12493	11931	13201	13315	12440	12741	13597	13014	12208	0.453888	0.395611	0.312718	0.0454014	2.85939	0.0505153	0.0821208	-0.159734	0.00945903	0.925695	0.925764
614	AT1G15930.2;AT1G15930.1	AT1G15930.2;AT1G15930.1	AT1G15930	10;10	7;7	AT1G15930.2 | Symbols: | Ribosomal protein L7Ae/L30e/S12e/Gadd45 family protein | chr1:5471702-5472741 FORWARD LENGTH=144;AT1G15930.1 | Symbols: | Ribosomal protein L7Ae/L30e/S12e/Gadd45 family protein | chr1:5471702-5472741 FORWARD LENGTH=144	931085	827072	839474	1014664	885479	940120	1007765	926059	922412	868773	976267	878019	955691	1040859	1117248	949043	850661	790932	888180	839491	904518	930360	856692	931252	1071803	939644	930513	1022629	998783	958377	997332	949043	6.03063	0.0140514	0.0412573	0.128828	2.59209	0.0595891	0.091226	0.0801906	5.18253	0.0578981	0.67675
615	AT1G15940.1	AT1G15940.1	AT1G15940	3	3	AT1G15940.1 | Symbols: | Tudor/PWWP/MBT superfamily protein | chr1:5473672-5478050 FORWARD LENGTH=990	20184	21608	18079	23651	22115	29654	25304	27365	24851	27279	26219	31882	18921	21930	26689	23113																	29.6053	0.000594855	0.0170572	0.33309					7.24479	0.0337979	0.648568
616	AT1G15950.1;AT1G15950.2	AT1G15950.1;AT1G15950.2	AT1G15950	14;12	12;10	AT1G15950.1 | Symbols: CCR1, IRX4, ATCCR1 | cinnamoyl coa reductase 1 | chr1:5478855-5481915 FORWARD LENGTH=344;AT1G15950.2 | Symbols: CCR1, IRX4, ATCCR1 | cinnamoyl coa reductase 1 | chr1:5478855-5481949 FORWARD LENGTH=337	578392	598728	566045	583364	571080	568223	553431	549425	550835	548452	568600	537365	592546	586183	580635	559082	549821	532824	545022	528086	526619	513550	532948	559737	560991	538055	559660	543023	561069	554060	563413	559082	0.0895054	0.700876	0.451756	-0.0170653	0.973139	0.21555	0.216859	-0.0536454	0.0479605	0.83219	0.919039
617	AT1G16000.1	AT1G16000.1	AT1G16000	3	1	AT1G16000.1 | Symbols: | unknown protein; BEST Arabidopsis thaliana protein match is: unknown protein (TAIR:AT1G80890.1); Has 41 Blast hits to 40 proteins in 10 species: Archae - 0; Bacteria - 0; Metazoa - 0; Fungi - 0; Plants - 41; Viruses - 0; Other Euk	23477	21101	12651	11779	32424	15165	13633	11811	12211	13680	12370	17875	24089	23761	8878	14622																	0.128873	0.644992	0.427655	0.0529391					12.7116	0.0128415	0.542203
619	AT1G16020.2;AT1G16020.1	AT1G16020.2;AT1G16020.1	AT1G16020	3;3	2;2	AT1G16020.2 | Symbols: | Protein of unknown function (DUF1712) | chr1:5498633-5501018 FORWARD LENGTH=502;AT1G16020.1 | Symbols: | Protein of unknown function (DUF1712) | chr1:5498633-5501018 FORWARD LENGTH=515	71736	75490	72720	70451	73134	72137	70501	69264	68782	67229	74793	70317	69283	68258	71423	72402																	0.245625	0.526121	0.375995	-0.027976					0.209921	0.661815	0.904472
620	AT1G16030.1	AT1G16030.1	AT1G16030	11	2	AT1G16030.1 | Symbols: Hsp70b | heat shock protein 70B | chr1:5502386-5504326 REVERSE LENGTH=646	23969	21915	22918	23789	21970	24146	22042	23219	22304	23962	22369	21062	23035	21877	22149	21644																	0.154381	0.614383	0.415038	0.0229451					0.0475609	0.833019	0.919039
621	AT1G16080.1	AT1G16080.1	AT1G16080	5	5	AT1G16080.1 | Symbols: | unknown protein; LOCATED IN: apoplast, chloroplast stroma, chloroplast, chloroplast envelope; EXPRESSED IN: 23 plant structures; EXPRESSED DURING: 14 growth stages; Has 81 Blast hits to 81 proteins in 28 species: Archae - 0; Bacte	65301	68181	67583	68873	68529	65573	67386	68503	69671	72526	64669	71154	62062	63472	66804	69266	68844	71044	71323	73387	71981	66606	71216	69187	69810	69472	74885	66841	68879	70112	67050	69266	0.0710104	0.733091	0.464045	0.0136401	0.0140489	0.875933	0.533596	0.00520235	0.0848773	0.779606	0.916527
622	AT1G16180.2;AT1G16180.1	AT1G16180.2;AT1G16180.1	AT1G16180	2;2	2;2	AT1G16180.2 | Symbols: | Serinc-domain containing serine and sphingolipid biosynthesis protein | chr1:5540905-5542670 FORWARD LENGTH=412;AT1G16180.1 | Symbols: | Serinc-domain containing serine and sphingolipid biosynthesis protein | chr1:5540905-5542670	21049	18129	19411	19799	17568	18922	22205	23482	24011	25418	23536	20482	19819	18082	21825	22003																	0.813418	0.261789	0.236117	-0.0577768					0.0749699	0.792546	0.917156
623	AT1G16190.1	AT1G16190.1	AT1G16190	8	6	AT1G16190.1 | Symbols: RAD23A | Rad23 UV excision repair protein family | chr1:5543267-5545892 FORWARD LENGTH=368	69307	64857	64591	70862	69192	69869	70825	69461	68723	68145	70530	72122	71781	75183	71483	71747	75371	79007	72391	76982	78022	78508	68800	70328	72686	71618	68192	73235	71719	75110	73265	71747	2.1549	0.0807918	0.105962	0.0788691	0.544263	0.343777	0.297366	0.0422733	0.0155385	0.904221	0.923123
624	AT1G16210.1	AT1G16210.1	AT1G16210	4	4	AT1G16210.1 | Symbols: | unknown protein; CONTAINS InterPro DOMAIN/s: Protein of unknown function DUF1014 (InterPro:IPR010422); Has 16107 Blast hits to 8386 proteins in 1107 species: Archae - 26; Bacteria - 3370; Metazoa - 4013; Fungi - 1516; Plants - 526	48174	48977	48841	46678	47823	49347	61187	57766	56913	56195	57239	58879	52807	53699	60989	53725																	0.137943	0.633217	0.423363	-0.0213442					0.775519	0.405989	0.860195
625	AT1G16240.3;AT1G16240.2;AT1G16240.1	AT1G16240.3;AT1G16240.2;AT1G16240.1	AT1G16240	13;13;13	12;12;12	AT1G16240.3 | Symbols: SYP51, ATSYP51 | syntaxin of plants 51 | chr1:5555193-5556340 REVERSE LENGTH=228;AT1G16240.2 | Symbols: SYP51, ATSYP51 | syntaxin of plants 51 | chr1:5555183-5556340 REVERSE LENGTH=232;AT1G16240.1 | Symbols: SYP51, ATSYP51 | syntaxin	433720	462281	438890	481396	492302	508486	419376	414689	412454	420036	429266	467732	414912	411913	419985	436713	434562	444200	434431	452682	441572	449284	444595	423217	441551	438202	414672	439158	419938	429043	435727	436713	8.18154	0.00724477	0.0302581	0.151003	0.480551	0.372416	0.313061	0.0329582	4.24356	0.0788316	0.70676
626	AT1G16270.1;AT1G16270.2;AT3G24715.1	AT1G16270.1;AT1G16270.2	AT1G16270	14;14;2	10;10;0	AT1G16270.1 | Symbols: | Protein kinase superfamily protein with octicosapeptide/Phox/Bem1p domain | chr1:5563890-5568145 FORWARD LENGTH=1147;AT1G16270.2 | Symbols: | Protein kinase superfamily protein with octicosapeptide/Phox/Bem1p domain | chr1:556389	33057	31784	30649	29624	30023	30391	34209	34045	33601	34336	33109	32887	33640	33798	34443	32056	27793	31923	30355	33939	32767	28358	31577	32560	30873	29415	35915	28726	32063	29437	29985	32056	2.10503	0.0838485	0.108597	-0.0848156	1.11798	0.188022	0.198578	0.0778364	0.389368	0.553573	0.891415
627	AT1G16280.1	AT1G16280.1	AT1G16280	3	3	AT1G16280.1 | Symbols: RH36, AtRH36, SWA3 | RNA helicase 36 | chr1:5568482-5570487 REVERSE LENGTH=491	17816	18047	18923	17537	18041	18572	18580	17764	18413	19794	20149	20119	20032	20272	19093	19520	21396	22361	20935	23523	22093	20888	20167	21083	18848	23407	22770	22670	18876	20091	19450	19520	0.0631048	0.747615	0.469476	-0.0168459	0.25937	0.506625	0.381445	0.0398538	5.60474	0.051019	0.668173
628	AT1G16300.1	AT1G16300.1	AT1G16300	14	7	AT1G16300.1 | Symbols: GAPCP-2 | glyceraldehyde-3-phosphate dehydrogenase of plastid 2 | chr1:5574433-5577406 FORWARD LENGTH=420	84408	74856	79010	81599	82007	79351	83867	81035	80893	79988	85197	76389	85040	87623	88023	83745	77375	87056	75915	83816	79157	81212	82419	85235	80979	80937	83125	84615	79200	80011	80067	83745	0.297173	0.487279	0.357421	0.0280795	0.188634	0.570441	0.40985	0.0228618	0.692288	0.432205	0.867987
629	AT1G16310.1	AT1G16310.1	AT1G16310	2	2	AT1G16310.1 | Symbols: | Cation efflux family protein | chr1:5578435-5580585 FORWARD LENGTH=428	12747	13532	12642	14187	12096	14067	14116	14910	15173	13062	14017	12967	13070	12974	13032	13553	14745	15721	13942	14752	13424	14825	13506	14589	13563	15494	13810	14185	13237	13841	12625	13553	0.573901	0.341521	0.28404	0.0520199	0.226313	0.534589	0.394193	-0.0464494	6.52706	0.0399097	0.651894
630	AT1G16340.3;AT1G16340.2;AT1G16340.1;AT1G16340.4	AT1G16340.3;AT1G16340.2;AT1G16340.1;AT1G16340.4	AT1G16340	9;9;9;8	4;4;4;3	AT1G16340.3 | Symbols: ATKDSA2, ATKSDA | Aldolase superfamily protein | chr1:5588123-5590469 REVERSE LENGTH=291;AT1G16340.2 | Symbols: ATKDSA2, ATKSDA | Aldolase superfamily protein | chr1:5588123-5590469 REVERSE LENGTH=291;AT1G16340.1 | Symbols: ATKDSA2,	49799	49960	53623	52042	52247	49792	53724	51669	52554	54247	52475	53873	49996	52262	54359	53607	53349	50562	51882	53743	58264	54225	52498	54461	56977	53016	54014	54933	54846	55217	56339	53607	0.0192757	0.857223	0.509805	0.00655978	2.11071	0.0805292	0.110802	0.0935677	0.160878	0.701749	0.912065
631	AT1G16350.1	AT1G16350.1	AT1G16350	19	16	AT1G16350.1 | Symbols: | Aldolase-type TIM barrel family protein | chr1:5590951-5592872 FORWARD LENGTH=502	410139	384817	395931	378034	394546	375731	469248	475763	474536	462127	456906	456276	406888	422459	455974	426514	379563	382794	385202	445617	434804	405409	443104	463216	459943	444522	466370	429770	399634	409628	394233	426514	0.931757	0.231574	0.217636	-0.0525231	10.3641	0.00485144	0.0218391	0.164132	2.43251	0.161531	0.772749
632	AT1G16370.1	AT1G16370.1	AT1G16370	2	2	AT1G16370.1 | Symbols: ATOCT6, OCT6 | organic cation/carnitine transporter 6 | chr1:5596762-5598327 FORWARD LENGTH=521	13911	12527	14160	12820	13522	13246	19039	16609	17340	15826	19511	17146	15882	15687	18737	16735																	0.261493	0.513447	0.369794	-0.0363455					0.156824	0.705511	0.912065
633	AT1G16400.1;AT1G16410.1;AT1G16410.2	AT1G16400.1	AT1G16400	5;2;1	5;2;1	AT1G16400.1 | Symbols: CYP79F2 | cytochrome P450, family 79, subfamily F, polypeptide 2 | chr1:5605231-5607281 FORWARD LENGTH=537	56624	62532	58875	53860	50796	55413	43659	42154	43174	40458	41947	41721	42005	41765	43673	48974	60931	58442	54398	54461	53972	54786	37949	39032	40023	40812	42326	44416	54138	52916	56480	48974	7.70053	0.00821543	0.0319126	-0.153435	1.78007	0.104195	0.132268	-0.0903783	2.01795	0.197257	0.791296
634	AT1G16430.1	AT1G16430.1	AT1G16430	1	1	AT1G16430.1 | Symbols: | Surfeit locus protein 5 subunit 22 of Mediator complex | chr1:5614632-5615397 FORWARD LENGTH=150	7496	6077	6155	8270	6514	8539	8860	8380	7594	8072	8584	9216	7415	9447	9800	7381																	8.76747	0.00616559	0.0283811	0.241509					0.587631	0.468573	0.876648
635	AT1G16460.4;AT1G16460.3;AT1G16460.1;AT1G16460.2	AT1G16460.4;AT1G16460.3;AT1G16460.1;AT1G16460.2	AT1G16460	10;10;10;10	10;10;10;10	AT1G16460.4 | Symbols: RDH2 | rhodanese homologue 2 | chr1:5619848-5621981 REVERSE LENGTH=318;AT1G16460.3 | Symbols: ATRDH2, ATMST2, MST2, ST2, STR2, RDH2 | rhodanese homologue 2 | chr1:5619848-5621981 REVERSE LENGTH=318;AT1G16460.1 | Symbols: ATRDH2, ATMS	177374	173018	185225	199562	189470	197065	193657	198487	190223	189927	186342	197749	177396	173155	174958	186347	183731	181331	187113	193340	186313	182361	187494	191466	189625	186839	194736	189066	180454	185456	176275	186347	5.9451	0.014365	0.0415514	0.129938	0.270484	0.497779	0.37774	0.0254805	0.631793	0.452249	0.872927
636	AT1G79210.3;AT1G79210.2;AT1G79210.1;AT1G16470.2;AT1G16470.1	AT1G79210.3;AT1G79210.2;AT1G79210.1;AT1G16470.2;AT1G16470.1	AT1G79210	12;12;12;12;12	12;12;12;12;12	AT1G79210.3 | Symbols: | N-terminal nucleophile aminohydrolases (Ntn hydrolases) superfamily protein | chr1:29796286-29798240 REVERSE LENGTH=235;AT1G79210.2 | Symbols: | N-terminal nucleophile aminohydrolases (Ntn hydrolases) superfamily protein | chr1:2	606678	552885	564870	660276	583264	599646	706531	674874	650436	648856	640243	726947	572010	642460	691646	662669	514944	498114	551511	721284	635968	595723	634221	631026	790773	569797	658757	664411	596989	631817	628962	662669	3.32442	0.0409847	0.0697947	0.0960796	38.7598	8.8208e-05	0.00194872	0.319908	0.341856	0.57818	0.893614
637	AT1G16520.1	AT1G16520.1	AT1G16520	2	2	AT1G16520.1 | Symbols: | unknown protein; FUNCTIONS IN: molecular_function unknown; INVOLVED IN: biological_process unknown; LOCATED IN: plasma membrane; EXPRESSED IN: 22 plant structures; EXPRESSED DURING: 13 growth stages; BEST Arabidopsis thaliana prot	34360	31371	36195	39190	33884	36206	38869	37136	35309	38618	37987	41677	34115	36326	42576	39141																	3.18276	0.0439851	0.0728353	0.100507					3.21108	0.115341	0.737458
638	AT1G16540.1	AT1G16540.1	AT1G16540	1	1	AT1G16540.1 | Symbols: SIR3, LOS5, ABA3, ATABA3, ACI2 | molybdenum cofactor sulfurase (LOS5) (ABA3) | chr1:5659465-5665201 FORWARD LENGTH=819																	8040	7495	7181	7307	7635	7645	6868	6876	6901	8165	7843	8006	7141	7883	6827	7811					0.00221133	0.951766	0.560138	-0.00821615
639	AT1G16560.3;AT1G16560.2;AT1G16560.1;AT1G16560.4	AT1G16560.3;AT1G16560.2;AT1G16560.1;AT1G16560.4	AT1G16560	2;2;2;1	2;2;2;1	AT1G16560.3 | Symbols: | Per1-like family protein | chr1:5668945-5670343 FORWARD LENGTH=342;AT1G16560.2 | Symbols: | Per1-like family protein | chr1:5668945-5670343 FORWARD LENGTH=342;AT1G16560.1 | Symbols: | Per1-like family protein | chr1:5668945-5670	15101	15823	12787	17818	16165	18306	11390	10630	10164	11037	11084	10889	14669	15184	13042	13209																	15.8559	0.00162178	0.0188993	0.258511					0.227228	0.649665	0.900781
640	AT1G16570.1;AT1G16570.2	AT1G16570.1;AT1G16570.2	AT1G16570	10;10	10;10	AT1G16570.1 | Symbols: | UDP-Glycosyltransferase superfamily protein | chr1:5670763-5673423 REVERSE LENGTH=465;AT1G16570.2 | Symbols: | UDP-Glycosyltransferase superfamily protein | chr1:5670763-5673423 REVERSE LENGTH=496	60629	61994	58364	58976	56301	58296	55740	57693	56332	59944	57878	58483	59610	58190	56725	59017	64922	64673	60136	61847	64822	65148	61276	61301	58281	63900	63341	62872	60841	61160	58540	59017	1.17382	0.181228	0.184755	-0.0603435	0.0849923	0.701992	0.466694	0.0157752	1.30752	0.289493	0.833965
641	AT1G16610.2;AT1G16610.1;AT1G16610.3	AT1G16610.2;AT1G16610.1;AT1G16610.3	AT1G16610	1;1;1	1;1;1	AT1G16610.2 | Symbols: SR45, RNPS1 | arginine/serine-rich 45 | chr1:5675925-5678686 REVERSE LENGTH=407;AT1G16610.1 | Symbols: SR45, RNPS1 | arginine/serine-rich 45 | chr1:5675925-5678686 REVERSE LENGTH=414;AT1G16610.3 | Symbols: SR45 | arginine/serine-rich	4998	4027	4029	4141	4286	4683	11509	10787	9030	13853	13017	12306	5483	5170	13856	8045																	0.00869288	0.902946	0.526313	0.00617574					26.3297	0.0030306	0.388788
642	AT1G16670.1	AT1G16670.1	AT1G16670	1	1	AT1G16670.1 | Symbols: | Protein kinase superfamily protein | chr1:5697846-5699492 FORWARD LENGTH=390	13570	14013	14278	14894	14895	14469	13863	13095	13507	15792	13855	13830	13668	12601	14286	14130																	1.46734	0.138855	0.153866	0.0803315					2.68778	0.143382	0.757416
643	AT1G16700.1	AT1G16700.1	AT1G16700	11	2	AT1G16700.1 | Symbols: | Alpha-helical ferredoxin | chr1:5710012-5711694 FORWARD LENGTH=222	79559	74474	77553	94231	83953	83263	92422	90976	92739	92033	94951	94590	85946	92912	95989	87557	81024	80285	82670	78191	82484	86300	86486	90617	86698	87534	81575	95359	82245	83977	82260	87557	10.3991	0.00432878	0.0254795	0.17497	0.106976	0.667307	0.451438	0.017608	0.29238	0.60607	0.894872
644	AT1G16710.2;AT1G16710.1;AT1G16705.1;AT1G16705.2	AT1G16710.2;AT1G16710.1	AT1G16710	4;4;1;1	2;2;0;0	AT1G16710.2 | Symbols: HAC12 | histone acetyltransferase of the CBP family 12 | chr1:5714692-5721782 FORWARD LENGTH=1677;AT1G16710.1 | Symbols: HAC12 | histone acetyltransferase of the CBP family 12 | chr1:5714692-5721782 FORWARD LENGTH=1706	2067	2142	1804	1819	1845	1749	2092	1984	2065	2315	2087	2118	1821	2172	1880	2175	2330	1950	2544	2533	2208	2588	2101	2308	1991	2326	2238	2072	2087	2024	2020	2175	1.50414	0.134506	0.150743	-0.151657	0.468487	0.378401	0.31635	0.102999	0.545899	0.484132	0.878099
645	AT1G16740.1	AT1G16740.1	AT1G16740	2	2	AT1G16740.1 | Symbols: | Ribosomal protein L20 | chr1:5727773-5728950 FORWARD LENGTH=126	49182	48539	49619	50220	49115	52772	58716	65756	66973	64336	67056	72973	56951	55067	69800	52620																	0.713184	0.290945	0.253791	0.0459374					4.62778	0.0695543	0.692509
646	AT1G16780.1	AT1G16780.1	AT1G16780	8	1	AT1G16780.1 | Symbols: VHP2;2, AtVHP2;2 | Inorganic H pyrophosphatase family protein | chr1:5739468-5743818 REVERSE LENGTH=851																	9772	8891	8193	8910	8599	8900	9030	8656	8955	9943	9786	9485	9195	9181	8411	10286					0.0368899	0.800304	0.505011	-0.0242148
647	AT1G16810.2;AT1G16810.1	AT1G16810.2;AT1G16810.1	AT1G16810	3;3	3;3	AT1G16810.2 | Symbols: | unknown protein; CONTAINS InterPro DOMAIN/s: Protein of unknown function DUF1754, eukaryotic (InterPro:IPR013865); Has 35333 Blast hits to 34131 proteins in 2444 species: Archae - 798; Bacteria - 22429; Metazoa - 974; Fungi - 991;	24900	23321	24886	24793	24851	23146	33789	32458	28858	29502	29680	38056	24500	26402	32693	29201	25328	24791	25580	30447	28452	26931	26877	28295	30445	27226	30770	28619	26696	28421	27451	29201	0.00819385	0.906403	0.527454	-0.00626929	5.50251	0.0165552	0.0419706	0.181208	0.235387	0.643721	0.899781
648	AT1G16820.2;AT1G16820.1	AT1G16820.2;AT1G16820.1	AT1G16820	1;1	1;1	AT1G16820.2 | Symbols: | vacuolar ATP synthase catalytic subunit-related / V-ATPase-related / vacuolar proton pump-related | chr1:5757199-5758202 REVERSE LENGTH=66;AT1G16820.1 | Symbols: | vacuolar ATP synthase catalytic subunit-related / V-ATPase-relate	101717	116997	115514	111334	104232	118104	105580	116825	110670	102094	113202	108815	99621	99203	96544	90164	103241	102391	99803	86095	84952	101958	98398	99817	90765	104959	92117	100694	103880	98696	105105	90164	0.000404695	0.979578	0.551645	-0.00241062	7.51268	0.00948236	0.0314715	-0.161938	1.53252	0.253051	0.813779
649	AT1G16860.1	AT1G16860.1	AT1G16860	8	4	AT1G16860.1 | Symbols: | Ubiquitin-specific protease family C19-related protein | chr1:5768280-5770183 FORWARD LENGTH=474	59423	65600	59209	60055	59236	60540	57912	56176	55722	59449	59493	60766	58944	60179	60796	61347	58044	63674	60052	63465	59888	59712	57937	57644	60556	61282	59888	59695	57695	60218	59142	61347	0.371938	0.438181	0.333699	-0.0348819	0.0410432	0.78889	0.50122	0.0102419	3.25351	0.113322	0.736153
650	AT1G16870.1	AT1G16870.1	AT1G16870	15	15	AT1G16870.1 | Symbols: | mitochondrial 28S ribosomal protein S29-related | chr1:5770964-5773157 REVERSE LENGTH=480	233248	261080	237845	231493	228196	227161	254525	259188	263065	253957	262074	246875	273220	266441	264406	256881	273651	277938	257397	267742	260692	257317	276385	270634	263073	284578	257332	281300	237658	244876	249062	256881	2.851	0.0528075	0.0815984	-0.0921895	0.553751	0.339884	0.294968	-0.0420425	0.922104	0.367063	0.854196
651	AT1G16880.1;AT1G16880.2	AT1G16880.1;AT1G16880.2	AT1G16880	4;3	4;3	AT1G16880.1 | Symbols: | uridylyltransferase-related | chr1:5773796-5776125 FORWARD LENGTH=290;AT1G16880.2 | Symbols: | uridylyltransferase-related | chr1:5773796-5775272 FORWARD LENGTH=213	131408	111013	110901	146388	112396	120000	125393	119956	121374	127816	125806	143643	121903	132198	138211	123449	106115	100550	112036	124579	113071	114399	131055	119722	132280	110957	126296	114656	122713	122233	119487	123449	3.39311	0.0395157	0.0685122	0.100392	6.48286	0.012442	0.0358528	0.143573	8.34449	0.0266514	0.606192
652	AT1G16890.2;AT1G16890.1;AT1G16890.3	AT1G16890.2;AT1G16890.1;AT1G16890.3	AT1G16890	7;6;6	2;1;1	AT1G16890.2 | Symbols: UBC36, UBC13B | ubiquitin-conjugating enzyme 36 | chr1:5776550-5778327 REVERSE LENGTH=153;AT1G16890.1 | Symbols: UBC36, UBC13B | ubiquitin-conjugating enzyme 36 | chr1:5776550-5777903 REVERSE LENGTH=120;AT1G16890.3 | Symbols: UBC36 |	207063	202943	199266	235430	221164	218283	232321	212318	223730	229498	234663	262475	211363	224190	247060	223863	197576	188320	197100	211780	215185	211509	223034	223996	250528	225763	224083	215307	217556	216083	239378	223863	7.63825	0.00834204	0.0320507	0.147538	6.27019	0.0130432	0.0366775	0.131142	10.1067	0.0190352	0.57574
653	AT1G16900.1	AT1G16900.1	AT1G16900	6	6	AT1G16900.1 | Symbols: | Alg9-like mannosyltransferase family | chr1:5779262-5782303 REVERSE LENGTH=570	88387	96719	90749	83573	85940	87489	81393	82957	84001	84370	87467	82279	85288	83418	87152	88514	92998	101187	92927	86397	88367	83415	86730	87153	80230	80135	86753	85398	92805	86985	84739	88514	3.45928	0.0382456	0.067438	-0.102131	6.39917	0.0126045	0.0360797	-0.153242	0.434592	0.531918	0.886876
654	AT1G16905.1	AT1G16905.1	AT1G16905	5	5	AT1G16905.1 | Symbols: | Curculin-like (mannose-binding) lectin family protein | chr1:5782546-5783817 REVERSE LENGTH=423	39776	41089	41732	40783	40192	41019	33413	34968	33608	31851	33419	32209	42182	40828	37080	36713	34834	40158	37495	46039	36505	35423	44486	34928	37102	36325	39563	36409	34723	39053	40050	36713	0.0119732	0.886827	0.520383	-0.00711348	0.913088	0.229687	0.226846	0.0686251	2.43098	0.161643	0.772749
655	AT1G16920.1	AT1G16920.1	AT1G16920	14	7	AT1G16920.1 | Symbols: RAB11, ATRABA1B, RABA1b | RAB GTPase homolog A1B | chr1:5787489-5789147 REVERSE LENGTH=216	685369	716228	692354	768048	754885	773135	676502	677034	667657	674729	685580	718858	718704	689089	675609	691969	742348	778926	717443	753015	708945	714104	741431	679800	687084	774931	666845	728615	669186	683599	676164	691969	6.41257	0.0121744	0.0384391	0.132938	0.540835	0.345332	0.298373	-0.0409512	0.90943	0.370336	0.854395
656	AT1G16970.1	AT1G16970.1	AT1G16970	14	13	AT1G16970.1 | Symbols: KU70, ATKU70 | KU70 homolog | chr1:5801159-5805724 REVERSE LENGTH=621	121351	129169	121769	113859	113203	121025	109012	113633	108536	110165	111840	104416	116983	118815	115406	116575	123922	124756	114710	117328	119055	126375	114126	115535	113064	123197	111850	118407	115625	120983	116032	116575	3.15989	0.0445659	0.0734548	-0.0969751	1.8401e-05	0.995845	0.576394	-0.00250335	0.563575	0.477404	0.876683
657	AT1G17020.1;AT1G17010.1	AT1G17020.1	AT1G17020	14;1	14;1	AT1G17020.1 | Symbols: SRG1, ATSRG1 | senescence-related gene 1 | chr1:5820258-5821741 FORWARD LENGTH=358	312645	285899	293582	344034	326525	323949	305264	309440	308894	333865	291718	311600	275697	294045	293125	302654	302584	278605	295619	326742	306529	319747	307714	299779	290541	299041	317395	300978	306000	288871	296135	302654	8.74489	0.00618971	0.0284133	0.156735	5.57303	0.0160515	0.0411118	0.120243	0.12966	0.730457	0.913033
658	AT1G17040.1;AT1G17040.2	AT1G17040.1;AT1G17040.2	AT1G17040	1;1	1;1	AT1G17040.1 | Symbols: SHA, ATSHA, STATLA | SH2 domain protein A | chr1:5825109-5828056 FORWARD LENGTH=641;AT1G17040.2 | Symbols: SHA | SH2 domain protein A | chr1:5825109-5828056 FORWARD LENGTH=651																	2576	2916	2734	3054	2715	2924	3302	2709	2609	2603	3217	2462	2520	3301	2804	2821					0.305808	0.4715	0.36513	0.0796631
659	AT1G17050.1;AT1G78510.2;AT1G78510.1	AT1G17050.1	AT1G17050	4;1;1	4;1;1	AT1G17050.1 | Symbols: SPS2 | solanesyl diphosphate synthase 2 | chr1:5829289-5831215 FORWARD LENGTH=417	19037	18772	18756	20136	20568	21427	22754	21865	23389	23210	22975	23592	21606	21888	22753	22089	19664	19637	22580	21519	21104	21216	22049	22858	23445	20720	23427	23954	21129	21975	20716	22089	4.77057	0.0216419	0.0501817	0.135404	0.340667	0.449102	0.353957	0.0449415	0.353288	0.572151	0.893614
660	AT1G17070.1;AT2G42330.2;AT2G42330.1	AT1G17070.1	AT1G17070	15;1;1	15;1;1	AT1G17070.1 | Symbols: | GC-rich sequence DNA-binding factor-like protein with Tuftelin interacting domain | chr1:5837653-5840202 FORWARD LENGTH=849	141473	141960	139901	146552	146844	147459	172707	175680	169052	176678	170757	180157	168529	164574	169598	157751	149877	156396	148732	165668	164006	162683	169402	167219	167331	174713	163096	173939	140623	146800	137948	157751	1.21877	0.173911	0.179168	0.0585079	4.52327	0.0234215	0.0518654	0.113822	0.322474	0.588469	0.893614
661	AT1G17100.1	AT1G17100.1	AT1G17100	3	3	AT1G17100.1 | Symbols: | SOUL heme-binding family protein | chr1:5844766-5845539 FORWARD LENGTH=232	14641	14150	14602	15515	13617	13894	17282	15983	16294	17025	16605	18089	13066	13631	14268	14506	13751	11288	14067	14719	13822	13811	14841	17445	16131	14231	18134	14135	16495	13880	13330	14506	0.0326214	0.814958	0.494963	-0.0122536	1.62587	0.118733	0.144737	0.11504	0.971488	0.355915	0.850305
662	AT1G17120.1	AT1G17120.1	AT1G17120	3	3	AT1G17120.1 | Symbols: CAT8 | cationic amino acid transporter 8 | chr1:5851964-5853736 FORWARD LENGTH=590	46563	43627	50582	49145	47061	48938	48384	47628	47310	49049	48291	50622	47876	43281	43044	46938	45366	47450	46388	48087	51764	50872	47684	45884	48139	47375	49330	46260	47619	47653	45417	46938	0.686011	0.29993	0.259647	0.0441245	2.99995	0.0470474	0.0788331	0.114699	0.822248	0.392458	0.856495
663	AT1G17130.1;AT1G17130.2	AT1G17130.1;AT1G17130.2	AT1G17130	3;3	3;3	AT1G17130.1 | Symbols: | Family of unknown function (DUF572) | chr1:5854264-5856472 FORWARD LENGTH=331;AT1G17130.2 | Symbols: | Family of unknown function (DUF572) | chr1:5854264-5856472 FORWARD LENGTH=338																	12009	10232	11287	12594	10937	11735	11005	12845	11902	11967	11379	12004	11547	12138	12074	11587					0.589751	0.32637	0.287636	0.0729115
664	AT1G17160.2;AT1G17160.1	AT1G17160.2;AT1G17160.1	AT1G17160	7;7	7;7	AT1G17160.2 | Symbols: | pfkB-like carbohydrate kinase family protein | chr1:5867678-5869175 FORWARD LENGTH=355;AT1G17160.1 | Symbols: | pfkB-like carbohydrate kinase family protein | chr1:5867678-5869215 FORWARD LENGTH=379	133061	121707	120315	133685	129262	130942	135485	123989	123530	131858	127110	128017	118756	122517	136887	128609	118199	116180	123466	125688	133111	127831	120790	124940	133063	116134	132722	124070	125876	131918	131221	128609	1.78315	0.106708	0.127751	0.0705793	4.08618	0.0277182	0.0569976	0.111619	0.045702	0.836324	0.919039
665	AT1G17170.1	AT1G17170.1	AT1G17170	16	11	AT1G17170.1 | Symbols: ATGSTU24, GST, GSTU24 | glutathione S-transferase TAU 24 | chr1:5869895-5870691 FORWARD LENGTH=218	273417	297726	286831	288364	292966	275191	235693	248763	233110	234378	242905	228015	252477	246294	247393	255339	260273	277445	272683	251602	252368	263202	246753	244476	256363	235830	239776	254400	263251	269961	283130	255339	0.000564878	0.976039	0.550196	-0.00244531	2.10722	0.0806941	0.110993	-0.0790859	0.845077	0.386267	0.855675
666	AT1G17180.1	AT1G17180.1	AT1G17180	13	10	AT1G17180.1 | Symbols: ATGSTU25, GSTU25 | glutathione S-transferase TAU 25 | chr1:5872208-5872958 FORWARD LENGTH=221	455840	461822	448007	498680	501964	478951	463253	464164	448620	455969	448062	454802	463464	476205	468724	456861	509075	450660	452811	426895	440936	470390	450603	440459	457243	445933	432103	454645	455092	472967	539945	456861	4.80538	0.0213324	0.049906	0.115594	2.09606	0.0814624	0.111622	-0.0779815	0.571931	0.474295	0.876683
667	AT1G17190.1	AT1G17190.1	AT1G17190	15	13	AT1G17190.1 | Symbols: ATGSTU26, GSTU26 | glutathione S-transferase tau 26 | chr1:5875452-5876375 FORWARD LENGTH=220	2097870	2306354	2222961	2197909	2289854	2256054	2689815	2601559	2584144	2442992	2705178	2751153	2320174	2305737	2467412	2422052	2303568	2223696	2235723	2468624	2379177	2330885	2716007	2770150	2761546	2651347	2549089	2757035	2181687	2278141	2331316	2422052	0.259252	0.51502	0.370499	0.0251692	2.82178	0.0519545	0.0835773	0.0860592	0.0227434	0.884282	0.923123
668	AT1G17210.1	AT1G17210.1	AT1G17210	15	14	AT1G17210.1 | Symbols: ATILP1, ILP1 | IAP-like protein 1 | chr1:5880502-5884657 REVERSE LENGTH=958	103943	101204	101005	93337	93213	98099	97167	102903	98330	103132	99408	96165	106794	106014	108941	100020	108649	113660	110723	92975	98549	98687	90592	94318	92795	100077	92668	100974	104084	102447	99163	100020	3.7025	0.033533	0.0623077	-0.105064	11.38	0.00401811	0.0201984	-0.198559	0.0236958	0.881692	0.923053
669	AT1G17220.1	AT1G17220.1	AT1G17220	3	3	AT1G17220.1 | Symbols: FUG1 | Translation initiation factor 2, small GTP-binding protein | chr1:5885383-5890165 FORWARD LENGTH=1026	7594	7156	7251	7680	7947	7423	8626	8796	9134	8872	8198	7844	8956	7834	7999	7674	7032	6425	6995	8434	7258	7212	7877	8456	8796	9516	7943	7750	6821	6570	6858	7674	0.718231	0.28922	0.253017	0.0671977	2.13999	0.0788765	0.109296	0.163358	2.13367	0.186209	0.789444
670	AT1G17260.1	AT1G17260.1	AT1G17260	8	1	AT1G17260.1 | Symbols: AHA10 | autoinhibited H(+)-ATPase isoform 10 | chr1:5904058-5908898 FORWARD LENGTH=947	7725	8279	6126	7170	7025	7212	5531	4511	4557	5669	5378	4181	8013	7921	6006	6619	6128	7592	6291	5510	6462	6950	5189	4917	5621	6290	4946	6001	6160	6309	6118	6619	0.287627	0.493629	0.360436	-0.0479208	0.451377	0.386952	0.320822	-0.0807287	0.416947	0.539854	0.888515
671	AT1G17270.1	AT1G17270.1	AT1G17270	4	2	AT1G17270.1 | Symbols: | O-fucosyltransferase family protein | chr1:5909443-5911624 REVERSE LENGTH=564	6177	6392	7014	5956	5650	5972	6540	6505	6913	6910	6973	6987	6798	6613	6745	7202	6937	8798	8186	8170	7917	7127	5614	7237	7948	7293	8679	7909	7715	8261	7945	7202	3.29521	0.0415354	0.0703368	-0.155831	0.126341	0.640576	0.440901	-0.0432826	0.621048	0.456252	0.872927
672	AT1G17280.2;AT1G17280.1	AT1G17280.2;AT1G17280.1	AT1G17280	1;1	1;1	AT1G17280.2 | Symbols: UBC34 | ubiquitin-conjugating enzyme 34 | chr1:5917146-5919162 REVERSE LENGTH=237;AT1G17280.1 | Symbols: UBC34 | ubiquitin-conjugating enzyme 34 | chr1:5917146-5919162 REVERSE LENGTH=237	50012	47339	44078	54024	51774	53252	47743	46784	49829	46286	51369	45631	47639	47965	50449	47515																	9.56776	0.0050201	0.0262671	0.169402					0.182587	0.68355	0.909819
673	AT1G17290.1	AT1G17290.1	AT1G17290	21	15	AT1G17290.1 | Symbols: AlaAT1 | alanine aminotransferas | chr1:5922771-5926093 FORWARD LENGTH=543	1068818	995222	1029183	952500	988328	943349	989417	1023668	1026661	985822	983144	891550	1019904	1034380	1023245	998924	1050307	1013460	1049617	931918	991670	983632	925114	954093	960973	966464	936499	955128	1078559	1049976	1040908	998924	3.56473	0.0360571	0.0650544	-0.100951	3.43201	0.0373561	0.0681618	-0.0988433	8.04834	0.0287316	0.627711
674	AT1G17330.1	AT1G17330.1	AT1G17330	1	1	AT1G17330.1 | Symbols: | Metal-dependent phosphohydrolase | chr1:5929966-5931595 FORWARD LENGTH=222	42936	33835	37359	44229	40173	42120	47091	45407	42725	44573	44402	53895	36188	41077	44537	44315	40047	38267	42341	48644	44017	42976	40699	45275	42964	41297	44199	40498	45199	45988	45358	44315	7.29602	0.00924035	0.0337344	0.14871	6.04237	0.0136119	0.037161	0.168863	2.68107	0.143862	0.757416
675	AT1G17340.1	AT1G17340.1	AT1G17340	16	16	AT1G17340.1 | Symbols: | Phosphoinositide phosphatase family protein | chr1:5934129-5938391 FORWARD LENGTH=785	85272	86310	88836	82231	81631	86485	114343	118535	110981	121449	110523	110775	96311	92225	115209	104130	95276	99613	99053	114009	120130	129145	109770	114097	111226	115424	119061	118395	91705	89711	90712	104130	1.06689	0.200894	0.198082	-0.0569	28.4139	0.000336583	0.00439437	0.305566	0.107691	0.753297	0.914032
676	AT1G17370.1;AT1G17370.2	AT1G17370.1;AT1G17370.2	AT1G17370	10;9	6;5	AT1G17370.1 | Symbols: UBP1B | oligouridylate binding protein 1B | chr1:5951842-5954825 REVERSE LENGTH=419;AT1G17370.2 | Symbols: UBP1B | oligouridylate binding protein 1B | chr1:5951842-5954825 REVERSE LENGTH=416	73939	73806	78873	73319	73867	72749	85601	84754	86609	86547	84951	87995	73886	74283	81326	82232	73566	73278	71492	90567	80802	83415	82919	98051	88526	88617	90184	82007	76983	76479	73543	82232	0.59594	0.332311	0.278392	-0.0431852	13.5582	0.0026857	0.01625	0.222725	0.030927	0.864157	0.921341
677	AT1G17440.2;AT1G17440.1	AT1G17440.2;AT1G17440.1	AT1G17440	4;4	4;4	AT1G17440.2 | Symbols: EER4, TAF12B | Transcription initiation factor TFIID subunit A | chr1:5984407-5987663 REVERSE LENGTH=683;AT1G17440.1 | Symbols: EER4, TAF12B | Transcription initiation factor TFIID subunit A | chr1:5984407-5987663 REVERSE LENGTH=683	6145	5331	5532	6311	5737	5687	7153	7216	6856	7194	7204	7067	6128	6783	7836	6698	4051	5280	5617	5387	5254	5351	6355	5761	5802	6186	4404	6345	6129	4921	5735	6698	0.503077	0.371453	0.300774	0.0603858	0.710795	0.285411	0.263569	0.0973979	0.0170555	0.900134	0.923123
678	AT1G17470.2;AT1G17470.1;AT1G72660.3;AT1G72660.2;AT1G72660.1	AT1G17470.2;AT1G17470.1	AT1G17470	15;15;7;7;7	15;15;7;7;7	AT1G17470.2 | Symbols: ATDRG1, ATDRG, DRG1 | developmentally regulated G-protein 1 | chr1:6003442-6006155 FORWARD LENGTH=399;AT1G17470.1 | Symbols: ATDRG1, ATDRG, DRG1 | developmentally regulated G-protein 1 | chr1:6003442-6006155 FORWARD LENGTH=399	354389	371524	357333	342912	347754	335166	375969	385966	382173	389232	389656	376071	369780	372191	376266	368895	344683	341001	324906	377767	366178	316611	354908	363725	366934	337687	385540	343100	327629	337505	339716	368895	2.11015	0.0835169	0.108309	-0.0785664	1.86144	0.0976509	0.126673	0.069623	0.0278229	0.871342	0.921655
679	AT1G17500.1	AT1G17500.1	AT1G17500	12	7	AT1G17500.1 | Symbols: | ATPase E1-E2 type family protein / haloacid dehalogenase-like hydrolase family protein | chr1:6018757-6023201 FORWARD LENGTH=1216	60543	59482	61176	53885	54610	54578	59855	61912	61154	62828	59968	61004	58760	59811	59483	58075	56003	58242	57321	53023	56414	61056	56507	55384	59410	59462	52922	60432	57695	58953	60447	58075	7.58376	0.00847267	0.0322571	-0.152073	0.0126327	0.881985	0.535455	-0.00905117	4.89985e-05	0.994665	0.930474
680	AT1G17530.1	AT1G17530.1	AT1G17530	2	2	AT1G17530.1 | Symbols: ATTIM23-1, TIM23-1 | translocase of inner mitochondrial membrane 23 | chr1:6027723-6028286 FORWARD LENGTH=187	11348	10322	12106	11867	12165	11539	13179	14276	14399	13711	13890	14773	11727	11266	13999	12667	11841	12904	11444	14449	11978	13092	12643	12264	11749	14208	12803	12331	12577	11656	10795	12667	1.15948	0.183312	0.18589	0.074703	1.79746	0.102509	0.130868	0.126995	0.0354163	0.854982	0.920759
681	AT1G17580.1	AT1G17580.1	AT1G17580	13	5	AT1G17580.1 | Symbols: MYA1, ATMYA1, XI-1 | myosin 1 | chr1:6039453-6049309 FORWARD LENGTH=1520	14288	14197	14221	12460	12024	12930	11909	12535	13017	13252	11949	12352	14071	13307	13199	13502	13033	14313	15781	12485	13052	12461	13191	12249	12648	11705	11617	11910	13549	14665	14623	13502	7.73769	0.00818931	0.0319126	-0.190861	3.60096	0.0345636	0.0652867	-0.182668	0.0033341	0.955489	0.926073
682	AT1G17620.1	AT1G17620.1	AT1G17620	6	6	AT1G17620.1 | Symbols: | Late embryogenesis abundant (LEA) hydroxyproline-rich glycoprotein family | chr1:6062313-6063107 FORWARD LENGTH=264	40678	44754	43768	41127	42232	44167	74240	69315	73771	65704	75519	82662	49853	47054	77465	58661	44207	45820	43598	59106	56090	60524	64628	64994	77675	72005	72556	78442	45902	46449	43367	58661	0.100799	0.683457	0.443483	-0.0188147	35.3781	0.000148561	0.00289593	0.395088	0.722483	0.422811	0.866727
683	AT1G17650.1	AT1G17650.1	AT1G17650	2	2	AT1G17650.1 | Symbols: GLYR2, GR2 | glyoxylate reductase 2 | chr1:6069594-6071964 REVERSE LENGTH=358	24034	22332	22906	26398	23979	22749	25690	26539	26344	27800	24746	26748	23624	23622	24713	26000																	1.69484	0.114747	0.134348	0.0781121					0.0135842	0.910781	0.923417
684	AT1G17710.2;AT1G17710.1	AT1G17710.2;AT1G17710.1	AT1G17710	1;1	1;1	AT1G17710.2 | Symbols: | Pyridoxal phosphate phosphatase-related protein | chr1:6090763-6091755 REVERSE LENGTH=247;AT1G17710.1 | Symbols: | Pyridoxal phosphate phosphatase-related protein | chr1:6090763-6091975 REVERSE LENGTH=279	6313	9239	9975	8055	10050	17644	9967	5912	5177	5089	10287	12203	6307	7361	7886	7919																	39.9823	0.000428055	0.0170572	0.485879					28.7692	0.00261744	0.388036
685	AT1G17720.1	AT1G17720.1	AT1G17720	15	1	AT1G17720.1 | Symbols: ATB BETA | Protein phosphatase 2A, regulatory subunit PR55 | chr1:6093949-6098065 REVERSE LENGTH=501	22118	20605	23161	20823	22930	21879	25535	25686	27962	25192	25127	29991	21608	21988	24305	22854	19618	20327	20138	25246	22085	21883	22388	24577	24012	25868	22060	22295	20458	20092	20989	22854	0.00536882	0.924082	0.533757	-0.00552875	6.16131	0.0133055	0.0369421	0.204107	0.0623835	0.810108	0.919039
686	AT1G17720.2	AT1G17720.2	AT1G17720	15	1	AT1G17720.2 | Symbols: ATB BETA | Protein phosphatase 2A, regulatory subunit PR55 | chr1:6093949-6098065 REVERSE LENGTH=500	282366	262791	273768	259183	263685	263104	279278	283918	276860	268372	284372	264230	279066	292363	296871	273474	249682	230842	253424	274188	260914	263021	283044	300411	279792	267791	297902	259702	289910	268755	274365	273474	1.17535	0.181003	0.184677	-0.0592534	5.54916	0.0162024	0.0413752	0.120933	1.88768	0.209023	0.794737
687	AT1G17745.1;AT1G17745.2	AT1G17745.1;AT1G17745.2	AT1G17745	19;19	16;16	AT1G17745.1 | Symbols: PGDH | D-3-phosphoglycerate dehydrogenase | chr1:6101157-6104979 FORWARD LENGTH=624;AT1G17745.2 | Symbols: PGDH | D-3-phosphoglycerate dehydrogenase | chr1:6101157-6104979 FORWARD LENGTH=651	351084	334050	361987	350821	347000	346673	377508	374376	391917	377021	387156	366095	377452	397559	385576	374045	404078	370103	366041	345605	351237	369244	368985	381438	375404	380183	374776	421256	395809	386704	401237	374045	0.0018034	0.955597	0.54443	-0.00362396	3.28136	0.0407823	0.0723302	-0.0969909	0.523728	0.492597	0.87917
688	AT1G17750.1	AT1G17750.1	AT1G17750	1	1	AT1G17750.1 | Symbols: PEPR2, AtPEPR2 | PEP1 receptor 2 | chr1:6106656-6110008 FORWARD LENGTH=1088	9298	8689	9363	8662	8193	9360	10311	10695	10901	9986	10073	10695	10481	9037	9394	10050																	0.633007	0.318826	0.270821	-0.0611483					0.882668	0.376508	0.855277
689	AT1G17760.1	AT1G17760.1	AT1G17760	12	12	AT1G17760.1 | Symbols: CSTF77, ATCSTF77 | Tetratricopeptide repeat (TPR)-like superfamily protein | chr1:6110208-6116271 REVERSE LENGTH=734	41664	44283	44095	39626	40751	40765	41710	44045	41086	42880	40483	41040	43012	43149	41256	43168	45452	51056	46059	46652	45305	45277	41214	46317	40814	47826	43700	47003	40835	43138	39762	43168	3.27872	0.0419353	0.0708314	-0.102279	0.576146	0.331706	0.290531	-0.0550021	0.631116	0.452548	0.872927
690	AT1G17810.1;AT1G73190.1	AT1G17810.1;AT1G73190.1	AT1G17810	2;2	2;2	AT1G17810.1 | Symbols: BETA-TIP | beta-tonoplast intrinsic protein | chr1:6130209-6131442 FORWARD LENGTH=267;AT1G73190.1 | Symbols: ALPHA-TIP, TIP3;1 | Aquaporin-like superfamily protein | chr1:27522155-27523171 FORWARD LENGTH=268	16013	15723	14265	15137	16140	12134	12403	13308	14010	16483	12988	13098	13362	13496	12234	14034																	1.65194	0.118812	0.137715	-0.0836046					2.37832	0.165821	0.775399
691	AT1G17860.1	AT1G17860.1	AT1G17860	11	11	AT1G17860.1 | Symbols: | Kunitz family trypsin and protease inhibitor protein | chr1:6149343-6149933 FORWARD LENGTH=196	1172382	1197140	1201582	1241179	1227340	1168673	792727	855206	832331	858707	792942	859295	896559	897803	805686	909469	1044037	1086953	1082315	946410	885346	941921	836916	754397	726951	793886	739501	753414	1044531	1011779	1034655	909469	0.269562	0.507275	0.366681	0.0264549	16.3084	0.00153203	0.011828	-0.212258	0.077027	0.789759	0.916893
692	AT1G17880.1	AT1G17880.1	AT1G17880	10	8	AT1G17880.1 | Symbols: BTF3, ATBTF3 | basic transcription factor 3 | chr1:6152572-6153425 REVERSE LENGTH=165	721494	631391	643080	853371	766233	741898	782343	787251	754946	742002	734755	829700	734259	798461	795562	733970	641871	595445	668368	734285	694594	721045	685326	692986	814559	690293	721625	845731	638739	701665	687746	733970	21.1273	0.000992765	0.0170572	0.242618	11.839	0.00361653	0.0190373	0.173977	0.351574	0.573163	0.893614
693	AT1G17890.1;AT1G17890.3;AT1G17890.2	AT1G17890.1;AT1G17890.3;AT1G17890.2	AT1G17890	16;15;15	10;9;9	AT1G17890.1 | Symbols: GER2 | NAD(P)-binding Rossmann-fold superfamily protein | chr1:6154478-6155596 REVERSE LENGTH=328;AT1G17890.3 | Symbols: GER2 | NAD(P)-binding Rossmann-fold superfamily protein | chr1:6154478-6155440 REVERSE LENGTH=320;AT1G17890.2 |	465286	443257	457499	479618	473849	463747	500272	499063	497568	479739	500164	501811	451710	464075	505044	483301	452075	447700	446673	502422	483599	473206	502157	510686	520335	488274	502697	487699	462613	465646	466422	483301	1.03791	0.20698	0.201947	0.0530558	5.29673	0.017493	0.0430629	0.116046	0.440275	0.529259	0.886876
694	AT1G17930.1	AT1G17930.1	AT1G17930	1	1	AT1G17930.1 | Symbols: | Aminotransferase-like, plant mobile domain family protein | chr1:6166638-6168432 REVERSE LENGTH=478	8475	8340	8565	7583	7451	6975	6699	7377	6622	6930	7466	6077	7799	7888	8830	8636																	6.7069	0.0112178	0.0375134	-0.205598					0.104647	0.75656	0.914032
695	AT1G17980.1;AT1G17980.2	AT1G17980.1;AT1G17980.2	AT1G17980	11;7	11;7	AT1G17980.1 | Symbols: PAPS1 | poly(A) polymerase 1 | chr1:6187742-6191418 REVERSE LENGTH=713;AT1G17980.2 | Symbols: PAPS1 | poly(A) polymerase 1 | chr1:6187742-6190318 REVERSE LENGTH=586	94874	98085	94837	89206	89033	91320	81871	81264	81823	81895	82542	81292	81805	81259	84538	87176	102194	100059	92210	88953	94197	94916	92983	96280	84159	96200	89816	94918	93346	94100	89741	87176	2.97327	0.0495277	0.0786124	-0.0944455	1.83204	0.099689	0.128303	-0.082659	0.00479838	0.946514	0.926073
696	AT1G18040.1	AT1G18040.1	AT1G18040	2	1	AT1G18040.1 | Symbols: CDKD1;3, AT;CDCKD;3, CAK2AT | cyclin-dependent kinase D1;3 | chr1:6207128-6209299 REVERSE LENGTH=391	11895	12529	11666	13894	12790	13017	11143	11582	11780	12961	12498	12573	12663	11506	11992	12815	11799	12554	11551	13791	12715	11845	13128	12576	11693	12958	13178	12355	11903	12559	11408	12815	3.98148	0.0295137	0.0582547	0.137576	1.01026	0.208199	0.211737	0.0951196	4.76884	0.066166	0.691292
697	AT1G18060.1	AT1G18060.1	AT1G18060	1	1	AT1G18060.1 | Symbols: | unknown protein; INVOLVED IN: biological_process unknown; LOCATED IN: chloroplast; EXPRESSED IN: 22 plant structures; EXPRESSED DURING: 13 growth stages; Has 74 Blast hits to 74 proteins in 29 species: Archae - 0; Bacteria - 19; M	4451	4703	5726	5231	4960	4898	5486	4732	5594	6023	4868	5683	4650	4475	3300	5268																	0.0669907	0.740042	0.466596	0.0201227					0.587162	0.468765	0.876648
698	AT1G18070.1;AT1G18070.2;AT1G18070.3	AT1G18070.1;AT1G18070.2;AT1G18070.3	AT1G18070	28;28;28	28;28;28	AT1G18070.1 | Symbols: | Translation elongation factor EF1A/initiation factor IF2gamma family protein | chr1:6214236-6218211 REVERSE LENGTH=532;AT1G18070.2 | Symbols: | Translation elongation factor EF1A/initiation factor IF2gamma family protein | chr1:6	755948	569019	716935	650140	703876	665303	743485	758471	760396	761549	766214	713506	767459	731483	771858	727147	726298	742300	718622	729153	724554	734254	743038	741647	742239	738384	744914	741633	724556	716305	718440	727147	0.0401203	0.796602	0.488465	-0.0160448	0.00441558	0.931831	0.554083	0.000488682	0.41294	0.541627	0.888515
699	AT1G18080.1	AT1G18080.1	AT1G18080	22	18	AT1G18080.1 | Symbols: ATARCA, RACK1A_AT, RACK1A | Transducin/WD40 repeat-like superfamily protein | chr1:6222325-6223901 FORWARD LENGTH=327	3799114	3747622	4038970	3660851	3940406	3643894	4359489	4386530	4514567	4199416	4315380	4307352	3961107	3877337	3767650	3984483	4000824	3748169	3739415	4474687	4124423	3895014	4568732	4712936	3926536	4268038	4569752	3884376	3611915	3643192	3559994	3984483	0.64082	0.315472	0.269076	-0.0430429	5.25949	0.0177577	0.0434412	0.121071	2.86056	0.132941	0.747782
700	AT1G18140.1	AT1G18140.1	AT1G18140	2	2	AT1G18140.1 | Symbols: LAC1, ATLAC1 | laccase 1 | chr1:6238986-6241393 REVERSE LENGTH=581	9282	9529	9223	10816	10321	10368	10059	9828	9818	9698	9143	10028	12123	12380	11222	9829	10822	11682	10244	8597	7531	7489	9157	8357	10451	9156	9827	10072	11524	10667	12043	9829	5.21774	0.0180667	0.0460789	0.168403	20.0184	0.000705664	0.00687783	-0.471581	0.548217	0.483238	0.87795
701	AT1G18150.3;AT1G18150.2;AT1G18150.1	AT1G18150.3;AT1G18150.2;AT1G18150.1	AT1G18150	22;22;22	13;13;13	AT1G18150.3 | Symbols: ATMPK8 | Protein kinase superfamily protein | chr1:6244641-6247582 REVERSE LENGTH=589;AT1G18150.2 | Symbols: ATMPK8 | Protein kinase superfamily protein | chr1:6244641-6247582 REVERSE LENGTH=589;AT1G18150.1 | Symbols: ATMPK8 | Protei	203214	221144	203122	198364	198847	201738	188072	192271	192799	183131	194186	186219	206019	202317	195135	196972	206397	206864	197929	188253	192521	198149	194416	193495	191119	196628	188646	202030	194768	196221	204606	196972	1.49769	0.135225	0.151277	-0.0671363	1.98756	0.0881917	0.118137	-0.0782495	0.799353	0.398822	0.85794
702	AT1G18160.1	AT1G18160.1	AT1G18160	8	3	AT1G18160.1 | Symbols: | Protein kinase superfamily protein | chr1:6249126-6253835 FORWARD LENGTH=992	9237	9823	11132	9544	8980	9237	11652	11003	12103	10900	11936	10453	10877	10862	11046	10066	8767	10586	10827	9314	10273	9760	10321	9689	10655	9223	10599	10073	10221	9243	10520	10066	2.54194	0.0634124	0.091355	-0.121107	0.122605	0.645478	0.442931	-0.0403798	1.24405	0.300649	0.834878
703	AT1G18180.1	AT1G18180.1	AT1G18180	3	1	AT1G18180.1 | Symbols: | Protein of unknown function (DUF1295) | chr1:6255903-6257737 FORWARD LENGTH=305	18433	18234	18053	17903	17024	17393	17379	15954	16004	17635	17910	16880	20973	19880	19501	18758	20821	21259	20045	19027	20418	18412	20891	17370	19467	19755	17495	19259	18512	19858	21074	18758	1.00638	0.214031	0.206199	-0.0647057	1.41677	0.143085	0.165524	-0.102682	2.13836	0.185783	0.789444
704	AT1G18190.1	AT1G18190.1	AT1G18190	7	6	AT1G18190.1 | Symbols: GC2 | golgin candidate 2 | chr1:6257963-6261325 REVERSE LENGTH=668	35135	38215	32436	34740	36224	34449	34027	33223	34409	35119	31893	31363	35522	37375	32319	39687	37107	41394	36922	36727	39900	39317	35813	36586	34163	36721	37527	38565	36058	34792	36053	39687	0.0032055	0.94041	0.538986	-0.00509591	0.0177041	0.860107	0.527	0.00649743	1.40515	0.273176	0.823796
705	AT1G18210.2;AT1G18210.1	AT1G18210.2;AT1G18210.1	AT1G18210	13;13	13;13	AT1G18210.2 | Symbols: | Calcium-binding EF-hand family protein | chr1:6268273-6268785 REVERSE LENGTH=170;AT1G18210.1 | Symbols: | Calcium-binding EF-hand family protein | chr1:6268273-6268785 REVERSE LENGTH=170	825141	747152	732684	947573	828299	900957	813791	756673	735478	749278	774905	795580	755608	809743	819566	787965	705366	691310	801425	692193	760862	773850	700695	738338	796534	681940	747391	773076	820653	836959	846678	787965	16.768	0.00135651	0.0173077	0.215773	0.187281	0.571792	0.410578	0.0187823	0.000619801	0.981278	0.929868
706	AT1G18250.1;AT1G18250.2	AT1G18250.1;AT1G18250.2	AT1G18250	3;3	2;2	AT1G18250.1 | Symbols: ATLP-1 | Pathogenesis-related thaumatin superfamily protein | chr1:6277024-6278005 REVERSE LENGTH=243;AT1G18250.2 | Symbols: ATLP-1 | Pathogenesis-related thaumatin superfamily protein | chr1:6277024-6278005 REVERSE LENGTH=244	14710	14587	17838	16754	15793	17484	17132	18955	17888	16956	18376	18063	15290	15723	16261	15204																	1.84729	0.101726	0.123871	0.0860236					0.169539	0.693777	0.912065
707	AT1G18260.1;AT1G73570.1	AT1G18260.1	AT1G18260	26;5	26;5	AT1G18260.1 | Symbols: | HCP-like superfamily protein | chr1:6279047-6282008 REVERSE LENGTH=678	509267	533865	516173	539329	529949	536714	492970	499802	506704	511154	520778	522139	507953	499573	492403	516089	530696	538064	513829	523449	502862	496542	536653	503765	509620	528248	504843	508664	505970	513029	511879	516089	0.678071	0.30244	0.261274	0.0425616	1.04769	0.200787	0.206705	-0.0555099	1.62241	0.239883	0.8054
708	AT1G18270.1;AT1G18270.2;AT1G18270.3	AT1G18270.1;AT1G18270.2;AT1G18270.3	AT1G18270	62;62;60	62;62;60	AT1G18270.1 | Symbols: | ketose-bisphosphate aldolase class-II family protein | chr1:6283634-6293772 REVERSE LENGTH=1373;AT1G18270.2 | Symbols: | ketose-bisphosphate aldolase class-II family protein | chr1:6283634-6293772 REVERSE LENGTH=1374;AT1G18270.3	2316004	2397316	2307554	1941202	1975435	1968977	2282018	2304968	2241259	2189121	2244161	2041443	2347916	2263638	2372567	2248991	2293654	2433791	2386683	2170345	2304299	2384816	2187006	2282740	2242081	2321996	2225106	2329355	2237644	2288428	2296726	2248991	23.1864	0.000773714	0.0170572	-0.254458	0.882794	0.23721	0.231821	-0.0525919	6.3861	0.0414659	0.651894
709	AT1G18390.1;AT1G18390.2	AT1G18390.1;AT1G18390.2	AT1G18390	8;5	7;4	AT1G18390.1 | Symbols: | Protein kinase superfamily protein | chr1:6325876-6329935 FORWARD LENGTH=648;AT1G18390.2 | Symbols: | Protein kinase superfamily protein | chr1:6327463-6329935 FORWARD LENGTH=654	100258	102420	102855	100004	102037	112328	85746	87819	83883	88691	88132	85660	87022	85592	86548	96492	99530	113819	109685	110671	106470	112287	91047	82493	85530	87535	81935	85873	98378	100489	100648	96492	0.585183	0.336891	0.281176	0.0411307	0.301523	0.474566	0.366517	0.0282772	0.283956	0.611273	0.895077
710	AT1G18420.1	AT1G18420.1	AT1G18420	4	4	AT1G18420.1 | Symbols: | Aluminium activated malate transporter family protein | chr1:6343330-6345689 FORWARD LENGTH=581	27371	26778	25689	26208	27520	27666	28251	27701	29116	28120	30210	30459	30748	29873	31946	28894	28653	32076	29150	28741	32867	30659	28925	27508	30388	30667	27126	32068	28907	29175	31608	28894	0.238509	0.531986	0.378766	0.0278469	0.283099	0.488192	0.37369	0.0378307	1.29766	0.291221	0.83459
711	AT1G18450.1	AT1G18450.1	AT1G18450	22	22	AT1G18450.1 | Symbols: ATARP4, ARP4 | actin-related protein 4 | chr1:6348199-6351766 FORWARD LENGTH=441	575762	537778	560165	548536	545862	539864	566216	564862	558028	565738	577999	527700	561139	566687	609922	569743	531124	590426	567887	527292	601369	564857	506491	534465	560321	546324	550630	575388	582321	603088	585065	569743	0.389104	0.428907	0.329561	-0.034406	0.0136379	0.8777	0.533907	0.00348077	0.474334	0.514242	0.884398
712	AT1G18480.1	AT1G18480.1	AT1G18480	5	5	AT1G18480.1 | Symbols: | Calcineurin-like metallo-phosphoesterase superfamily protein | chr1:6361639-6362814 FORWARD LENGTH=391	79142	76467	78785	75231	76410	71290	91737	89771	89005	88975	88231	89020	78987	82399	89282	85479	86969	77867	79741	92203	90904	91709	93102	95904	97152	90750	100931	88179	84818	81749	82612	85479	1.73197	0.111236	0.131538	-0.0723384	8.17532	0.00799907	0.0283868	0.168177	0.612139	0.459668	0.873198
713	AT1G18490.1	AT1G18490.1	AT1G18490	4	4	AT1G18490.1 | Symbols: | Protein of unknown function (DUF1637) | chr1:6367116-6368640 FORWARD LENGTH=282	20493	20737	20714	21301	21002	21054	20803	20669	19556	20438	20264	20089	20279	21360	22447	20755	23571	23106	24297	20638	23084	22347	18537	21698	21511	23296	23458	24004	21078	20660	20550	20755	0.294123	0.489192	0.358234	0.0325395	1.54451	0.127091	0.151875	-0.103317	0.0558518	0.819217	0.919039
714	AT1G18500.1	AT1G18500.1	AT1G18500	24	9	AT1G18500.1 | Symbols: MAML-4, IPMS1 | methylthioalkylmalate synthase-like 4 | chr1:6369347-6372861 FORWARD LENGTH=631	582638	566771	566066	549178	542308	530079	594559	600465	617959	610009	610192	586912	600753	617086	622815	595531	568328	575765	590422	589473	586233	585046	598676	600404	598769	604252	606624	611187	567788	593546	575191	595531	2.28132	0.074373	0.100565	-0.0812212	0.227969	0.532797	0.393445	0.0216594	0.138453	0.721926	0.912812
715	AT1G18540.1	AT1G18540.1	AT1G18540	27	10	AT1G18540.1 | Symbols: | Ribosomal protein L6 family protein | chr1:6377448-6378548 REVERSE LENGTH=233	2191187	2036453	2201628	1815365	2098717	1949019	2393427	2424243	2443351	2307828	2470754	2290759	2358482	2171914	2592462	2224706	2330854	2307452	2104659	2181012	2248474	2052126	2449704	2474875	2410538	2246632	2289860	2221103	2110257	2091506	2026597	2224706	6.36633	0.0124457	0.0389642	-0.132991	1.02982	0.204547	0.20933	-0.0570304	1.96755	0.201527	0.792664
716	AT1G18560.1	AT1G18560.1	AT1G18560	2	2	AT1G18560.1 | Symbols: | BED zinc finger ;hAT family dimerisation domain | chr1:6385614-6388005 FORWARD LENGTH=690	14409	16690	15883	13580	13678	14711	12819	11882	13525	13664	13523	13248	13060	13402	12381	14263																	5.87283	0.0146785	0.0419452	-0.162784					1.56793	0.247821	0.811602
717	AT1G18580.1	AT1G18580.1	AT1G18580	7	7	AT1G18580.1 | Symbols: GAUT11 | galacturonosyltransferase 11 | chr1:6396144-6398005 FORWARD LENGTH=537	77395	80302	80739	80140	78898	78137	77195	75156	77304	78582	77620	80177	80976	77241	77524	84295	85542	85972	84095	90430	92509	83480	93270	85637	88185	90014	86199	86413	78211	81609	82593	84295	0.0149545	0.873899	0.515382	-0.00765013	1.06761	0.196695	0.204085	0.0597583	0.759198	0.411478	0.860869
718	AT1G18590.1	AT1G18590.1	AT1G18590	17	11	AT1G18590.1 | Symbols: SOT17, ATSOT17, ATST5C | sulfotransferase 17 | chr1:6398634-6399674 FORWARD LENGTH=346	169725	191075	182262	187720	184654	187970	162709	163106	167159	163068	161186	162060	143130	149204	150013	166441	186341	179512	167878	189373	182759	170582	174471	165573	165941	164385	175800	160902	161535	163036	165620	166441	0.760501	0.276425	0.24536	0.0451959	0.244566	0.517788	0.385726	0.0240793	0.557204	0.480004	0.876683
719	AT1G18600.1	AT1G18600.1	AT1G18600	2	2	AT1G18600.1 | Symbols: ATRBL12, RBL12 | RHOMBOID-like protein 12 | chr1:6400647-6402587 FORWARD LENGTH=336	19070	21780	18444	21750	21385	20854	19677	18572	19485	18567	19821	20911	20836	19268	15589	18954																	3.27921	0.0419212	0.0708314	0.109938					0.346012	0.576053	0.893614
720	AT1G18610.1	AT1G18610.1	AT1G18610	1	1	AT1G18610.1 | Symbols: | Galactose oxidase/kelch repeat superfamily protein | chr1:6405779-6408831 FORWARD LENGTH=556	7697	6837	8244	7760	6563	6211	8681	9239	8687	8192	7721	8167	7130	7878	9145	7715																	3.38324	0.0397729	0.0688383	-0.149626					4.8622	0.0644471	0.690374
721	AT1G18620.1;AT1G18620.2	AT1G18620.1;AT1G18620.2	AT1G18620	2;2	2;2	AT1G18620.1 | Symbols: | unknown protein; BEST Arabidopsis thaliana protein match is: unknown protein (TAIR:AT1G74160.1); Has 1987 Blast hits to 1263 proteins in 207 species: Archae - 0; Bacteria - 172; Metazoa - 665; Fungi - 149; Plants - 271; Viruses -	14003	14401	14365	15651	16840	16003	12152	9508	9464	11240	12698	13738	16586	16488	11894	13312	6161	7332	7986	52819	13936	12478	42285	32764	17333	15887	30611	9705	7313	8581	6698	13312	7.5582	0.00851688	0.0323018	0.181241	332.14	0	0	1.88317	18.8345	0.00600096	0.465607
722	AT1G18630.1	AT1G18630.1	AT1G18630	2	2	AT1G18630.1 | Symbols: GR-RBP6 | glycine-rich RNA-binding protein 6 | chr1:6415226-6416283 FORWARD LENGTH=155	4535	5307	4548	5350	5198	5292	4868	5206	5263	5313	4786	5855	5002	4968	5277	4979	4117	4586	5742	6879	5104	5592	6323	6404	5204	5785	6616	3892	5454	4124	4798	4979	2.40882	0.0684144	0.0953318	0.138506	5.38268	0.0171588	0.0427283	0.282954	0.374493	0.561456	0.891415
723	AT1G18640.2	AT1G18640.2	AT1G18640	8	8	AT1G18640.2 | Symbols: PSP | 3-phosphoserine phosphatase | chr1:6416524-6418245 REVERSE LENGTH=295	117109	115278	113337	125528	121364	117626	133931	132322	136598	136810	134037	141093	116501	122563	132596	127870	122358	119205	127012	137938	133447	132006	137503	140311	130587	139737	141598	133960	122785	119777	121454	127870	2.04101	0.0873654	0.111756	0.0763693	5.58625	0.0159517	0.0409578	0.130221	0.449423	0.525052	0.886876
724	AT1G18660.3;AT1G18660.2;AT1G18660.1;AT1G18660.4	AT1G18660.3;AT1G18660.2;AT1G18660.1;AT1G18660.4	AT1G18660	4;4;4;4	4;4;4;4	AT1G18660.3 | Symbols: | zinc finger (C3HC4-type RING finger) family protein | chr1:6421433-6425565 FORWARD LENGTH=486;AT1G18660.2 | Symbols: | zinc finger (C3HC4-type RING finger) family protein | chr1:6421433-6425565 FORWARD LENGTH=486;AT1G18660.1 | Sy	23110	23953	22772	24113	21765	21886	24330	25413	25037	25104	25247	24025	25635	23934	25222	23764																	0.504369	0.370916	0.300453	-0.0434312					0.0888163	0.774535	0.915027
725	AT1G18700.3;AT1G18700.1;AT1G18700.2;AT1G18700.4	AT1G18700.3;AT1G18700.1;AT1G18700.2;AT1G18700.4	AT1G18700	14;14;14;14	14;14;14;14	AT1G18700.3 | Symbols: | DNAJ heat shock N-terminal domain-containing protein | chr1:6437591-6443046 FORWARD LENGTH=695;AT1G18700.1 | Symbols: | DNAJ heat shock N-terminal domain-containing protein | chr1:6437591-6443046 FORWARD LENGTH=700;AT1G18700.2 |	181831	193507	196273	184938	201767	202194	202101	200228	198218	199250	207410	214754	208004	201334	191964	202905	209878	214026	212898	220290	216207	217827	214956	209243	204725	226180	209067	219653	195786	200951	200221	202905	0.665391	0.307174	0.264212	0.0429865	0.618207	0.3162	0.281852	0.0391603	1.35512	0.2812	0.829904
726	AT1G18720.1	AT1G18720.1	AT1G18720	3	3	AT1G18720.1 | Symbols: | Protein of unknown function (DUF962) | chr1:6458020-6459658 REVERSE LENGTH=206	135329	145125	132942	152824	150361	153164	133560	123974	129733	130825	125307	126356	136131	133378	126401	139456	143283	145191	138177	151910	146251	151471	134095	133714	134629	149807	132073	137952	131313	135596	140929	139456	7.13369	0.00986937	0.0348051	0.142613	2.00738	0.0867015	0.116831	0.0756883	0.460224	0.520116	0.886876
727	AT1G18740.1	AT1G18740.1	AT1G18740	3	3	AT1G18740.1 | Symbols: | Protein of unknown function (DUF793) | chr1:6464125-6465273 FORWARD LENGTH=382	24145	25664	25939	23825	23127	23934	26625	25494	24171	24982	25065	26929	24345	24153	23850	26658	27402	28062	26228	26941	26458	26952	26756	26811	25084	26342	27226	25609	25677	28276	26693	26658	2.50203	0.0645639	0.0920544	-0.0957071	0.0735441	0.721669	0.474732	-0.0238788	0.0147336	0.90699	0.923123
728	AT1G18840.2;AT1G18840.1	AT1G18840.2;AT1G18840.1	AT1G18840	7;7	7;7	AT1G18840.2 | Symbols: IQD30 | IQ-domain 30 | chr1:6501068-6503435 REVERSE LENGTH=572;AT1G18840.1 | Symbols: IQD30 | IQ-domain 30 | chr1:6501068-6503435 REVERSE LENGTH=572	39513	41604	40275	39757	40453	38355	47053	49335	50008	48444	50143	50635	43094	44117	49549	48002	49750	47899	45040	48811	47549	51000	50849	54022	52844	55601	51268	54848	42113	44774	44335	48002	0.348084	0.453219	0.341235	-0.0339952	0.531509	0.348937	0.300044	0.0464708	0.231992	0.646038	0.900317
729	AT1G18850.1	AT1G18850.1	AT1G18850	5	5	AT1G18850.1 | Symbols: | unknown protein; FUNCTIONS IN: molecular_function unknown; INVOLVED IN: biological_process unknown; LOCATED IN: nucleolus; EXPRESSED IN: 22 plant structures; EXPRESSED DURING: 13 growth stages; Has 40 Blast hits to 40 proteins in	56354	63716	54804	57689	55730	57529	54242	53049	51041	54899	55347	51621	59489	59515	59854	57636	58043	56587	56814	49478	53053	53523	50311	48640	53437	53104	53351	57461	56335	58935	59549	57636	0.314673	0.474759	0.351182	-0.0327583	4.11261	0.0273839	0.0565803	-0.135692	0.34414	0.57711	0.893614
730	AT1G18870.2;AT1G18870.1;AT1G74710.1;AT1G74710.2	AT1G18870.2;AT1G18870.1	AT1G18870	6;6;1;1	6;6;1;1	AT1G18870.2 | Symbols: ICS2 | isochorismate synthase 2 | chr1:6515746-6519176 FORWARD LENGTH=512;AT1G18870.1 | Symbols: ICS2, ATICS2 | isochorismate synthase 2 | chr1:6515486-6519176 FORWARD LENGTH=562	79218	77978	80092	78184	79523	78624	76939	78054	80924	78748	77375	74018	92088	92277	84345	77496	71674	69639	67502	63878	67418	62289	84369	90490	81511	79267	84646	72964	75609	73050	79915	77496	0.00803517	0.90741	0.527652	-0.00583026	2.87791	0.0499698	0.0815108	-0.109258	1.18821	0.311358	0.840268
731	AT1G18880.1	AT1G18880.1	AT1G18880	12	11	AT1G18880.1 | Symbols: | Major facilitator superfamily protein | chr1:6520800-6523241 FORWARD LENGTH=587	382506	380943	373935	314915	325582	320537	332117	302714	311958	324239	346781	309077	360683	351201	362573	357155	338132	342911	351653	358821	361212	360535	353569	358913	356159	358490	366192	355997	353777	349189	358858	357155	20.5522	0.000992765	0.0170572	-0.24306	1.73001	0.108322	0.135872	0.0653742	1.4546	0.265207	0.820067
732	AT1G18890.1	AT1G18890.1	AT1G18890	8	3	AT1G18890.1 | Symbols: ATCDPK1, CPK10, CDPK1, AtCPK10 | calcium-dependent protein kinase 1 | chr1:6523468-6525736 REVERSE LENGTH=545	29659	31636	32306	31336	31822	34137	29501	30300	30055	30913	31082	30300	30532	30125	29579	30393	34604	36680	35417	28786	29612	34141	24503	22509	27228	25940	22514	31310	31758	33274	31181	30393	0.973158	0.221925	0.211349	0.0558417	7.6141	0.00932219	0.0313505	-0.20544	0.445844	0.526619	0.886876
733	AT1G74780.1;AT1G18940.1;AT2G34355.1	AT1G74780.1;AT1G18940.1;AT2G34355.1	AT1G74780	2;2;1	2;2;1	AT1G74780.1 | Symbols: | Nodulin-like / Major Facilitator Superfamily protein | chr1:28095916-28097912 FORWARD LENGTH=533;AT1G18940.1 | Symbols: | Nodulin-like / Major Facilitator Superfamily protein | chr1:6543852-6545592 FORWARD LENGTH=526;AT2G34355.1	16837	15767	18773	18307	16406	18354	19424	18243	17906	19136	20241	20479	17972	17140	18152	18960																	0.565002	0.344883	0.286071	0.0466923					3.52901	0.101182	0.728678
734	AT1G18970.1	AT1G18970.1	AT1G18970	2	2	AT1G18970.1 | Symbols: GLP4 | germin-like protein 4 | chr1:6554702-6555364 REVERSE LENGTH=220	22499	21722	22798	25963	25096	30585	19922	18170	17261	18149	18867	21118	18181	19552	19506	19695	17284	18870	19053	17197	19814	19366	18861	18895	19734	17995	15337	17595	19234	19549	20301	19695	22.5376	0.000799839	0.0170572	0.284777	0.140675	0.622802	0.432677	0.0302555	1.40869	0.272663	0.823796
735	AT1G18980.1	AT1G18980.1	AT1G18980	5	5	AT1G18980.1 | Symbols: | RmlC-like cupins superfamily protein | chr1:6557364-6558026 REVERSE LENGTH=220	116530	112118	107765	133640	116376	122985	83281	76474	69547	76708	79570	90022	87435	96355	97022	96726	87869	81548	95867	88608	87604	83042	81720	74417	99797	63614	87251	73361	123826	119687	125069	96726	7.6274	0.00838625	0.0320507	0.148946	0.244124	0.518182	0.385816	-0.0331714	5.95067	0.0459082	0.651894
736	AT1G19000.2;AT1G19000.1	AT1G19000.2;AT1G19000.1	AT1G19000	2;2	1;1	AT1G19000.2 | Symbols: | Homeodomain-like superfamily protein | chr1:6561335-6562684 REVERSE LENGTH=285;AT1G19000.1 | Symbols: | Homeodomain-like superfamily protein | chr1:6561335-6562684 REVERSE LENGTH=285	16832	14832	16122	16237	16428	16610	18578	18599	18315	17289	17729	18720	15439	17548	17143	17491																	0.493055	0.376367	0.303051	0.0442679					0.975722	0.354933	0.849256
737	AT1G19110.1	AT1G19110.1	AT1G19110	12	12	AT1G19110.1 | Symbols: | inter-alpha-trypsin inhibitor heavy chain-related | chr1:6602270-6605766 FORWARD LENGTH=754	96884	102637	96603	93059	96558	93242	157788	163058	155295	144257	159508	168807	105465	104456	155247	132383	99954	111003	99978	143529	150911	139942	150816	149124	167999	157209	169586	175815	98784	103606	97172	132383	1.44112	0.142281	0.156352	-0.0661183	73.0397	0	0	0.482351	0.280491	0.613358	0.895715
738	AT1G19120.1	AT1G19120.1	AT1G19120	3	3	AT1G19120.1 | Symbols: | Small nuclear ribonucleoprotein family protein | chr1:6608288-6609162 FORWARD LENGTH=128	45092	43750	44616	45010	44036	43282	47283	44607	43193	44877	46891	48304	42570	46117	46015	45492	45112	45610	46959	47125	44125	45520	46276	42490	47397	45088	47920	47911	46480	43946	45427	45492	0.041855	0.792956	0.487161	-0.0122674	0.0108367	0.89107	0.539147	-0.00957767	1.09838	0.328358	0.843786
739	AT1G19130.1	AT1G19130.1	AT1G19130	5	5	AT1G19130.1 | Symbols: | CONTAINS InterPro DOMAIN/s: Protein of unknown function DUF985 (InterPro:IPR009327), RmlC-like jelly roll fold (InterPro:IPR014710); Has 1465 Blast hits to 1465 proteins in 584 species: Archae - 10; Bacteria - 1038; Metazoa - 19;	70378	67691	68898	75510	72247	71513	76164	71604	74360	75458	73087	81121	63366	66854	72568	74835	67275	70332	70609	81013	78085	72067	74188	75050	81299	76618	84171	72878	71249	71944	67839	74835	2.38691	0.0695318	0.0965216	0.0833077	6.10795	0.0134099	0.0369421	0.150842	1.04875	0.338458	0.843983
740	AT1G19140.1;AT1G19140.2	AT1G19140.1;AT1G19140.2	AT1G19140	8;8	8;8	AT1G19140.1 | Symbols: | FUNCTIONS IN: molecular_function unknown; INVOLVED IN: ubiquinone biosynthetic process; LOCATED IN: mitochondrion; EXPRESSED IN: 24 plant structures; EXPRESSED DURING: 15 growth stages; CONTAINS InterPro DOMAIN/s: COQ9 (InterPro:I	120472	119324	122006	126762	121618	117665	129197	133697	133439	138141	126604	128557	134426	140904	138849	134935	121548	120438	111242	147007	127337	123889	146767	132990	144598	129124	136157	132985	128809	129361	124603	134935	0.105603	0.676361	0.440693	0.0168206	9.53647	0.00581708	0.0239905	0.173013	0.257561	0.62849	0.898084
741	AT1G19190.1	AT1G19190.1	AT1G19190	4	4	AT1G19190.1 | Symbols: | alpha/beta-Hydrolases superfamily protein | chr1:6623876-6624832 FORWARD LENGTH=318	56864	57390	55253	57755	56680	58238	53538	52068	52362	52686	53815	51021	53554	52664	57724	53139	48172	47845	48765	56338	52217	48923	51983	54663	56055	49634	54064	51457	49253	49668	50270	53139	0.254051	0.519192	0.372477	0.0266977	3.36974	0.0389624	0.0702008	0.121268	0.0716754	0.797185	0.917863
742	AT1G19220.1	AT1G19220.1	AT1G19220	2	2	AT1G19220.1 | Symbols: ARF19, IAA22, ARF11 | auxin response factor 19 | chr1:6628395-6632779 REVERSE LENGTH=1086	2730	2465	2413	2700	2553	2615	2524	2665	2632	2653	2525	2637	2558	2439	2619	2784	2206	3523	2604	2885	4686	2552	3775	3273	3403	3364	3544	3039	2992	3523	2742	2784	0.201436	0.56507	0.394748	0.0484797	3.54347	0.035578	0.0663349	0.280729	0.00626611	0.939654	0.925764
743	AT1G19240.1	AT1G19240.1	AT1G19240	2	2	AT1G19240.1 | Symbols: | unknown protein; Has 24 Blast hits to 24 proteins in 11 species: Archae - 0; Bacteria - 0; Metazoa - 0; Fungi - 0; Plants - 24; Viruses - 0; Other Eukaryotes - 0 (source: NCBI BLink). | chr1:6649562-6650384 REVERSE LENGTH=104	32066	30180	30353	35077	35084	33501	32222	31797	33902	32965	31994	35861	33818	33383	33738	31766	35002	32741	29890	34619	33350	34812	36297	32700	34833	40598	32285	35403	30899	33170	27534	31766	8.16428	0.00724477	0.0302581	0.162819	1.10748	0.189738	0.199707	0.0741328	0.559497	0.479122	0.876683
744	AT1G19360.1;AT1G75110.1	AT1G19360.1	AT1G19360	14;1	14;1	AT1G19360.1 | Symbols: | Nucleotide-diphospho-sugar transferase family protein | chr1:6690672-6692211 REVERSE LENGTH=428	383323	405123	381365	362308	381399	390467	371331	379969	385507	371990	373527	363962	384360	366422	362323	376750	393471	419065	388774	435102	419420	421043	407416	372685	362124	422489	383338	393945	350320	365580	361033	376750	0.671573	0.304871	0.262794	-0.0446335	3.00642	0.0466458	0.078282	0.0865279	1.53834	0.252234	0.813566
745	AT1G19370.1	AT1G19370.1	AT1G19370	13	13	AT1G19370.1 | Symbols: | unknown protein; LOCATED IN: endoplasmic reticulum; EXPRESSED IN: 22 plant structures; EXPRESSED DURING: 13 growth stages; BEST Arabidopsis thaliana protein match is: unknown protein (TAIR:AT1G75140.1); Has 45 Blast hits to 43 pro	114682	112123	109982	115867	119355	119103	109822	108645	112963	114310	112455	118669	112940	109367	103891	108698	107242	110293	103250	112071	110025	105352	112459	108287	109438	114999	108514	108952	99888	104394	105352	108698	1.88647	0.0987239	0.121314	0.0732368	0.313373	0.466766	0.36239	0.0296591	1.93483	0.2044	0.792664
746	AT1G19430.1	AT1G19430.1	AT1G19430	1	1	AT1G19430.1 | Symbols: | S-adenosyl-L-methionine-dependent methyltransferases superfamily protein | chr1:6724669-6727533 REVERSE LENGTH=724	67009	60855	60233	46291	41105	44551	31932	32826	36522	31519	26935	20076	67798	70632	41320	45240																	85.0273	0.00011254	0.0170572	-0.511518					63.6438	0.000405926	0.177368
747	AT1G19440.1;AT2G15090.1;AT4G34250.1	AT1G19440.1	AT1G19440	6;1;1	5;0;0	AT1G19440.1 | Symbols: KCS4 | 3-ketoacyl-CoA synthase 4 | chr1:6729119-6730669 FORWARD LENGTH=516	38838	42079	39750	38608	37472	36971	44128	42998	42805	45499	43818	46139	41948	43831	44515	42594	42846	42718	39842	40299	41963	41681	40857	44074	42886	44728	42707	44429	37411	41109	40877	42594	2.731	0.0567343	0.0853093	-0.0940574	0.040808	0.789422	0.50122	-0.0169296	1.47507	0.262272	0.820067
748	AT1G19450.1	AT1G19450.1	AT1G19450	5	3	AT1G19450.1 | Symbols: | Major facilitator superfamily protein | chr1:6731671-6734633 REVERSE LENGTH=488	138391	124933	142926	137640	140082	140647	154065	146706	147508	150866	148666	156502	137636	133586	139668	147976	137898	144850	145427	155637	148964	148438	145595	143542	141956	152383	143649	152110	133510	134811	134034	147976	0.674141	0.303923	0.262237	0.0424081	2.3151	0.0702414	0.101544	0.0814347	0.22474	0.651095	0.901199
749	AT1G19485.2;AT1G19485.1	AT1G19485.2;AT1G19485.1	AT1G19485	1;1	1;1	AT1G19485.2 | Symbols: | Transducin/WD40 repeat-like superfamily protein | chr1:6747167-6751443 FORWARD LENGTH=815;AT1G19485.1 | Symbols: | Transducin/WD40 repeat-like superfamily protein | chr1:6747167-6751443 FORWARD LENGTH=815	7257	7261	6955	6669	6304	6753	6845	6284	5948	6353	6577	5192	7060	6798	7563	7477																	2.17704	0.0794092	0.104624	-0.122425					1.19153	0.310741	0.840268
750	AT1G19520.1;AT1G19520.2	AT1G19520.1	AT1G19520	19;9	19;9	AT1G19520.1 | Symbols: NFD5 | pentatricopeptide (PPR) repeat-containing protein | chr1:6760032-6762581 FORWARD LENGTH=725	206008	209378	200563	180672	188875	184965	190984	193081	194254	191647	192248	172267	223178	214281	199552	199019	215202	220050	193802	183624	179318	188792	193047	194506	183367	205984	194796	198171	206437	200795	209022	199019	7.86075	0.00795418	0.0315949	-0.151592	11.9775	0.00354225	0.0188561	-0.189211	3.24104	0.113899	0.736441
751	AT1G19570.1;AT1G19570.2;AT1G19550.1	AT1G19570.1;AT1G19570.2	AT1G19570	17;16;6	17;16;6	AT1G19570.1 | Symbols: DHAR1, ATDHAR1, DHAR5 | dehydroascorbate reductase | chr1:6773462-6774413 REVERSE LENGTH=213;AT1G19570.2 | Symbols: DHAR1, ATDHAR1, DHAR5 | dehydroascorbate reductase | chr1:6773462-6774413 REVERSE LENGTH=212	2272127	2082442	2223600	2763591	2367549	2587447	2552043	2390008	2346283	2396793	2323990	2703692	2110086	2242985	2299646	2329456	2037391	1939063	2188921	2345876	2281340	2351346	2205575	2306726	2426609	2170566	2440885	2174636	2416509	2290288	2340347	2329456	19.2964	0.00108521	0.0170572	0.230651	11.8973	0.00358635	0.0189106	0.178741	0.252644	0.631907	0.899227
752	AT1G19580.1;AT1G19580.2	AT1G19580.1	AT1G19580	11;5	8;2	AT1G19580.1 | Symbols: GAMMA CA1 | gamma carbonic anhydrase 1 | chr1:6774937-6777092 FORWARD LENGTH=275	216501	199696	206398	221951	216367	214225	233115	230964	233374	236368	230191	250621	200755	203852	224843	219182	195910	202351	193633	247418	217509	206094	231078	232484	227240	218732	241658	210121	203438	200117	194949	219182	1.65671	0.118205	0.13722	0.067779	11.6321	0.00377205	0.0192764	0.181019	0.836509	0.3884	0.856441
753	AT1G19600.1	AT1G19600.1	AT1G19600	3	3	AT1G19600.1 | Symbols: | pfkB-like carbohydrate kinase family protein | chr1:6779085-6780898 FORWARD LENGTH=355	5297	4372	4938	4982	5027	5214	4902	5170	5064	5496	5028	5236	5276	5044	5715	5202	6947	9402	8467	7578	6654	7262	6846	6260	7071	9458	7882	7049	6609	7139	7353	5202	0.461386	0.392166	0.310983	0.0595928	3.31657	0.0398213	0.0711826	-0.207337	0.408513	0.543751	0.888515
754	AT1G19700.3;AT1G19700.2;AT1G19700.1;AT1G75410.2;AT1G75410.1	AT1G19700.3;AT1G19700.2;AT1G19700.1;AT1G75410.2;AT1G75410.1	AT1G19700	3;3;3;2;2	2;2;2;1;1	AT1G19700.3 | Symbols: BEL10 | BEL1-like homeodomain 10 | chr1:6809958-6811854 REVERSE LENGTH=538;AT1G19700.2 | Symbols: BEL10, BLH10 | BEL1-like homeodomain 10 | chr1:6809958-6811854 REVERSE LENGTH=538;AT1G19700.1 | Symbols: BEL10, BLH10 | BEL1-like homeo	15186	14730	14628	17388	15935	16099	16169	16809	15871	16739	15533	18721	14924	14943	16137	16700																	5.24812	0.0178859	0.0457819	0.149922					0.939106	0.363203	0.853956
755	AT1G19710.1	AT1G19710.1	AT1G19710	6	5	AT1G19710.1 | Symbols: | UDP-Glycosyltransferase superfamily protein | chr1:6814920-6816716 FORWARD LENGTH=479	39919	41878	41375	40954	41786	42316	42284	42150	42660	44025	43449	44010	41851	41818	42931	42477	41186	43352	38377	39171	40252	43189	39086	39520	39760	44279	41756	43504	38616	38224	41656	42477	0.167002	0.600195	0.409422	0.0218999	0.000124089	0.989201	0.573977	-0.0035608	0.915164	0.368691	0.854196
756	AT1G19715.2;AT1G19715.1;AT1G19715.3	AT1G19715.2;AT1G19715.1;AT1G19715.3	AT1G19715	1;1;1	1;1;1	AT1G19715.2 | Symbols: | Mannose-binding lectin superfamily protein | chr1:6816934-6819244 REVERSE LENGTH=571;AT1G19715.1 | Symbols: | Mannose-binding lectin superfamily protein | chr1:6816934-6819432 REVERSE LENGTH=595;AT1G19715.3 | Symbols: | Mannose-	10778	9943	10016	10804	10879	10293	11395	10439	10856	11862	10239	9836	9958	9895	10655	10770																	0.632936	0.31884	0.270821	0.0570131					0.432482	0.53297	0.886876
757	AT1G19730.1	AT1G19730.1	AT1G19730	5	4	AT1G19730.1 | Symbols: ATTRX4, ATH4 | Thioredoxin superfamily protein | chr1:6823163-6824020 REVERSE LENGTH=119	79752	81346	80137	87606	79711	85304	85389	71832	77260	77126	85124	87596	72264	73648	84853	80189	72988	74230	78668	73054	79008	73143	67253	74615	84669	71154	82595	71016	89317	80992	87258	80189	1.52579	0.131762	0.148371	0.0665353	0.000900989	0.968751	0.566189	-0.004356	4.6649	0.0686545	0.692509
758	AT1G19770.1	AT1G19770.1	AT1G19770	3	3	AT1G19770.1 | Symbols: ATPUP14, PUP14 | purine permease 14 | chr1:6832426-6833702 FORWARD LENGTH=393	28638	28968	26245	27541	34209	30387	27021	24141	24129	25099	25654	31237	25345	25920	24902	26652	25901	29644	28276	27678	32142	29049	25035	25099	28399	27502	24708	25772	27064	26276	31305	26652	5.42117	0.0168227	0.0445266	0.135953	1.27766	0.162108	0.179481	0.0843685	5.41998	0.0539942	0.674571
759	AT1G19800.3;AT1G19800.2;AT1G19800.1	AT1G19800.3;AT1G19800.2;AT1G19800.1	AT1G19800	2;2;2	2;2;2	AT1G19800.3 | Symbols: TGD1 | trigalactosyldiacylglycerol 1 | chr1:6846812-6847954 FORWARD LENGTH=350;AT1G19800.2 | Symbols: TGD1 | trigalactosyldiacylglycerol 1 | chr1:6846812-6847954 FORWARD LENGTH=350;AT1G19800.1 | Symbols: TGD1 | trigalactosyldiacylgly	30438	33162	29358	32599	31722	32931	30788	31467	30792	31717	31180	30574	34245	33136	32111	31820	35483	32204	27799	30657	29046	27836	28150	29401	27014	31818	31120	31729	29532	31491	30374	31820	1.34183	0.155697	0.16597	0.0651489	2.54268	0.061727	0.0934036	-0.125363	0.000106766	0.991986	0.930352
760	AT1G19835.2;AT1G19835.1	AT1G19835.2;AT1G19835.1	AT1G19835	17;17	17;17	AT1G19835.2 | Symbols: | Plant protein of unknown function (DUF869) | chr1:6856212-6859513 REVERSE LENGTH=982;AT1G19835.1 | Symbols: | Plant protein of unknown function (DUF869) | chr1:6856212-6859513 REVERSE LENGTH=982	101647	106014	106043	96195	98558	96928	102097	104565	102125	107851	106930	107694	112529	114755	112752	110307	124303	128210	122839	99242	101501	115634	96030	101165	94797	113336	96236	116268	111090	114494	106810	110307	3.68772	0.0337842	0.0626341	-0.105013	18.3679	0.000986537	0.00860324	-0.246599	2.12632	0.186984	0.7911
761	AT1G19870.1	AT1G19870.1	AT1G19870	33	33	AT1G19870.1 | Symbols: iqd32 | IQ-domain 32 | chr1:6895400-6898539 REVERSE LENGTH=794	494514	509073	567440	489215	553291	538948	512768	524991	503197	517790	516703	574222	572111	570096	537609	524497	634824	651441	600587	559711	540477	563354	513783	516712	500477	578606	509885	559822	492487	530813	507532	524497	0.0417959	0.793167	0.487161	0.00954362	12.0149	0.00349118	0.01866	-0.181723	2.44035	0.160744	0.772749
762	AT1G19880.1	AT1G19880.1	AT1G19880	6	6	AT1G19880.1 | Symbols: | Regulator of chromosome condensation (RCC1) family protein | chr1:6900648-6903818 REVERSE LENGTH=538	43455	41932	45636	40491	42571	40600	94319	92380	95541	86782	83467	80960	56866	60719	79868	66429	61946	58285	56092	76689	86308	84084	71629	98843	74642	87988	86563	90408	56153	57615	53568	66429	2.17459	0.0796162	0.104835	-0.0834178	60.9974	9.28505e-06	0.000327869	0.486763	20.4888	0.00506745	0.439687
763	AT1G19900.1	AT1G19900.1	AT1G19900	1	1	AT1G19900.1 | Symbols: | glyoxal oxidase-related protein | chr1:6907038-6908684 REVERSE LENGTH=548	15271	16009	17186	16036	17408	13823	14812	16983	16674	15410	16148	15611	16737	17323	16648	16575																	0.316593	0.473051	0.350231	-0.0361397					0.652602	0.445205	0.870791
764	AT4G38920.1;AT4G34720.1;AT2G16510.1;AT1G19910.1;AT1G75630.1;AT1G75630.2	AT4G38920.1;AT4G34720.1;AT2G16510.1;AT1G19910.1;AT1G75630.1;AT1G75630.2	AT4G38920	2;2;2;2;2;2	2;2;2;2;2;2	AT4G38920.1 | Symbols: AVA-P3, ATVHA-C3, VHA-C3 | vacuolar-type H(+)-ATPase C3 | chr4:18147330-18148853 FORWARD LENGTH=164;AT4G34720.1 | Symbols: AVA-P1, VHA-C1, ATVHA-C1 | ATPase, F0/V0 complex, subunit C protein | chr4:16568223-16569165 REVERSE LENGTH=16	1179379	1317756	1249048	1438512	1354120	1590372	1130482	1119408	1107435	1036603	1139415	1129363	1175276	1096432	1051909	1115019	1202524	1214589	1180508	1083500	1051563	1204846	1082232	1026613	1149251	1247430	1022568	1188684	1179823	1138156	1259003	1115019	18.4956	0.00112138	0.0170572	0.226499	4.10266	0.0275116	0.0568169	-0.107234	0.848997	0.385447	0.855675
765	AT1G19920.1	AT1G19920.1	AT1G19920	14	10	AT1G19920.1 | Symbols: APS2, ASA1 | Pseudouridine synthase/archaeosine transglycosylase-like family protein | chr1:6914835-6916657 REVERSE LENGTH=476	182740	166922	168488	178989	172046	174287	204225	198822	197620	195101	196774	200607	179366	187729	213660	184536	188968	177109	171951	174987	177361	177818	195134	195799	195447	198719	183881	194771	174534	174035	184645	184536	0.155912	0.612476	0.414143	0.0198322	0.112029	0.65955	0.448232	-0.0212371	0.585473	0.469369	0.876648
766	AT1G19950.1	AT1G19950.1	AT1G19950	2	2	AT1G19950.1 | Symbols: HVA22H | HVA22-like protein H (ATHVA22H) | chr1:6925043-6926527 FORWARD LENGTH=315	3576	3664	3626	3568	4182	3169	4339	3651	3620	3530	3139	3962	3868	3411	2803	3725	3587	3828	3846	4023	3537	3712	3711	3734	3919	4052	3577	4232	3323	3689	3622	3725	0.0024992	0.947761	0.541765	0.00701978	0.000632438	0.973343	0.567333	0.00140857	2.264	0.175011	0.781797
767	AT1G20010.1	AT1G20010.1	AT1G20010	24	6	AT1G20010.1 | Symbols: TUB5 | tubulin beta-5 chain | chr1:6938033-6940481 REVERSE LENGTH=449	544773	528471	515407	492741	488808	485084	448678	454946	459221	447395	458294	387514	538166	541875	492313	485879	530978	552319	535042	420647	448711	453213	407502	467884	429981	459134	456188	452999	525187	532111	532286	485879	4.61049	0.0230084	0.0518778	-0.115294	31.2614	0.00027623	0.00439114	-0.291169	6.1036	0.0442893	0.651894
768	AT1G20030.1;AT1G20030.2;AT1G75800.1	AT1G20030.1;AT1G20030.2;AT1G75800.1	AT1G20030	2;2;1	1;1;1	AT1G20030.1 | Symbols: | Pathogenesis-related thaumatin superfamily protein | chr1:6945850-6947017 FORWARD LENGTH=299;AT1G20030.2 | Symbols: | Pathogenesis-related thaumatin superfamily protein | chr1:6945725-6947017 FORWARD LENGTH=316;AT1G75800.1 | Symb	14089	14648	13782	13747	14003	14361	13380	13349	13033	12469	14360	14008	14383	14637	13803	14400																	0.037058	0.803286	0.490936	-0.0139105					0.270658	0.619818	0.895715
769	AT1G20050.1	AT1G20050.1	AT1G20050	4	4	AT1G20050.1 | Symbols: HYD1 | C-8,7 sterol isomerase | chr1:6949160-6950135 FORWARD LENGTH=223	212437	214032	196531	207915	212433	212508	192267	188522	189948	193813	196989	173459	211953	206257	210682	204723	206540	211607	200610	207797	213111	215215	195704	195482	204090	216372	197407	211890	197805	199843	205806	204723	0.200962	0.565575	0.394768	0.0226451	0.640443	0.308401	0.277367	0.0399328	0.477693	0.512538	0.88419
771	AT1G20110.1	AT1G20110.1	AT1G20110	13	13	AT1G20110.1 | Symbols: | RING/FYVE/PHD zinc finger superfamily protein | chr1:6971554-6974578 FORWARD LENGTH=601	183522	162532	167998	189176	174075	171689	201862	194539	189245	187514	196202	202969	173847	189722	210409	183410	163625	150853	169896	179718	182119	187918	181472	194900	203899	179323	196641	186972	183622	181875	181014	183410	1.19119	0.178207	0.182498	0.0574628	11.7067	0.00371866	0.0191627	0.182667	0.0201073	0.891349	0.923123
772	AT1G20140.1;AT2G25700.1	AT1G20140.1;AT2G25700.1	AT1G20140	2;1	2;1	AT1G20140.1 | Symbols: ASK4, SK4 | SKP1-like 4 | chr1:6986430-6987079 FORWARD LENGTH=163;AT2G25700.1 | Symbols: ASK3, SK3 | SKP1-like 3 | chr2:10948914-10949551 REVERSE LENGTH=163	50256	51686	46579	54811	50633	53507	57266	57721	56248	52080	54645	58339	49394	55147	51407	51620																	3.22365	0.0431551	0.0720604	0.0979152					2.1143	0.18804	0.791296
773	AT1G20160.2;AT1G20160.1	AT1G20160.2;AT1G20160.1	AT1G20160	3;3	3;3	AT1G20160.2 | Symbols: ATSBT5.2 | Subtilisin-like serine endopeptidase family protein | chr1:6990852-6993737 REVERSE LENGTH=730;AT1G20160.1 | Symbols: ATSBT5.2 | Subtilisin-like serine endopeptidase family protein | chr1:6990852-6993854 REVERSE LENGTH=769	15699	13504	13462	14426	14617	15820	13165	12538	12063	11849	14821	13948	11965	12811	15934	14061	11841	13609	13456	12918	14555	14894	13658	12674	13774	12718	12271	13282	12521	12846	12621	14061	1.23223	0.171357	0.177492	0.072473	1.78084	0.104085	0.132193	0.122948	2.61149	0.148456	0.759895
774	AT1G20200.1	AT1G20200.1	AT1G20200	28	12	AT1G20200.1 | Symbols: EMB2719, HAP15 | PAM domain (PCI/PINT associated module) protein | chr1:7001409-7004154 REVERSE LENGTH=488	1057619	1098241	1031723	970712	990068	996195	999186	1021718	1007053	1025451	1024814	964373	1078085	1035812	1045146	1018387	1092312	1125577	1068032	1011458	1019969	1046213	1032327	1033663	995112	1056597	1032900	1024941	1049836	1042411	1045464	1018387	4.1118	0.0280225	0.0565909	-0.108341	3.10222	0.0444591	0.0761407	-0.0944733	0.190398	0.677266	0.906851
775	AT1G20220.1	AT1G20220.1	AT1G20220	7	6	AT1G20220.1 | Symbols: | Alba DNA/RNA-binding protein | chr1:7005090-7007285 REVERSE LENGTH=315	143814	158600	154934	159449	161613	157697	143776	148709	150010	144539	147633	156506	151043	142777	126896	144044	163203	154613	159419	145470	129560	134376	152128	150177	129820	154379	144569	142442	143909	142056	144819	144044	1.56963	0.126994	0.144869	0.0660073	15.6906	0.00175255	0.0126466	-0.221168	0.114723	0.745899	0.914032
776	AT1G20225.1	AT1G20225.1	AT1G20225	7	7	AT1G20225.1 | Symbols: | Thioredoxin superfamily protein | chr1:7007966-7009318 REVERSE LENGTH=233	150823	142934	140144	164630	152421	149119	151773	143965	147282	156816	149227	160614	135499	141991	146967	146112																	3.74238	0.0329662	0.0618319	0.10349					3.4144	0.105817	0.728678
777	AT1G20230.1	AT1G20230.1	AT1G20230	3	3	AT1G20230.1 | Symbols: | Pentatricopeptide repeat (PPR) superfamily protein | chr1:7009570-7011852 FORWARD LENGTH=760	10609	10807	12316	10813	10027	9915	12576	12473	12743	12779	12346	12971	11416	10927	10631	11336	9199	11834	11140	9753	9448	10816	11334	11553	10757	11688	10766	10862	9710	10515	9808	11336	3.30801	0.0413083	0.0700818	-0.133297	0.884776	0.236741	0.231528	-0.100071	0.00574472	0.942018	0.926042
778	AT1G76030.1;AT1G20260.1	AT1G76030.1;AT1G20260.1	AT1G76030	30;30	5;5	AT1G76030.1 | Symbols: | ATPase, V1 complex, subunit B protein | chr1:28534134-28536916 FORWARD LENGTH=486;AT1G20260.1 | Symbols: | ATPase, V1 complex, subunit B protein | chr1:7016971-7020290 FORWARD LENGTH=487	7185230	7076440	7206323	7788286	7573396	7822165	7294083	7324921	7272669	7166204	7176063	7406378	7114445	7164073	6933864	7352993	7121485	7211252	7402166	7609663	7663712	7750859	7349871	7119212	7409627	7280692	7221918	7538523	7291099	7524094	7358989	7352993	4.59075	0.023131	0.0518778	0.110933	2.4968	0.0635585	0.0954374	0.0831395	0.303493	0.599336	0.894028
779	AT1G20270.1	AT1G20270.1	AT1G20270	7	6	AT1G20270.1 | Symbols: | 2-oxoglutarate (2OG) and Fe(II)-dependent oxygenase superfamily protein | chr1:7021383-7022923 REVERSE LENGTH=287	77421	81650	79235	76839	78084	75371	78458	78760	81316	81944	81551	80789	80775	77069	78240	82953	80520	76782	79008	85836	80384	76728	93918	90851	85325	92546	91507	85056	76548	74687	75169	82953	0.790574	0.2683	0.240018	-0.0493385	0.478789	0.373568	0.31371	0.0399669	0.478807	0.512015	0.88419
780	AT1G20300.1	AT1G20300.1	AT1G20300	1	1	AT1G20300.1 | Symbols: | Pentatricopeptide repeat (PPR) superfamily protein | chr1:7029701-7031314 FORWARD LENGTH=537	13382	14859	12346	11370	12141	11519	12556	13162	14063	12295	13953	10422	15668	17679	18416	15050																	9.18309	0.00547227	0.0269231	-0.212427					4.44584	0.0736196	0.700354
781	AT1G20330.1	AT1G20330.1	AT1G20330	15	13	AT1G20330.1 | Symbols: SMT2, CVP1, FRL1 | sterol methyltransferase 2 | chr1:7038968-7040053 REVERSE LENGTH=361	777571	824579	774066	772280	808757	787528	796840	802129	802940	776435	798239	779446	846018	812928	773169	800984	840461	842280	786177	807988	782879	763489	807056	815970	816575	858258	787853	829021	764022	773130	775534	800984	0.0041646	0.93294	0.536311	-0.00465272	1.6084	0.120467	0.146354	-0.0685464	1.19206	0.310612	0.840268
782	AT1G20340.1	AT1G20340.1	AT1G20340	1	1	AT1G20340.1 | Symbols: DRT112, PETE2 | Cupredoxin superfamily protein | chr1:7042770-7043273 REVERSE LENGTH=167	10862	8809	11382	10849	9455	7988	10802	9592	9272	10629	10471	13908	8082	8705	8067	8353	6501	6834	7702	8891	8717	6759	9169	9954	8528	7280	10469	7017	8897	7691	7632	8353	3.27719	0.0419775	0.0708548	-0.134338	3.62651	0.0340413	0.0645751	0.212	13.036	0.0123488	0.542203
783	AT1G20370.1;AT1G76120.2;AT1G76120.1	AT1G20370.1	AT1G20370	10;1;1	10;1;1	AT1G20370.1 | Symbols: | Pseudouridine synthase family protein | chr1:7051846-7053588 REVERSE LENGTH=549	45660	47511	47575	45791	45849	45647	44407	46746	47430	46451	47501	46427	49203	47800	47198	47050	44953	46768	42198	48951	46312	43574	47330	46282	44155	47515	46756	44039	41553	44805	43937	47050	0.395699	0.425506	0.32795	-0.0358989	0.631365	0.31146	0.279344	0.0520314	0.0727095	0.796025	0.917863
784	AT1G20410.1	AT1G20410.1	AT1G20410	5	5	AT1G20410.1 | Symbols: | Pseudouridine synthase family protein | chr1:7079049-7082504 REVERSE LENGTH=504	6393	6771	6178	5684	5724	5711	6444	6795	6402	6535	6789	6005	6773	6390	6882	6519	5861	6818	8031	7116	7414	8940	8232	7449	7046	7678	7518	7879	6984	7324	8912	6519	4.17865	0.0273292	0.0560091	-0.176139	2.7107	0.0556616	0.0875785	0.18049	0.166726	0.696215	0.912065
785	AT1G20430.1	AT1G20430.1	AT1G20430	3	3	AT1G20430.1 | Symbols: | unknown protein; Has 29 Blast hits to 29 proteins in 10 species: Archae - 0; Bacteria - 0; Metazoa - 0; Fungi - 0; Plants - 29; Viruses - 0; Other Eukaryotes - 0 (source: NCBI BLink). | chr1:7083471-7083821 REVERSE LENGTH=116	23567	23382	25225	30564	27062	28921	23401	22256	23039	22522	24454	24998	25982	25150	24042	24583	25818	24900	26368	24287	22386	21023	25153	22865	24423	23476	25760	22531	24023	23363	23640	24583	19.7187	0.00108521	0.0170572	0.262005	5.33972	0.0172934	0.0427669	-0.187398	1.40528	0.273168	0.823796
786	AT1G20440.1	AT1G20440.1	AT1G20440	18	15	AT1G20440.1 | Symbols: COR47, RD17, AtCOR47 | cold-regulated 47 | chr1:7084722-7085664 REVERSE LENGTH=265	6049649	5940933	5419415	6473895	6659861	6158191	5761976	5819124	5560893	5759308	5249284	5910050	5902683	5852227	4179330	5541127	5404069	5615632	5761956	5589565	5722182	5657191	5798714	5494809	4765393	5655526	5449603	5722818	5196582	5566128	5280736	5541127	8.18177	0.00724477	0.0302581	0.148083	0.128793	0.636769	0.438912	0.0160111	0.714826	0.425193	0.867523
787	AT1G20450.2;AT1G20450.1	AT1G20450.2;AT1G20450.1	AT1G20450	14;14	12;12	AT1G20450.2 | Symbols: LTI29, LTI45, ERD10 | Dehydrin family protein | chr1:7088235-7089107 REVERSE LENGTH=259;AT1G20450.1 | Symbols: LTI29, LTI45, ERD10 | Dehydrin family protein | chr1:7088235-7089107 REVERSE LENGTH=260	701536	705790	672619	819730	790027	793833	721475	733383	720934	723594	697594	764342	740388	746396	653909	674475	639537	610129	649431	630169	655471	648088	697645	661648	648210	656932	651864	663144	648565	643913	647903	674475	15.6839	0.00169815	0.0192514	0.208645	0.318586	0.463261	0.360826	0.0260713	0.0036201	0.953793	0.926073
788	AT1G20480.1	AT1G20480.1	AT1G20480	6	6	AT1G20480.1 | Symbols: | AMP-dependent synthetase and ligase family protein | chr1:7094978-7097073 REVERSE LENGTH=565	33686	33501	33260	30422	31144	30657	35161	34152	34452	35060	34031	32856	36500	35109	34942	35354	40999	47041	37773	28822	34073	31821	35565	34861	33800	32178	31077	34008	36774	47913	39532	35354	4.53892	0.0235792	0.0520929	-0.123236	31.4417	0.00027623	0.00439114	-0.409601	0.503449	0.501531	0.881395
789	AT1G20510.1;AT1G20510.2	AT1G20510.1;AT1G20510.2	AT1G20510	17;15	17;15	AT1G20510.1 | Symbols: OPCL1 | OPC-8:0 CoA ligase1 | chr1:7103645-7105856 REVERSE LENGTH=546;AT1G20510.2 | Symbols: OPCL1 | OPC-8:0 CoA ligase1 | chr1:7103939-7105856 REVERSE LENGTH=473	249416	264520	246137	244174	247801	266519	231871	241165	244976	241939	240173	227485	253244	248753	246682	247351	246309	262433	245299	239591	247775	248466	254541	244656	243685	251090	240709	254562	248438	255232	248349	247351	0.00159256	0.958272	0.545018	-0.00300022	0.37638	0.426179	0.34126	-0.0352666	0.488844	0.507596	0.881972
790	AT1G20540.1	AT1G20540.1	AT1G20540	5	4	AT1G20540.1 | Symbols: | Transducin/WD40 repeat-like superfamily protein | chr1:7112652-7115191 FORWARD LENGTH=351	35101	37990	33660	34988	35726	35997	37281	36665	36522	38502	35695	41127	33332	35371	34808	35233	31514	30124	34444	38463	35581	34495	34273	35929	36383	33239	36946	30695	36278	36189	33417	35233	0.000278326	0.983197	0.552563	-0.000540685	5.90876	0.0143895	0.0386954	0.175875	1.44929	0.266114	0.820067
791	AT1G20560.1;AT1G20560.2	AT1G20560.1;AT1G20560.2	AT1G20560	11;10	11;10	AT1G20560.1 | Symbols: AAE1 | acyl activating enzyme 1 | chr1:7119927-7121730 REVERSE LENGTH=556;AT1G20560.2 | Symbols: AAE1 | acyl activating enzyme 1 | chr1:7119927-7121363 REVERSE LENGTH=478	284609	294302	280459	271972	271764	267647	269166	281814	282739	295753	278236	262889	312108	302879	295567	293976	299200	296654	288781	293455	281795	270800	286573	283152	278906	291818	290564	279991	289425	296553	288398	293976	2.33852	0.071871	0.098711	-0.0828963	1.39969	0.1451	0.167136	-0.0643394	0.00596192	0.940812	0.925798
792	AT1G20575.1	AT1G20575.1	AT1G20575	12	12	AT1G20575.1 | Symbols: | Nucleotide-diphospho-sugar transferases superfamily protein | chr1:7126987-7128677 REVERSE LENGTH=246	163428	171303	163451	175360	171120	176791	159440	155607	158590	164681	162636	159429	174309	166736	169176	170584	165931	173838	164957	168853	172450	159303	167333	157838	162661	167677	162992	155240	166706	168306	169746	170584	1.79024	0.105932	0.127187	0.0708854	0.029271	0.822101	0.512428	-0.0118248	0.771977	0.407071	0.860195
793	AT1G20580.1;AT1G20600.1	AT1G20580.1	AT1G20580	6;1	3;0	AT1G20580.1 | Symbols: | Small nuclear ribonucleoprotein family protein | chr1:7128979-7130371 FORWARD LENGTH=131	189497	197945	205044	208611	215851	205416	204935	212059	223301	217839	206752	248678	197179	194728	184438	206547	202662	207658	193703	230601	206070	208779	211456	218815	189842	219695	214305	204190	186896	197141	196567	206547	2.77893	0.0550884	0.0837008	0.0882914	3.36081	0.0391342	0.0703925	0.0957019	3.21148	0.115299	0.737458
794	AT1G20620.1;AT1G20620.5;AT1G20620.2;AT1G20620.4	AT1G20620.1;AT1G20620.5;AT1G20620.2;AT1G20620.4	AT1G20620	25;24;22;19	19;18;16;15	AT1G20620.1 | Symbols: CAT3, SEN2, ATCAT3 | catalase 3 | chr1:7143142-7146193 FORWARD LENGTH=492;AT1G20620.5 | Symbols: CAT3, SEN2, ATCAT3 | catalase 3 | chr1:7143142-7146193 FORWARD LENGTH=485;AT1G20620.2 | Symbols: CAT3, SEN2, ATCAT3 | catalase 3 | chr1:	2856213	3130429	3016654	2749448	2864928	2806157	2729672	2796136	2755375	2963216	2737593	2634070	2748106	2677322	2649936	2700332	2666166	2700539	2740978	2430005	2518374	2724804	2614956	2683799	2428467	2767904	2954091	2551058	2610959	2455030	2505142	2700332	3.27769	0.0419494	0.0708314	-0.0965417	2.10145	0.080896	0.111157	-0.0794645	2.06918e-05	0.99649	0.930474
795	AT1G20630.1	AT1G20630.1	AT1G20630	17	5	AT1G20630.1 | Symbols: CAT1 | catalase 1 | chr1:7146812-7149609 FORWARD LENGTH=492	77100	78149	84803	78133	82868	75621	89319	87421	89656	92261	88202	100744	78908	80022	82313	86383	78058	77539	77055	93320	89992	80285	92489	95911	94295	88667	94651	85526	72310	75294	76132	86383	0.131812	0.6409	0.426467	-0.0207627	9.02506	0.00641365	0.0249819	0.18016	3.29496	0.111208	0.73429
796	AT1G20670.1	AT1G20670.1	AT1G20670	3	3	AT1G20670.1 | Symbols: | DNA-binding bromodomain-containing protein | chr1:7164537-7167933 REVERSE LENGTH=652	23375	20819	21162	21319	21014	21816	23128	22592	21899	23386	21893	23546	22873	22934	23394	22615	23206	22992	21518	22623	21817	26796	22219	24147	25214	25276	22017	28029	24553	22417	23322	22615	0.1727	0.593887	0.406835	-0.0268929	0.825005	0.252013	0.241636	0.0731098	0.130463	0.729505	0.913033
797	AT1G20760.1	AT1G20760.1	AT1G20760	24	23	AT1G20760.1 | Symbols: | Calcium-binding EF hand family protein | chr1:7209515-7214773 FORWARD LENGTH=1019	423841	423652	405538	426406	437377	427940	419587	416189	418507	420416	425314	441444	415405	425155	429479	427676	407119	410741	422227	411350	429884	418771	409822	432527	434270	415392	431662	422773	412444	401660	389471	427676	0.715309	0.29038	0.253642	0.0438746	0.248726	0.514886	0.384558	0.0229881	0.727258	0.421479	0.866654
798	AT1G20770.1	AT1G20770.1	AT1G20770	6	5	AT1G20770.1 | Symbols: | unknown protein; Has 59 Blast hits to 59 proteins in 24 species: Archae - 0; Bacteria - 0; Metazoa - 26; Fungi - 4; Plants - 29; Viruses - 0; Other Eukaryotes - 0 (source: NCBI BLink). | chr1:7215345-7216648 REVERSE LENGTH=215	19444	16706	16999	21970	18916	20208	21384	20502	19733	20965	20843	23116	19441	21522	23645	20511	18154	17841	19870	18446	16482	20219	19383	19562	22345	20256	19578	19939	19769	18616	20503	20511	10.3283	0.00439912	0.0254795	0.200988	0.0406203	0.789775	0.501282	-0.0186623	1.71643	0.228711	0.800759
799	AT1G20780.1	AT1G20780.1	AT1G20780	6	6	AT1G20780.1 | Symbols: PUB44, ATPUB44, SAUL1 | senescence-associated E3 ubiquitin ligase 1 | chr1:7217812-7220609 FORWARD LENGTH=801	71544	71207	70468	60318	64563	65402	71406	68224	65825	69549	64109	67956	72248	70823	67294	67206	70269	72657	70399	67301	69557	68901	58253	65414	61135	68392	66737	66357	63157	66190	62717	67206	8.98177	0.00579783	0.0274953	-0.164189	0.628508	0.312558	0.279938	-0.0520975	0.729117	0.420903	0.866072
800	AT1G20823.1	AT1G20823.1	AT1G20823	1	1	AT1G20823.1 | Symbols: | RING/U-box superfamily protein | chr1:7238880-7239473 FORWARD LENGTH=197	3868	4144	4156	4222	3948	4520	4044	3811	3406	3827	4040	4227	3582	3713	4130	3560																	0.403236	0.421039	0.325577	0.0606					1.21499	0.306121	0.835906
801	AT1G20840.1	AT1G20840.1	AT1G20840	17	17	AT1G20840.1 | Symbols: TMT1 | tonoplast monosaccharide transporter1 | chr1:7245107-7247674 REVERSE LENGTH=734	228470	223097	227052	227935	230816	236615	242845	245644	244838	245183	237165	246222	245592	240472	234335	245461	236817	244199	239347	253436	248574	242379	248789	253112	249023	257227	254216	249979	234313	238536	233298	245461	0.454718	0.395195	0.312488	0.0351707	0.897603	0.233152	0.229163	0.0473327	0.234815	0.644076	0.899781
802	AT1G20850.1	AT1G20850.1	AT1G20850	10	8	AT1G20850.1 | Symbols: XCP2 | xylem cysteine peptidase 2 | chr1:7252208-7253537 FORWARD LENGTH=356	59782	55185	57433	58437	56679	55276	70296	65267	64260	62946	63903	67162	53596	59426	67626	64121	51693	56798	57630	62017	62345	59753	55805	61866	65380	54814	65523	62901	58004	63454	58931	64121	0.0833505	0.711224	0.455652	-0.0169022	5.4589	0.0167572	0.0421846	0.148373	1.49608	0.258723	0.817686
[truncated: 8,437 more rows]
[truncated: 5 more columns]

## Sheet: MQ_Unedited_proteinGroups
Protein IDs	Majority protein IDs	Peptide counts (all)	Peptide counts (razor+unique)	Peptide counts (unique)	Fasta headers	Number of proteins	Peptides	Razor + unique peptides	Unique peptides	Peptides 15min	Peptides 3min	Razor + unique peptides 15min	Razor + unique peptides 3min	Unique peptides 15min	Unique peptides 3min	Sequence coverage [%]	Unique + razor sequence coverage [%]	Unique sequence coverage [%]	Mol. weight [kDa]	Sequence length	Sequence lengths	Fraction average	Fraction 1	Fraction 2	Fraction 3	Fraction 4	Fraction 5	Fraction 6	Fraction 7	Fraction 8	Fraction 9	Fraction 10	Fraction 11	Fraction 12	Fraction 13	Fraction 14	Fraction 15	Fraction 16	Fraction 17	Fraction 18	Fraction 19	Fraction 20	Fraction 21	Fraction 22	Fraction 23	Fraction 24	Fraction 25	Fraction 26	Fraction 27
[truncated: 9,497 more rows]
[truncated: 123 more columns]
