# Supplementary material for: Phosphorylation Dynamics in a flg22-Induced, G Protein–Dependent Network Reveals the AtRGS1 Phosphatase
Source: Mol Cell Proteomics. 2023 Dec 20;23(2):100705. doi: 10.1016/j.mcpro.2023.100705 (PMC10837098; doi:10.1016/j.mcpro.2023.100705)
Supplement: Appendix Dataset S3 [file mmc4.xlsx]

## Sheet: Supplemental Data 4
Supplemental Data 3. Flg-22 induced protein-protein interaction experimental (PPIE) network centrality analyses. Related to Figure 3.
Worksheet No.	Details of Sheets
1	Flg-22 induded protein-protein interaction experimental (PPIE) network.
2	PPIE network centralities analysis.
3	Hub centralities enrichemnt analysis.
4	Functional enrichemnt analysis of phosphorylated hubs.

## Sheet: flg-22 induced PPIE Network
IDA	IDB
AT1G66750	AT2G22490
AT4G35580	AT5G49540
AT3G54230	AT5G16080
AT4G09000	AT5G58550
AT2G38280	AT3G09840
AT2G41060	AT3G56860
AT3G01890	AT4G34430
AT5G23880	AT2G25850
AT5G03240	AT4G15545
AT3G44620	AT5G44090
AT1G52380	AT5G04640
AT3G09370	AT5G22220
AT2G40080	AT5G43630
AT2G46020	AT4G37730
AT5G58040	AT5G65260
AT4G23740	AT1G11130
AT4G24210	AT1G66350
AT1G10290	AT4G18060
AT1G19350	AT5G52640
AT1G33800	AT4G26450
AT4G09000	AT4G34860
AT5G46630	AT3G48930
AT2G46020	AT4G15250
AT4G15802	AT5G61865
AT4G23270	AT1G47640
AT1G80910	AT4G14455
AT3G12280	AT5G67260
AT2G46020	AT1G58100
AT1G71230	AT4G02620
AT1G27300	AT3G07950
AT3G45430	AT4G19030
AT1G61560	AT5G59650
AT5G60410	AT4G26630
AT4G09000	AT5G02500
AT1G15750	AT2G47070
AT2G46020	AT5G13180
AT4G21680	AT1G16170
AT3G23060	AT5G17690
AT3G13222	AT1G32150
AT3G22070	AT4G19030
AT2G34690	AT3G60600
AT2G35940	AT2G44950
AT3G06720	AT4G33510
AT1G43890	AT5G47910
AT1G52380	AT4G05520
AT3G57130	AT2G41370
AT3G56240	AT5G44790
AT2G44080	AT4G26450
AT1G53350	AT5G08080
AT1G22920	AT3G25882
AT1G03630	AT1G27300
AT1G65985	AT5G49540
AT1G23080	AT3G66654
AT1G59870	AT4G24210
AT5G03240	AT2G40980
AT4G39990	AT5G64070
AT3G16310	AT3G25220
AT5G16490	AT5G64813
AT5G20230	AT1G65690
AT5G12380	AT2G22490
AT3G06720	AT3G08530
AT2G42620	AT4G18890
AT1G28480	AT5G06950
AT1G01140	AT4G01400
AT5G49880	AT1G79280
AT3G49670	AT3G13380
AT1G70520	AT4G14455
AT1G47670	AT1G34640
AT4G10430	AT5G08080
AT2G34720	AT3G08530
AT4G09000	AT5G15090
AT4G26640	AT5G53360
AT2G39810	AT1G12860
AT2G01820	AT2G02780
AT4G02720	AT5G19480
AT2G33610	AT4G16280
AT4G27430	AT2G32950
AT1G22920	AT2G45640
AT3G01670	AT4G22720
AT1G20780	AT5G03050
AT5G43980	AT2G21390
AT5G16830	AT3G62870
AT1G21280	AT3G17205
AT1G06210	AT2G42270
AT4G24370	AT2G27600
AT1G22920	AT1G52695
AT5G06950	AT1G03850
AT2G01570	AT5G03150
AT3G17860	AT5G59210
AT5G03240	AT1G36160
AT2G18290	AT2G39090
AT3G21630	AT3G26840
AT5G05190	AT5G06780
AT5G03240	AT5G53620
AT1G47740	AT3G29270
AT2G46020	AT4G00870
AT3G55000	AT3G48750
AT4G26450	AT5G18850
AT1G18080	AT5G52430
AT1G15750	AT3G24440
AT1G47830	AT1G20760
AT3G52400	AT5G02870
AT5G40460	AT2G22490
AT3G54140	AT4G14455
AT3G13380	AT4G30190
AT4G35100	AT3G66654
AT1G15720	AT4G39820
AT3G47780	AT3G28220
AT4G02410	AT5G21274
AT5G23900	AT5G03240
AT1G22920	AT5G42970
AT2G43790	AT4G12470
AT3G06430	AT5G06780
AT4G11220	AT5G41600
AT4G26630	AT1G61730
AT2G46020	AT4G21440
AT2G36330	AT4G20790
AT5G16050	AT2G44190
AT3G08530	AT2G43160
AT4G01370	AT4G08480
AT1G48140	AT3G60600
AT5G03240	AT5G54380
AT1G80270	AT3G27960
AT3G09740	AT1G61290
AT2G24400	AT4G27280
AT1G15750	AT4G15700
OEC45	AT1G63480
AT5G65430	AT5G64300
AT2G41100	AT3G58120
AT1G30460	AT1G28200
AT1G30840	AT4G35580
AT5G42920	AT5G56130
AT3G54610	AT3G11130
AT3G07120	AT3G08680
AT4G23270	AT1G65690
AT3G21090	AT1G11940
AT5G03240	AT5G55300
AT3G24350	AT3G09630
AT3G49850	AT1G49950
AT2G41610	AT1G16170
AT1G77380	AT4G35580
AT2G04080	AT3G48890
AT5G04200	AT2G21060
AT4G39850	AT3G03490
AT4G21100	AT2G32950
AT2G38120	AT1G16170
AT5G06780	AT5G06950
AT1G30120	AT3G21140
AT3G10650	AT3G04250
AT3G33520	AT2G47210
AT4G14110	AT5G42970
AT1G27300	AT5G43460
AT2G24050	AT5G35620
AT1G11130	AT5G19960
AT3G61260	AT3G12180
AT2G28290	AT1G54160
AT5G41790	AT2G32950
AT1G64480	AT1G30270
AT1G75080	AT4G32250
AT3G55150	AT3G56270
AT5G16590	AT1G57870
AT4G13345	AT4G35580
AT1G76500	AT4G17660
AT3G26350	AT4G14455
AT1G19700	AT5G41410
AT1G48480	AT4G27060
AT1G69260	AT2G36270
AT1G02680	AT1G76850
AT4G11220	AT4G19370
AT3G44600	AT1G65470
AT5G38480	AT5G57160
AT3G02090	ATMG00220
AT1G27300	AT1G33110
AT2G33120	AT3G16310
AT5G06780	AT5G65683
AT1G32130	AT1G19350
AT5G08080	AT2G45960
AT4G09000	AT5G64300
AT2G19520	AT5G27650
AT3G07040	AT3G25070
AT3G16310	AT4G24310
AT4G17750	AT5G23450
AT5G57940	AT1G57870
AT5G23720	AT2G46070
AT1G79020	AT2G47210
AT2G04400	AT3G22440
AT2G26990	AT4G02570
AT2G17870	AT3G46780
AT1G24260	AT2G28290
AT5G42420	AT5G47910
AT5G02170	AT5G14870
AT3G26110	AT3G19260
AT2G05630	AT4G24690
AT2G39630	AT2G28800
AT3G01540	AT5G03455
AT4G36820	AT1G65690
AT4G34440	AT1G65690
AT4G29140	AT2G18790
AT2G40900	AT1G48210
AT2G25650	AT5G52547
AT2G24590	AT3G21215
AT5G25780	AT3G56150
AT2G04080	AT4G14455
AT1G67720	AT5G01890
AT5G03240	AT4G37870
AT1G22920	AT1G52510
AT2G46020	AT4G09820
AT1G12750	AT4G26450
AT2G46340	AT2G18790
AT4G32420	AT5G18810
AT3G52400	AT3G08580
AT1G27300	AT3G43520
AT5G63860	AT4G11110
AT1G68185	AT5G62190
AT3G17860	AT1G17380
AT2G24590	AT1G09140
AT1G08180	AT2G22490
AT5G27640	AT3G56150
AT4G16520	AT4G34660
AT1G10030	AT3G16310
AT1G06070	AT3G24810
AT3G12480	AT5G47640
AT1G15610	AT3G48890
AT4G16143	AT4G17950
AT1G22300	AT3G49910
AT1G02340	AT2G18790
AT1G01260	AT1G51600
AT1G73920	AT5G20150
AT1G07350	AT5G04280
AT1G12460	AT5G01950
AT1G51500	AT4G14455
AT4G35580	AT5G17170
AT4G09000	AT5G15490
AT1G14570	AT3G09840
AT1G75080	AT3G05840
AT3G10650	AT1G56410
AT4G14110	AT1G26830
AT1G15080	AT4G26450
AT5G19060	AT4G01410
AT4G02510	AT5G54190
AT1G10950	AT2G32950
AT1G24764	AT4G32190
AT3G11590	AT5G22310
AT3G13720	AT5G09450
AT2G38310	AT4G18620
AT3G60600	AT5G19875
AT4G16265	AT2G40030
AT4G16340	AT5G62880
AT2G35940	avrPto_group
AT1G18570	AT5G05170
AT2G34750	AT3G12930
AT4G09000	AT4G25960
AT1G29150	AT1G02090
AT1G15370	AT2G07360
AT3G27960	AT4G30490
AT1G24260	AT2G25170
AT4G39270	AT3G24660
AT1G62330	AT2G29180
AT4G35580	AT5G43670
AT3G50780	AT3G54900
AT4G35280	AT1G15750
AT5G37780	AT5G35410
AT5G16150	AT2G20780
AT3G52400	AT4G32760
AT3G08530	AT5G25440
AT3G22570	AT4G19030
AT1G12480	AT4G04720
AT5G49830	AT4G02350
OEC89	AT1G22920
AT3G13410	AT2G22425
AT3G48690	AT4G10930
AT5G12480	AT5G25752
AT1G04240	AT2G18790
AT5G56750	AT5G17920
AT5G45510	AT5G55170
AT4G26090	AT1G09840
AT5G27030	AT4G23980
AT4G10930	AT4G16143
AT4G35390	AT1G20900
AT1G75880	AT3G60600
AT2G46020	AT1G49770
AT3G47620	AT1G58100
AT5G52240	AT2G37330
AT5G52240	AT3G59740
AT5G12480	AT1G47640
AT3G08530	AT5G16080
AT5G37780	AT4G08980
AT5G16830	AT5G46860
AT3G51300	AT5G60210
AT3G18380	AT5G06780
AT1G13320	AT3G54850
AT1G52380	AT1G77800
AT3G06720	AT5G40460
AT2G33120	AT3G60600
AT1G35560	AT5G60970
AT1G68060	AT5G56360
AT5G08080	AT5G63310
AT3G50500	AT3G11410
AT2G18790	AT5G60600
AT1G52380	AT1G55040
AT2G03820	AT3G50630
AT3G57350	AT1G80670
AT1G22920	AT3G16440
AT5G24010	AT1G65690
AT4G14455	AT1G57680
AT4G23270	AT4G30850
AT1G18570	AT5G48610
AT5G37780	AT2G03590
AT2G27040	AT2G40030
AT4G37370	AT3G55740
AT5G37780	AT5G66790
AT5G55630	AT4G30850
AT1G51800	AT4G00710
AT1G01260	AT4G02770
AT3G15580	AT4G24690
AT4G23150	AT3G48890
AT1G04760	AT5G04870
AT3G04680	AT1G30460
AT1G49510	AT4G14455
AT5G08080	AT4G26230
AT5G20320	AT4G15900
AT3G27960	AT4G32470
AT2G35840	AT5G20280
AT3G10650	AT5G15920
AT1G16610	AT1G10580
AT2G33170	AT1G13580
AT5G11710	AT3G11130
AT1G27300	AT3G13175
AT1G70700	AT1G01260
AT2G30620	AT5G04560
AT4G09000	AT4G30190
AT3G45640	AT4G01920
AT2G01830	AT3G29350
AT3G54030	AT5G59010
AT2G32730	AT4G29040
AT2G38490	AT3G61790
AT3G08680	AT4G29450
AT3G11590	AT5G53310
AT4G19030	HOPD1_group
AT3G17609	AT5G11260
AT1G15610	AT4G14455
AT1G63120	AT3G55740
AT3G01320	AT5G47660
AT5G58230	AT4G18960
AT5G05800	AT1G14320
AT2G30060	AT5G20020
AT3G09085	AT4G19030
AT2G28990	AT1G57870
AT1G16860	AT3G25805
AT4G00710	AT1G06840
AT4G19030	AT4G40042
AT2G23093	AT3G48890
AT5G27210	AT4G14455
AT1G01440	AT3G49570
AT3G20550	AT3G22960
AT1G22920	AT2G03870
AT5G27030	AT1G04100
AT4G16620	AT4G14455
AT1G05000	AT4G02510
AT3G62980	AT5G65670
AT3G13222	AT2G46270
AT2G34380	AT3G60600
AT2G32950	AT5G14250
AT3G26090	AT2G40140
AT1G30360	AT3G66654
AT5G28640	AT4G26450
AT1G68640	AT2G41370
AT1G04340	AT3G16310
AT2G18790	AT1G01340
AT3G45630	AT5G42950
AT5G18810	AT5G64200
AT4G01430	AT4G19030
AT1G32230	AT2G22760
AT3G52400	AT2G18020
AT2G32240	AT1G34640
AT5G37780	AT5G10520
AT5G20490	AT5G28540
AT3G13380	AT1G63500
AT1G05410	AT4G12450
AT4G38630	AT2G17200
AT1G20630	AT4G09320
AT4G23570	AT5G52640
AT5G37780	AT1G28390
AT5G20900	AT1G69400
AT3G13720	AT4G31430
AT5G16830	AT5G39510
AT5G03240	AT4G30160
AT2G22475	AT5G24520
AT3G24860	AT5G35330
AT2G21660	AT4G34230
AT3G10650	AT1G35680
AT3G63130	AT3G57870
AT2G14210	AT3G57230
AT3G02880	AT2G26180
AT5G14210	AT5G09400
AT3G17840	AT4G30780
AT1G52410	AT3G18730
AT2G01680	AT3G12180
AT5G06150	AT5G20920
AT3G21090	AT2G41705
AT5G03240	AT3G45640
AT1G51500	AT5G59650
AT2G41560	AT5G16150
AT1G18080	AT3G06700
AT3G19260	AT2G26180
AT2G22300	AT4G26630
AT1G49580	AT2G29550
AT1G68690	AT3G52890
AT2G39810	AT5G61060
AT3G60600	AT5G45300
AT3G44200	AT3G20860
AT4G26450	AT5G24130
AT2G21237	AT4G14455
AT1G23420	AT3G22440
AT2G21185	AT4G35580
AT1G22300	AT4G13780
AT5G03240	AT3G63460
AT5G54590	AT3G56800
AT1G63700	AT4G18710
AT5G61850	AT2G46020
AT1G78770	AT2G39090
AT5G27030	AT4G26930
AT2G41190	AT5G04870
AT1G55270	AT2G23420
AT4G19030	AT5G08335
AT4G01090	AT5G64960
AT3G16310	AT4G17340
AT1G22300	AT1G64190
AT1G10940	AT3G61590
AT2G22880	AT4G26640
AT2G19110	AT1G78300
AT2G19540	AT5G52640
AT2G20850	AT2G41820
AT1G08060	AT3G27960
AT4G35110	AT5G17690
AT1G73920	AT1G10585
AT4G16780	AT5G06710
AT2G29410	AT3G48890
AT3G04710	AT1G67580
AT3G52400	AT1G25260
AT1G76500	AT4G12400
AT5G16830	AT1G17880
AT1G32310	AT4G21530
AT1G22160	AT3G01090
AT2G23420	AT4G14060
AT4G15415	AT1G32350
AT1G27300	AT4G38920
AT4G23650	AT4G16980
AT3G52400	AT3G11820
AT2G34390	AT4G01410
AT1G48630	AT4G35470
AT2G46020	AT5G07680
AT2G38140	AT5G35330
AT3G14350	AT5G49540
AT1G16860	AT1G45145
AT4G08150	AT4G36870
AT3G54120	AT5G50180
AT1G20110	AT5G03240
AT2G02960	AT4G30850
AT1G22920	AT3G58670
AT3G59700	AT1G65690
AT1G09380	AT3G48890
AT1G24650	AT2G02780
AT3G47780	AT1G11940
AT2G26300	AT5G04870
AT5G08330	AT1G58100
AT5G38480	AT3G01610
AT1G68400	AT5G59790
AT4G16420	AT3G54610
AT3G26350	AT2G26180
AT4G25200	AT5G05190
AT2G40220	AT2G38440
AT1G25490	AT2G47960
AT4G11850	AT4G26630
AT3G01780	AT2G40060
AT5G38480	AT1G10290
AT1G14700	AT1G04120
AT4G28110	AT2G43790
AT2G36010	AT4G24820
AT1G22300	AT5G35590
AT2G37050	AT4G14455
AT3G11590	AT5G49210
AT2G01175	AT5G08080
AT1G10010	AT5G16150
AT3G59350	AT3G25250
AT1G73790	AT4G10930
AT1G06225	AT4G14455
AT5G65430	AT2G30520
AT3G23030	AT5G65670
AT2G03120	AT5G08080
AT3G04620	AT5G22220
AT3G23150	AT2G41120
AT5G51060	AT1G17280
AT1G52200	AT3G47620
AT2G41620	AT1G52380
AT1G32750	AT4G31720
AT2G46020	AT1G74080
AT1G34210	AT3G24660
AT5G65687	AT1G49030
AT2G34650	AT5G57090
AT2G32840	AT5G08080
AT1G65440	AT1G32130
AT1G30840	AT4G20790
AT1G64210	AT2G01820
AT1G20770	AT2G44950
AT1G22920	AT2G01820
AT1G47290	AT4G35580
AT4G30520	AT4G22130
AT2G41620	AT1G20440
AT1G52380	AT3G20040
AT2G34970	HARXLL429
AT1G44110	AT5G13840
AT2G24220	AT5G04870
AT2G18710	AT2G28800
AT3G49830	AT2G47210
AT5G52240	AT3G06100
AT2G22430	AT1G10585
AT1G50240	AT3G23670
AT4G13480	AT5G11260
AT1G77610	AT3G60600
AT3G27960	AT5G38420
AT4G15900	AT1G20960
AT2G23980	AT1G29060
AT4G29658	AT1G47670
AT2G37340	AT1G23860
AT1G01620	AT5G07475
AT1G55230	AT4G14455
ATCG00270	AT2G28800
AT1G47550	AT5G03540
AT5G06160	AT1G49590
AT2G01680	AT2G27290
AT1G28050	AT3G53340
AT1G22920	HopAT1_Pph 1448A
AT1G17760	AT1G30460
AT5G57210	ATR13_group
AT5G63190	AT3G04580
AT4G35580	HARXLL492
AT5G38140	AT2G38880
AT2G42100	AT4G09000
AT4G14455	AT3G53510
AT3G06170	AT5G25940
AT5G37780	AT3G23310
AT5G17490	AT2G11810
AT5G65210	AT5G10360
AT5G17490	AT1G19350
AT2G28290	AT3G02150
AT4G24690	AT4G29820
AT3G19260	AT5G05170
AT3G16830	AT4G11660
AT5G27210	AT1G16170
AT4G28980	AT1G49620
AT5G65430	AT1G19350
AT1G09270	AT5G17690
AT5G41600	AT4G23630
AT1G68185	AT3G07880
AT1G65690	AT4G31340
AT1G27300	AT3G18280
AT1G52380	AT1G04650
AT1G10290	AT1G59610
AT1G79810	AT5G11260
AT4G08500	AT3G18130
AT1G16170	AT1G11450
AT1G08650	AT4G02720
OEC71	AT1G22920
AT4G30190	AT5G49540
AT3G60590	AT5G08080
AT5G60640	AT2G21620
AT1G75080	AT5G43470
AT1G32150	AT2G35530
AT2G17972	AT4G35100
AT5G46760	AT4G28910
AT4G30840	AT5G27120
AT1G71900	AT3G13175
AT5G04200	AT4G38630
AT5G58230	AT5G17690
AT5G03240	AT5G55860
AT3G13570	AT1G09140
AT1G71940	AT3G13175
AT1G58200	AT4G14455
AT4G14455	AT3G15710
AT1G61560	AT3G17000
AT3G16270	AT4G28980
AT3G57870	AT5G13930
AT1G01010	AT3G25190
AT1G22920	AT5G24314
AT4G27060	AT5G05160
AT4G29040	AT1G17880
AT1G27300	AT3G17930
AT1G02580	AT5G58230
AT1G69690	AT1G35560
AT3G42725	AT4G19030
AT4G00355	AT1G04340
AT1G78300	AT4G30190
AT5G52240	AT5G41800
AT4G37250	AT5G59680
AT4G30200	AT3G24440
AT2G37050	AT2G16030
AT3G10070	AT1G32750
AT2G16850	AT4G19030
AT1G16500	AT3G14100
AT3G03800	AT3G60600
AT1G76850	AT2G30920
AT3G29034	AT5G08080
AT1G08560	AT3G48930
AT1G15750	AT2G16770
AT4G09000	AT3G46820
AT1G19750	AT5G46210
AT1G71940	AT1G34640
AT3G13720	AT5G58750
AT3G08530	ATR13_group
AT1G01620	AT2G26180
AT4G35580	AT5G23575
AT3G18790	AT1G20960
AT3G21630	AT1G08830
AT5G03415	AT4G28980
AT3G08530	AT4G02770
AT5G56750	AT5G57740
AT2G36350	AT5G04510
AT2G46020	AT3G06590
AT1G04360	AT3G48260
AT1G30135	AT5G46760
AT3G01990	AT3G17860
AT1G45249	AT1G15580
AT1G22920	AT3G45210
AT5G37780	AT5G38800
AT1G19050	AT1G68790
AT4G00430	AT4G24090
AT1G80490	AT4G03250
AT2G46020	AT1G25250
AT1G76760	AT1G76850
AT5G46630	AT2G39460
AT2G01820	AT1G14360
AT1G15750	AT1G19350
AT3G54820	AT4G35100
AT5G03240	AT4G24830
AT5G03240	AT1G53310
AT2G23980	AT1G31812
AT4G35300	AT4G18220
AT3G21490	AT4G33690
AT1G35160	AT4G34000
AT1G27300	AT4G40042
AT3G06430	AT3G11590
AT5G56040	AT4G20790
AT3G57230	AT1G69120
AT1G32230	AT5G08720
AT1G71900	AT4G30850
AT1G09840	AT2G31880
AT5G13840	AT2G39090
AT3G10650	AT1G56040
AT3G56980	AT5G11260
AT5G51150	AT1G72180
AT1G65480	AT2G21230
AT3G51040	AT1G65690
AT1G12750	AT1G27300
AT5G56580	AT4G01370
AT5G03240	AT1G27100
AT4G09000	AT4G35650
AT3G63400	AT5G64960
AT3G28130	AT5G47910
AT1G15750	AT5G44210
AT5G04150	AT5G11260
AT5G27030	AT4G34370
AT5G03240	AT4G22070
AT1G49850	AT5G19960
AT3G47780	AT3G66654
AT1G04930	AT3G27960
AT1G10470	AT2G18790
AT4G18960	AT5G44800
AT5G03240	AT4G26870
AT1G80440	AT3G16857
AT2G28290	AT5G60970
AT1G71940	AT5G52420
AT1G22920	AT2G02950
AT2G41610	AT4G14455
AT5G56950	HARXLL73_group
AT5G52640	AT5G51700
AT5G51660	AT1G30460
AT2G22180	AT4G23270
AT1G21700	AT1G51140
AT1G64150	AT3G48890
AT1G22920	AT5G16490
AT1G13740	AT3G56850
AT4G17720	AT4G25680
AT5G16830	AT5G52470
AT5G08070	AT1G35560
AT1G22300	AT5G22000
AT3G21630	AT5G47210
AT5G03240	AT4G32180
AT1G51500	AT2G13650
AT4G34190	AT4G35580
AT2G36910	AT3G21640
AT1G01440	AT3G22440
AT1G69770	AT5G17690
AT5G08080	AT2G45220
AT5G16830	AT3G09740
AT5G12370	AT5G61010
AT2G41370	AT3G51180
AT3G26090	AT5G15680
AT1G79940	AT4G01010
AT1G17280	AT4G19030
AT1G12110	AT1G16170
AT1G15750	AT3G15540
AT1G62330	AT4G20790
AT2G20130	AT3G06720
AT1G22920	AT4G07950
AT5G03240	AT5G04550
AT1G47670	AT5G52420
AT4G02195	AT3G48930
AT1G49590	AT3G08530
AT2G01950	AT5G14240
AT1G31280	AT3G01670
AT4G29730	AT2G42940
AT1G05020	AT3G11130
AT3G22440	AT5G15330
AT2G25850	AT1G30460
AT1G07795	AT3G24660
AT2G26730	AT5G47180
AT3G54120	AT4G11220
AT2G04040	AT4G14455
AT4G26455	AT5G19320
AT2G38440	AT4G35950
AT1G35160	AT5G04870
AT2G22490	AT3G54180
AT3G11590	AT5G20030
AT3G17840	AT5G59790
AT2G22640	AT2G46225
AT1G20770	AT3G06530
AT1G01160	AT4G33690
AT3G11590	AT5G24660
AT2G46020	AT4G01500
AT5G65670	AT1G15580
AT1G30840	AT3G66654
AT5G03240	AT5G43810
AT5G09250	AT4G10920
AT3G26744	AT3G17860
AT4G19030	AT4G35080
AT2G32950	AT4G16250
AT1G14687	AT3G55150
AT4G30850	AT4G23740
AT3G21630	AT1G52400
AT1G69200	AT3G06730
AT5G63930	AT3G61750
AT3G60390	AT5G47370
AT3G62090	AT2G18790
AT5G51060	AT5G49540
AT3G62420	AT4G02640
AT1G73230	AT4G35260
AT2G37180	AT4G00430
AT4G31985	AT5G56950
AT1G59710	AT4G25660
AT5G11040	AT1G76850
AT5G57280	AT5G62230
AT4G14110	AT1G64230
AT5G04990	AT4G26455
AT5G51060	AT3G12180
AT3G02880	AT1G47640
AT1G01620	AT3G15710
AT5G25890	AT5G49980
AT3G14010	AT4G34110
AT1G73920	AT5G61820
AT5G58550	AT5G46210
AT1G22920	AT3G16250
AT5G08080	AT5G60660
AT1G06390	AT4G00710
AT3G02000	AT5G06950
AT1G50430	AT5G08080
AT1G27300	AT2G16070
AT1G27450	AT1G20760
AT5G64740	AT5G05170
AT5G16830	AT5G20920
AT1G78000	AT5G59650
AT2G46020	AT3G15500
AT1G27650	AT3G50670
AT1G09210	AT5G55170
AT5G16830	AT3G15356
AT1G26830	AT1G22920
AT4G09000	AT3G04120
AT5G27030	AT1G71030
AT2G21390	AT4G01900
AT3G60600	HARXL149
AT5G52640	AT4G11260
AT1G02840	AT3G55460
AT1G32230	AT5G61270
AT1G22920	AT4G20270
AT2G46020	AT4G02590
AT2G16640	AT3G16620
AT2G46020	AT2G21230
AT3G48740	AT5G50800
AT1G35560	AT3G15030
AT2G17870	AT1G48920
AT1G15550	AT3G55560
AT1G22920	AT3G48240
AT3G16830	AT3G15540
AT4G24210	AT1G75950
AT3G02880	AT4G37680
AT4G09000	AT3G07520
AT5G46210	AT2G32950
AT1G44800	AT4G26450
AT1G43700	AT2G38810
AT3G52400	AT2G17360
AT5G43990	AT1G50410
AT1G48480	AT3G27210
AT5G22220	AT3G12280
AT1G22300	AT1G21750
AT1G56140	AT3G17840
AT5G28640	AT5G58230
AT5G03240	AT1G72700
AT1G32230	AT3G11020
AT2G25650	AT5G06950
AT2G16070	AT5G42480
AT5G11800	AT1G65690
AT5G47120	AT2G18960
AT3G22170	AT5G11260
AT1G35160	AT4G03150
AT3G14980	AT2G41840
AT2G41490	AT2G01680
AT3G29350	AT1G66340
AT5G20900	AT1G19180
AT3G48210	AT4G01920
AT3G61880	AT2G30490
AT3G54140	AT1G16170
AT1G04330	AT1G22920
AT4G23270	AT4G20790
AT2G32710	AT1G47210
AT1G57870	AT1G58340
AT1G75080	AT1G04010
AT2G30390	AT4G35580
AT5G16830	AT2G21160
AT3G24650	AT4G16340
AT1G76850	HARXLL470_WACO9
AT4G15730	AT5G05190
AT4G04890	AT5G38420
AT2G26730	AT3G06100
AT4G35950	AT4G37250
AT3G48160	AT4G28980
AT2G42380	AT1G43700
AT5G07880	AT1G12360
AT5G08080	AT4G29520
AT3G13990	AT5G48385
AT2G45070	AT4G35580
AT3G13520	AT5G08080
AT1G09330	AT4G19030
AT2G18790	AT2G45290
AT1G15750	AT3G02550
AT2G38310	AT5G57050
AT5G11890	AT5G49760
AT1G10450	AT5G58230
AT2G46020	AT5G10030
AT1G60220	AT2G18790
AT5G43420	AT3G48040
AT5G51060	AT4G20790
AT1G47530	AT1G16170
AT4G36080	AT2G47210
AT1G21790	AT5G08080
AT3G52400	AT2G23940
AT1G79390	AT2G23420
AT4G19030	AT5G40890
AT1G06220	AT1G16610
AT2G32700	AT5G22880
AT3G01090	AT3G11410
AT1G60430	AT2G38440
AT4G30840	AT5G44800
AT5G04200	AT2G18960
AT2G05210	AT5G57630
AT3G01090	AT5G16150
AT1G20110	AT4G21670
AT2G28960	AT3G48890
AT3G46060	AT4G19030
AT4G02440	AT1G10940
AT4G01900	AT4G31480
AT4G38230	AT3G13410
AT2G20130	AT5G05170
AT2G16365	AT3G42170
AT4G27950	AT3G29350
AT1G68185	AT1G16610
AT3G13720	AT2G26180
AT3G06720	AT4G20730
AT5G64930	AT3G10525
AT5G27640	AT1G02090
AT5G60410	AT3G26744
AT1G53000	AT3G61790
AT4G26840	AT1G13440
AT1G45249	AT4G34000
AT3G04910	AT5G60100
AT1G01620	AT1G47640
AT3G54610	AT3G07540
AT1G02090	AT5G25780
AT3G24440	AT5G58230
AT5G37780	AT4G34380
AT5G28640	AT3G22380
AT5G37780	AT4G02410
AT5G06780	HOPAB_group
AT4G30190	AT3G17000
AT5G13790	AT3G57230
AT4G19030	AT5G56540
AT1G09270	AT1G52380
AT1G15750	AT3G15210
AT5G64740	AT4G32410
AT4G35100	AT5G22290
AT4G37250	AT3G12180
AT2G23420	AT3G03650
AT1G08060	AT5G55160
AT3G14350	AT4G33430
AT1G14920	AT2G42280
AT1G01620	AT2G45960
AT1G69530	AT2G32710
AT1G80670	AT2G36620
AT1G76500	AT4G31700
AT4G30560	AT5G04870
AT3G50110	AT2G44110
AT3G21630	AT1G60850
AT1G22300	AT3G02360
AT2G01210	AT1G65690
AT1G14920	AT1G58100
AT5G13300	AT3G63300
AT2G44110	AT3G18215
AT1G76500	AT1G11240
AT1G59870	AT5G47420
AT3G16310	AT5G43670
AT2G46020	AT1G24625
AT4G11100	AT5G20920
AT1G11130	AT5G64430
AT5G17010	AT1G29060
AT4G19030	AT5G11740
AT4G12590	AT5G05170
AT3G16830	AT1G04240
AT1G29550	AT2G24050
AT2G42590	AT5G16050
AT2G17972	AT4G26450
AT2G46020	AT5G47230
AT1G69260	AT3G56850
AT2G17390	AT4G35970
AT4G31130	AT5G22290
AT5G03240	AT5G17920
AT2G32950	AT5G15850
AT4G37870	AT5G21274
AT2G35110	AT4G16340
AT1G17550	AT5G66880
OEC70	AT1G22920
AT1G22300	AT1G20950
AT1G22750	AT4G35580
AT1G20760	AT5G24710
AT1G53560	AT4G35580
AT5G21326	AT3G50500
AT1G75080	AT2G28080
AT3G52400	AT2G38750
AT5G08080	AT2G23940
AT1G08590	AT3G48890
AT3G48740	AT4G15920
AT3G09740	AT2G26180
AT3G12490	AT1G75080
AT1G75990	AT3G24740
AT4G15802	AT2G26150
AT4G11140	AT5G11260
AT1G66740	AT3G44530
AT2G32710	AT4G34160
AT1G23190	AT3G48750
AT5G65430	AT3G17510
AT3G10650	AT5G40950
AT3G20510	AT5G08080
AT4G19030	AT4G35100
AT1G49720	AT1G69260
AT2G43370	AT3G63400
AT2G42810	AT2G18790
AT1G19200	AT3G01090
AT1G52380	AT2G25730
AT2G39810	AT5G15840
AT3G55150	AT4G02550
AT4G09000	AT2G43000
AT1G10290	AT1G23900
AT1G25330	AT5G11260
AT2G27100	AT1G09700
AT5G37780	AT2G20110
AT1G06390	AT5G59010
AT4G02030	AT5G53950
AT4G20390	AT4G01410
AT1G54610	AT5G21274
AT3G17310	AT2G15430
AT5G64920	AT5G11260
AT1G76500	AT5G20160
AT4G37250	AT5G24100
AT2G36100	AT4G26450
AT1G07860	AT1G27300
AT5G11040	AT1G71820
AT1G78300	AT1G17745
AT1G22920	AT1G51660
AT2G28960	AT1G65690
AT5G22330	AT2G30120
AT3G16310	AT3G22070
AT2G39740	AT4G28300
AT1G31050	AT3G49570
AT4G01410	AT1G15900
AT3G13380	AT4G23650
AT1G51600	AT3G21175
AT4G15415	AT1G25490
AT2G35940	AT1G19700
AT4G33950	AT4G02510
AT5G27860	AT5G49400
AT5G05760	AT3G16460
AT2G16250	AT5G63930
AT4G23570	AT2G04030
AT4G32720	AT2G17950
AT3G60820	AT3G59090
AT1G14390	AT4G14455
AT2G46020	AT5G60970
AT4G33690	AT5G53800
AT5G19790	AT5G11260
AT3G54390	AT4G37280
AT2G28290	AT3G30530
AT4G08850	AT4G00710
AT2G23420	AT2G37620
AT4G32850	AT5G65260
AT4G11310	AT4G35580
AT4G35300	AT5G04770
AT5G52240	AT2G26330
AT1G04340	AT4G19030
AT5G65210	AT1G30230
AT1G13440	AT4G04950
AT1G60420	AT3G07500
AT5G65700	AT1G71330
AT4G09570	AT3G21090
AT4G02030	AT1G04550
AT5G18410	MIG5
AT2G18790	AT2G46970
AT2G46020	AT3G13890
AT1G30840	AT1G17280
AT1G22920	AT5G37055
AT3G21630	AT1G45230
AT1G02140	AT4G33690
AT2G36490	AT3G14890
AT1G51660	AT3G08530
AT3G60600	AT5G07250
AT2G32730	AT2G20580
AT4G38710	AT3G25980
AT2G27100	AT4G15900
AT5G03240	AT2G47730
AT5G10020	AT1G17280
AT1G75400	AT3G22960
AT5G20320	AT1G09700
AT2G45960	AT4G35100
AT5G27030	AT2G16770
AT4G38630	AT4G29040
AT1G76540	AT4G28980
AT3G25585	AT3G60600
AT1G15750	AT3G23060
AT1G79730	AT5G61150
AT2G41840	AT4G02220
AT3G54360	AT1G20620
AT3G23060	AT5G35330
AT3G28340	AT3G24660
AT5G05170	AT1G14020
AT3G21090	AT3G66654
AT1G51740	AT3G08780
AT4G17730	AT2G21620
AT3G24350	AT2G37270
AT1G56110	AT3G11520
AT5G05170	AT3G57650
AT1G29170	AT5G24310
AT4G37280	AT5G65360
AT1G78430	AT2G32950
AT3G22170	AT4G15090
AT1G04050	AT5G43990
AT4G22130	AT4G30940
AT4G09000	AT3G08730
AT3G15000	AT5G64960
AT5G63930	AT5G10290
AT5G46630	AT3G60110
AT5G46630	AT3G49010
AT3G57870	AT3G54200
AT3G57870	AT1G07310
AT5G65420	AT2G32710
AT1G27300	AT3G59530
AT5G65430	AT5G41360
AT2G36910	AT5G49540
AT3G50830	AT4G19030
AT3G12280	AT2G32710
AT5G47910	AT1G14360
AT1G57870	AT1G76185
AT1G13320	AT2G45950
AT3G52400	AT4G29520
AT3G25585	AT5G08080
AT2G24180	AT4G19030
AT4G31580	AT3G50670
AT3G10650	AT2G40480
AT1G26110	AT5G06770
AT3G21175	AT5G11270
AT4G19030	AT5G58650
AT1G27300	AT4G35080
AT5G49230	AT1G04400
AT2G40080	AT5G23150
AT3G22950	AT5G47910
AT2G36270	AT3G50500
AT4G29510	AT4G27230
AT5G37780	AT3G12250
AT2G22430	AT5G48240
AT1G63480	AT4G24960
AT4G15545	HARXLL518_WACO9
AT4G02720	AT4G33690
AT3G57830	AT4G04720
AT5G19780	AT4G26760
AT3G08510	AT1G11310
AT5G12480	AT4G30500
AT1G07650	AT3G17000
AT2G02780	AT1G31420
AT5G58670	AT1G21980
AT3G11820	AT1G25260
AT1G22920	AT5G20060
AT3G60600	AT5G51010
AT4G10850	AT3G48890
AT1G08560	AT1G12360
AT1G05070	AT1G27300
AT5G52280	AT5G16830
AT2G20740	AT4G19030
AT4G02510	AT5G16620
AT5G51060	AT1G14700
AT1G01440	AT3G21215
AT3G16830	AT1G66140
AT1G32230	AT3G16770
AT5G63110	AT1G19180
AT4G09000	AT5G10180
AT5G27030	AT3G15500
AT1G64820	AT3G48890
AT5G25480	AT5G22650
AT5G46750	AT3G25980
AT1G15750	AT4G32295
AT1G71230	AT3G21175
AT5G11390	AT5G27940
AT3G18690	AT2G30250
AT3G02880	AT4G29450
AT1G71230	AT3G10030
AT1G18660	AT3G17860
AT3G27960	AT5G17790
AT1G01620	AT1G34640
AT1G45145	AT2G01680
AT3G60600	AT4G40042
AT4G23740	AT1G17280
AT3G21630	AT1G14345
AT5G25060	AT1G30480
AT1G69400	AT5G58290
AT4G35500	AT3G24660
AT1G22300	AT5G08020
AT3G03800	AT5G08080
AT4G26455	AT5G56210
AT5G52240	AT3G08600
AT2G22090	AT3G56860
AT3G53180	AT5G07110
AT3G61140	AT2G32950
AT1G16240	AT3G16310
AT1G30840	AT4G26450
AT2G28800	AT2G45770
AT3G46060	AT4G17720
AT3G13720	HARXL74
AT1G52380	AT2G46320
AT5G09400	AT4G20790
AT4G27330	AT5G27030
AT2G31040	AT5G08080
AT3G45780	AT4G05320
AT4G04720	AT4G26080
AT1G31880	AT5G20540
AT1G65690	AT2G41820
AT2G37250	AT3G01090
AT3G24150	AT4G28910
AT1G30840	AT5G52420
AT4G11470	AT5G52240
AT2G01680	AT1G65690
AT5G59980	AT1G14920
AT3G61310	AT4G17950
AT3G08530	AT3G45210
AT5G64270	AT1G49590
AT3G54620	AT1G75390
AT1G75080	AT2G30980
AT2G17800	AT4G16340
AT1G27300	AT5G39510
AT3G07670	AT3G13720
AT2G32950	AT1G06040
AT1G27300	AT2G20740
AT4G23130	AT5G57090
AT3G05150	AT4G14455
AT4G00980	AT5G09250
AT5G03240	AT1G02840
AT1G77300	AT4G26630
AT1G76850	AT4G29080
AT3G10650	AT5G54600
AT2G35050	AT3G25980
AT4G19030	AT5G27540
AT2G01420	AT1G01620
AT5G57380	AT4G16845
AT4G19030	AT4G25570
AT3G21630	AT5G48485
AT1G66350	AT1G75080
AT3G60590	AT3G60600
AT4G24210	AT3G60010
AT5G37780	AT3G13320
AT5G56750	AT4G38550
AT5G16830	AT1G10590
AT1G07650	AT3G26370
AT4G19030	HARXLL492
AT2G24220	AT5G52240
AT2G43370	AT4G25500
AT2G01970	AT3G48890
AT4G08300	AT3G48890
AT3G21630	AT5G11720
AT3G25585	AT4G19030
AT1G46840	AT2G32710
AT4G26430	AT1G02090
AT3G56690	AT4G35620
AT3G50670	AT3G63400
AT2G01680	AT4G14455
AT1G09760	AT1G67580
AT5G46210	AT4G05420
AT4G26570	AT1G30270
AT1G27300	AT3G54820
AT5G37780	AT5G41200
AT4G01370	AT3G18690
AT1G29750	AT5G58380
AT3G21650	AT1G75080
AT2G02780	AT4G36180
AT1G22920	HOPAR1_group
AT4G09000	AT2G28070
AT5G58040	AT4G25550
AT4G35580	AT5G62880
AT4G11220	AT5G46330
AT3G21630	AT5G07530
AT1G80670	AT1G48920
AT1G17380	AT3G16830
AT3G13380	AT1G69270
AT1G76670	AT3G16310
AT4G21530	AT5G13840
AT1G21700	AT3G02830
AT2G36330	AT4G23010
AT1G50820	AT3G13410
AT5G55000	AT3G25500
AT1G80490	AT1G75080
AT1G51500	AT4G20790
AT2G28290	AT3G04060
AT3G24350	AT3G05590
AT5G50480	AT5G12840
AT5G55630	AT1G34640
AT1G52380	AT2G36690
AT3G01670	AT5G54190
AT1G22920	AT1G72030
AT1G32230	AT3G04710
AT1G80670	AT1G13440
AT4G02640	AT5G24800
AT4G09000	AT5G44210
AT5G04200	AT4G37870
AT5G03240	AT4G34230
AT1G21140	AT4G31430
AT3G22880	AT2G28290
AT4G35580	AT5G01430
AT4G29040	AT3G51800
AT5G37780	AT3G30260
AT1G24260	AT5G44800
AT2G28800	AT2G47450
AT4G09570	AT1G76850
AT3G50500	AT1G13260
AT1G03140	AT5G66560
AT4G09000	AT1G49435
AT3G57870	AT3G18990
AT1G56330	AT3G13720
AT3G10650	AT3G29190
AT1G77380	AT5G08080
AT4G26455	AT5G11390
AT1G07310	AT5G16560
AT5G12480	AT4G14455
AT4G14110	AT1G10840
AT2G35940	AT5G58360
AT1G69870	AT1G16170
AT1G32230	AT3G04060
AT2G30530	AT5G01970
AT4G09000	AT3G03550
AT1G53510	AT5G44090
AT4G19030	AT3G66654
AT1G22920	AT3G19220
AT5G52240	AT2G04080
AT1G63120	AT3G60600
AT5G03240	AT1G59870
AT3G23340	AT3G53350
AT3G63200	AT4G19030
AT2G02090	AT2G38750
AT1G62200	AT1G16170
AT4G37370	AT5G10020
AT4G18710	AT3G09070
AT4G26080	AT4G38630
AT3G52890	AT5G65930
AT3G02880	AT3G07120
AT1G30840	AT5G59650
AT1G19180	AT1G22920
AT4G24680	AT4G28300
AT3G02880	AT1G60800
AT3G62840	AT1G67580
AT1G33490	AT4G14455
AT1G74520	AT5G08080
AT3G55150	AT5G57210
AT5G22880	AT3G54610
AT5G65700	AT5G50375
AT4G29140	AT5G04870
AT2G31490	AT5G08080
AT4G39990	AT3G46510
AT3G57040	AT3G29350
AT4G26455	AT3G63130
AT2G16365	AT1G09530
AT3G21630	AT4G35100
AT1G52380	AT5G46920
AT2G02220	AT4G30190
AT5G59560	AT2G18790
AT4G23640	AT4G20790
AT1G22920	AT3G59840
AT5G39510	AT5G53550
AT3G14010	AT1G22760
AT2G01680	AT4G37680
AT1G15750	AT4G23980
AT1G01230	AT4G35580
AT3G16310	AT3G58460
AT5G01400	AT5G23880
AT1G80720	AT2G32710
AT1G32230	AT4G36060
AT1G10660	AT1G16170
AT5G28640	AT4G09000
AT2G27100	AT5G44200
AT1G27320	AT3G29350
AT5G03240	AT5G61140
AT1G49590	AT2G23420
AT5G20490	AT1G08370
AT5G49130	AT4G14455
AT2G46020	AT1G60250
AT1G37130	AT1G78220
AT4G39850	AT5G27600
AT4G09000	AT1G22150
AT2G32980	AT2G44950
AT2G18790	AT2G26190
AT4G02720	AT2G44200
AT4G23650	AT5G21274
AT5G62000	AT2G33310
AT3G16310	AT3G58170
AT5G42950	AT5G60170
AT5G03240	AT1G29250
AT3G21630	AT3G14290
AT1G53510	AT5G21274
AT5G37780	AT3G19820
AT2G35110	AT2G46225
AT1G76500	AT4G16440
AT3G45780	AT3G62290
AT3G01300	AT3G22960
AT2G16365	AT2G37678
AT5G37780	AT1G09840
AT5G27910	AT3G53340
AT1G08640	AT1G08800
AT4G11570	AT4G36990
AT2G26730	AT4G20450
AT4G17730	AT1G55150
AT4G24310	AT4G35580
AT1G04340	AT1G27300
AT3G17310	AT2G40030
AT1G21790	AT1G27300
AT3G61130	AT1G59610
AT3G02880	AT2G41705
AT5G54590	AT1G22280
AT1G31360	AT3G21350
AT4G08500	AT3G21220
AT3G12480	AT1G21970
AT3G08680	AT4G37680
AT5G08080	AT4G21450
AT3G54490	AT2G40030
AT3G45640	AT4G35800
AT5G58290	AT1G15370
AT4G17330	AT4G26840
AT3G02260	AT4G26630
AT3G54610	AT5G38640
AT3G05710	AT2G31800
AT5G54440	AT1G47550
AT2G02960	AT2G27290
AT4G11220	AT1G01120
AT1G05640	AT2G01680
AT5G61270	AT2G18790
AT4G14455	AT5G27370
AT5G05190	AT5G58430
AT1G20900	AT3G05560
AT4G02640	AT5G49450
AT5G65430	AT3G52400
AT2G40080	AT2G18790
AT5G60410	AT1G37130
AT5G55100	HARXL21
AT1G76180	AT4G18340
AT4G00430	AT2G36305
AT4G37940	AT3G57230
AT1G53510	AT3G43810
AT4G21570	AT1G65690
AT5G10020	AT4G20790
AT5G37780	AT5G15830
AT5G54800	AT4G01410
AT4G23850	AT1G77590
AT5G27420	AT4G09000
AT2G27940	AT1G65690
AT2G45430	AT3G44680
AT1G67530	AT5G21274
AT4G35580	HARXLL60
AT2G36910	AT3G12180
AT3G58560	AT4G17950
AT4G23740	AT1G18520
AT1G64210	AT2G02780
AT2G24050	AT3G08530
AT1G27300	AT1G63120
AT5G58040	AT3G06560
AT3G60600	AT4G25100
AT4G17615	AT5G21170
AT3G60600	AT5G04560
AT3G10650	AT3G54210
AT4G35580	AT5G43460
AT5G03345	AT1G47670
AT4G23740	AT5G61480
AT4G01410	AT1G15150
AT1G14390	AT1G65690
AT4G39030	AT5G16150
AT5G62560	AT4G26630
AT3G11590	AT4G32660
AT1G03070	AT1G65690
AT3G13360	AT5G43070
AT4G37130	AT3G05270
AT2G01420	AT4G01410
AT2G39480	AT3G12180
AT3G54170	AT5G65683
AT5G18410	AT1G20090
AT5G04280	AT1G02840
AT3G52400	AT4G26230
AT3G21090	AT3G48040
AT1G01720	AT1G51805
AT2G34150	AT2G32950
AT2G01680	AT4G01410
AT3G57870	AT4G38710
AT3G50630	AT1G43700
AT5G49760	AT3G12180
AT4G29040	AT1G07320
AT5G14240	AT1G22570
AT5G43980	AT1G72150
AT1G73190	AT4G19030
AT4G40030	AT3G44530
AT5G37780	AT3G56270
AT1G76850	AT2G41730
AT5G56040	AT1G31812
AT1G03140	AT3G08530
AT4G18170	AT1G58100
AT3G18215	AT1G34640
AT2G01760	AT5G49710
AT2G18790	AT5G45600
AT2G46020	AT3G24650
AT4G09000	AT5G03280
AT1G67710	AT3G29350
AT3G17930	AT4G35580
AT4G33400	AT1G31812
AT4G26080	AT2G18960
AT1G20760	AT2G07360
AT3G06260	AT4G32850
AT2G02780	AT5G10020
AT3G06720	AT5G17690
AT2G25730	AT3G02150
AT2G36410	AT3G09980
AT4G32410	AT5G44030
AT4G29040	AT5G40450
AT1G09960	AT5G53560
AT4G00430	AT1G01620
AT4G02410	AT4G14640
AT4G26450	AT5G53560
AT3G06170	AT4G37680
AT1G22920	AT1G50300
AT3G26090	ATMG00090
AT4G35900	AT1G35160
AT3G23150	AT1G26630
AT1G12840	AT5G17290
AT3G21640	AT4G14455
AT3G02880	AT4G25360
AT5G03240	AT5G63640
AT3G08880	AT3G12280
AT3G02410	AT1G72470
AT5G13930	AT5G42800
AT2G30120	AT4G08150
AT1G16790	AT4G35580
AT4G29040	AT2G37270
AT1G71940	AT1G17280
AT5G03760	AT1G32230
AT4G14455	AT3G09740
AT5G07120	AT5G06140
AT4G29450	AT4G14455
AT4G23190	AT1G17280
AT4G09000	AT1G78300
AT5G16830	AT4G10480
AT5G16150	AT4G01010
AT2G45860	AT5G56950
AT3G52400	AT4G21450
AT1G65985	AT3G13175
AT1G27120	AT1G18730
AT3G49570	AT4G12450
AT3G54230	AT4G36690
AT3G57350	AT2G41620
AT2G18790	AT5G65090
AT3G10490	AT3G10480
AT3G16830	AT4G37260
AT3G13300	AT1G77080
AT3G10260	AT3G60600
AT2G36330	AT1G17280
AT3G01460	AT4G26630
AT1G22840	AT1G22920
AT1G20200	AT1G64750
AT1G15750	AT1G66140
AT3G43810	AT4G37870
AT3G21630	AT1G62120
AT1G24260	AT3G06400
AT1G47220	AT5G56040
AT3G06170	AT2G41820
AT5G65990	AT5G04870
AT4G35580	AT4G39900
AT3G16830	AT4G28910
AT1G54440	AT5G10140
AT4G37460	AT1G35560
AT5G37780	AT4G04570
AT1G35560	AT5G23280
AT5G49720	AT5G44030
AT2G46225	AT2G38440
AT4G32650	AT1G65690
AT4G09000	AT1G30330
AT5G55170	AT2G19480
AT1G64060	AT5G21326
AT1G13440	AT2G01830
AT2G39090	AT4G27600
AT1G01620	AT5G35460
AT3G21630	AT1G07890
AT3G12280	AT3G50070
AT3G56860	AT3G24810
AT4G26080	AT2G38440
AT1G70940	AT1G53270
AT3G13720	AT4G25160
AT3G06720	AT4G32520
AT5G52240	AT4G15620
AT4G39350	AT2G43420
AT1G27300	AT3G25220
AT4G35580	AT5G51150
AT2G46020	AT5G43175
AT1G69670	AT2G39760
AT4G00650	AT4G17060
AT4G22730	AT5G59650
AT1G04330	AT3G45640
AT1G80670	AT1G61690
AT5G17010	AT1G17280
AT2G43850	AT3G51920
AT5G45600	AT2G47210
AT3G45640	AT5G13280
AT1G20770	AT1G24764
AT3G45240	AT3G01090
AT3G60820	AT5G24660
AT1G21630	AT1G20760
AT4G23190	AT4G20790
AT1G19770	AT5G16150
AT2G37050	AT4G30850
AT3G10650	AT2G33800
AT1G71190	AT4G14455
AT4G28210	AT1G16170
AT1G01440	AT5G38640
AT3G02780	AT3G27960
AT5G04930	AT1G78300
AT3G29350	AT1G32530
AT5G59730	AT5G11040
AT4G09000	AT5G65430
AT3G11820	AT3G05060
AT4G29040	AT3G09500
AT3G29160	AT1G19450
AT1G45249	AT1G04240
AT4G23270	AT4G14455
AT1G64330	AT5G35750
AT3G44460	AT3G56850
AT1G53510	AT3G49570
AT1G09700	AT3G62800
AT3G13550	AT2G32950
AT3G06400	AT1G18950
AT4G09830	AT4G20730
AT5G03240	AT3G54540
AT4G16280	AT2G43010
AT2G15300	AT5G59790
AT5G56290	AT5G57910
AT5G11070	AT3G13410
AT5G27030	AT5G11530
AT1G27300	AT4G01430
AT5G03240	AT3G16340
AT2G16740	AT3G19950
AT5G20900	AT4G28910
AT3G61260	AT3G17210
AT3G54610	AT3G05380
AT5G12420	AT2G26180
AT5G02470	AT5G22220
AT4G01450	AT1G65690
AT4G34430	AT1G18450
AT5G37780	AT3G20110
AT3G20050	AT5G13840
AT3G50500	AT4G18710
AT4G28910	AT5G27030
AT5G38110	AT5G20930
AT3G17860	AT5G46760
AT3G53350	AT5G62880
AT1G78720	AT5G04870
AT2G37940	AT4G25360
AT1G20960	AT5G55170
AT2G36330	AT1G14360
AT2G16365	AT5G43630
AT2G27100	AT1G18080
AT3G17860	HARXL10_WACO9
AT2G18790	AT5G16150
AT2G37940	AT5G47180
AT5G56000	AT5G09420
AT2G16390	AT2G40030
AT3G02880	AT3G17000
AT1G22500	AT5G06320
AT2G46020	AT5G27130
AT2G28890	AT5G63930
AT1G10990	AT3G16670
AT5G38480	AT4G15410
AT5G16150	AT5G22290
AT2G01570	AT5G62260
AT5G51060	AT2G26180
AT4G23640	AT5G06320
AT2G43370	AT1G02840
AT3G13380	AT2G13800
AT4G23090	AT4G14455
AT4G03600	AT1G16170
AT2G02170	AT3G12180
AT2G32280	AT3G09070
AT5G55100	AT5G55170
AT1G78310	AT3G45640
AT1G11850	AT3G16310
AT4G23270	AT3G66654
AT3G01610	AT3G09840
AT4G26450	AT5G08080
AT3G59500	AT4G11220
AT5G03240	AT1G80270
AT5G47910	AT2G22425
AT2G20270	AT3G27960
AT4G19660	AT3G12250
AT2G32900	AT3G47700
AT2G01680	AT4G25360
AT2G38290	AT4G14455
AT1G54440	AT5G05410
AT4G19030	AT5G04160
AT2G46020	AT3G21890
AT5G37780	AT5G55690
AT5G65430	AT3G44320
AT1G57870	AT5G58050
AT4G28980	AT2G21237
AT1G71030	AT1G19350
AT1G75080	AT3G61160
AT1G22920	HARXL10_WACO9
AT1G68185	AT3G14000
AT5G46630	AT2G41840
AT2G43790	AT3G49190
AT5G63470	AT5G12840
AT3G52400	AT4G28250
AT5G15500	AT1G65690
AT2G21380	AT2G35940
AT1G15750	AT2G44410
AT3G17510	AT5G47100
AT5G11260	AT1G56650
AT5G56040	AT3G66654
AT3G01130	AT4G31570
AT4G26100	AT5G06710
AT5G51760	AT3G17510
AT2G25730	AT3G54390
AT2G17290	AT5G42370
AT5G43610	AT5G04870
AT3G43520	AT5G08080
AT1G17980	AT4G32850
AT4G26450	AT5G39510
AT1G49230	AT4G14455
AT3G13720	AT1G73920
AT4G31430	AT4G33350
AT4G01430	AT5G08080
AT4G09000	AT4G34430
AT1G13030	AT3G06720
AT1G18570	AT1G79280
AT3G17860	AT2G46510
AT4G09000	AT1G26480
AT4G25200	AT5G13260
AT1G77180	AT1G80070
AT3G51450	AT5G08080
AT3G06290	AT2G39340
AT3G23340	AT4G18630
AT3G54610	AT3G26560
AT1G69120	AT5G44800
AT2G37000	AT1G58100
AT4G22720	AT5G06780
AT3G16830	AT4G14560
AT3G07330	AT3G16310
AT3G17860	AT1G01260
AT5G03240	AT5G36880
AT2G26730	AT2G28990
AT2G23420	AT3G57090
AT5G46860	AT3G01290
AT1G09020	AT4G16360
AT2G46020	AT4G28110
AT4G02560	AT5G23150
AT3G03800	AT3G16310
AT4G26450	AT4G40042
AT1G31140	AT3G57230
AT5G09230	AT3G02090
AT5G37780	AT3G19290
AT2G29210	AT4G25920
AT2G02810	AT4G19030
AT5G37780	AT5G24080
AT2G37080	AT3G51300
AT3G18360	AT4G26640
AT5G47530	AT4G01410
AT2G47210	AT1G26470
AT3G56880	AT4G26640
AT3G61790	AT5G63370
AT4G39670	AT3G60600
AT1G71020	AT3G55460
AT1G51805	AT5G49540
AT5G20230	AT4G14455
AT5G44560	AT5G47210
AT1G20200	AT5G45010
AT2G41370	AT4G03400
AT1G71360	AT4G26455
AT2G45960	AT5G06320
AT3G60600	AT3G18780
AT4G16340	AT4G35950
AT5G38480	AT5G09400
AT1G12110	AT1G47640
AT4G14455	AT5G11870
AT3G25500	AT3G46520
AT1G22920	AT3G03000
AT3G54620	AT5G24800
AT5G27620	AT1G67580
AT5G60410	AT5G10140
AT3G27960	AT5G39790
AT2G16365	AT2G46340
AT4G00710	AT5G41260
AT1G50030	AT3G08850
AT5G38480	AT1G55150
AT4G25360	AT3G55740
AT4G09000	AT1G41880
AT1G76500	AT1G26880
AT3G15880	AT4G36990
AT4G31700	AT3G48090
AT4G22730	AT1G63110
AT1G19700	AT4G32040
AT5G41500	AT5G49760
AT1G67510	AT4G14455
AT3G21630	AT5G51280
AT1G66750	AT4G28980
BOS_2150	AT4G35310
AT2G40540	AT5G25752
AT3G57080	AT2G40030
AT1G71330	AT1G65690
AT2G16850	AT4G35580
AT3G01670	AT5G51570
AT3G12280	AT1G70210
AT3G48890	AT5G48380
AT4G35080	AT4G01410
AT3G54840	AT5G16150
AT5G60970	AT1G58100
AT4G30840	AT1G79280
AT3G26350	AT5G11890
AT5G03240	AT1G50010
AT1G22920	AT3G55240
AT5G44560	AT2G45960
AT5G13400	AT1G65690
AT4G24740	AT1G16610
AT1G60650	AT3G55460
AT4G09000	AT2G37190
AT5G03240	AT1G01960
AT4G30840	AT1G33410
AT1G71940	AT1G07860
AT1G10840	AT1G22920
AT1G15750	AT4G28910
AT1G73920	AT5G01990
AT5G17420	AT4G32410
AT1G30360	AT5G06320
AT3G59940	AT2G25180
AT4G38130	AT5G58230
AT5G65080	AT5G58230
AT1G14670	AT1G65690
AT4G31330	AT4G14455
AT5G10290	AT3G48890
AT3G61790	AT5G04320
AT1G27650	AT1G16610
AT4G22540	AT4G23650
AT1G01210	AT1G22920
AT1G04410	AT5G42980
AT2G25930	AT4G11110
AT2G46020	AT4G27880
AT1G13195	AT5G57940
AT4G21120	AT1G19450
AT3G53610	AT4G35580
AT5G02810	AT2G18790
AT3G21175	AT4G23770
AT3G45640	AT2G47060
AT4G28780	AT4G35580
AT5G40190	AT5G58620
AT4G09000	AT3G03250
AT5G22290	AT5G53470
AT3G05640	AT3G08530
AT5G16590	AT1G65690
AT2G36580	AT5G56350
AT3G57870	AT3G02260
AT2G39010	AT4G35100
AT5G08080	AT1G56110
AT2G23980	AT3G66654
AT3G10650	AT1G65280
AT4G33270	AT5G20920
AT1G13560	AT4G35580
AT4G19030	AT4G24310
AT4G14385	AT2G47210
AT4G00238	AT5G52547
AT4G27060	AT5G02530
AT4G20380	AT5G08520
AT3G13410	AT4G13510
AT3G23430	AT5G04870
AT5G50490	AT3G53340
AT1G42440	AT5G03455
AT2G03120	AT3G16310
AT1G18570	AT3G08530
AT1G51500	AT1G27290
AT3G58840	AT1G06530
AT1G23850	AT4G35580
AT3G48590	AT2G38880
AT1G07705	AT1G01040
AT2G28315	AT4G35100
AT3G26020	AT1G13320
AT5G46630	AT1G07320
AT1G70940	AT3G19980
AT5G65430	AT1G75990
AT3G43440	AT1G01260
AT3G27960	AT5G37550
AT2G41100	AT5G49760
AT2G34150	AT4G16340
AT5G43980	AT3G03250
AT4G17340	AT4G26450
AT4G16845	AT5G17690
AT1G14850	AT1G80670
AT3G60390	AT5G06710
AT3G16830	AT3G02550
AT5G50440	AT1G16170
AT2G45340	AT4G14455
AT1G34310	AT5G62000
AT1G15670	AT3G16857
AT3G56800	AT1G51500
AT3G28730	AT4G10710
AT5G66030	AT2G24765
AT2G24790	AT2G32950
AT3G02520	AT4G38900
AT3G09740	AT5G49540
AT3G54020	AT3G60600
AT2G16365	AT1G09340
AT1G02205	AT5G53560
AT1G09840	AT5G22310
AT3G06720	AT4G02590
AT4G30660	AT4G11860
AT5G65430	AT2G36460
AT1G24310	AT3G20550
AT2G25930	AT3G22380
AT4G34190	AT5G08080
AT5G41940	AT5G52240
AT3G02880	AT4G01090
AT5G64930	AT3G50630
AT3G18990	AT5G35750
AT3G16857	AT4G20890
AT4G30190	AT2G41705
AT4G23270	AT5G52420
AT2G45960	AT3G66654
AT2G41620	AT4G20260
AT3G28050	AT5G47910
AT1G73660	AT4G31670
AT1G52380	AT5G02490
AT5G11060	AT4G36870
AT1G13320	AT5G18580
AT4G17950	AT5G62260
AT1G51790	AT3G08530
AT1G37130	AT5G65430
AT4G14640	AT5G16150
AT3G47780	AT4G37680
AT1G73660	AT5G18580
AT5G03240	AT5G65020
AT3G09840	AT1G71830
AT2G02960	AT1G47640
AT5G13530	AT5G20900
AT5G60410	AT1G77760
AT1G27300	AT2G04900
AT4G09000	AT1G18690
AT1G22920	AT2G33500
AT3G10650	AT5G38410
AT3G51660	AT5G64160
AT1G15130	AT3G12400
AT3G54610	AT4G27230
AT4G25560	AT5G11260
AT3G47120	AT1G31870
AT5G58290	AT2G20580
AT4G09320	AT3G50070
AT4G09000	AT5G60540
AT2G16250	AT1G11310
AT1G23080	AT4G30850
AT1G04340	AT5G08080
AT3G10650	AT3G15280
AT3G45640	AT4G17490
AT1G16790	AT4G26450
AT2G19650	AT3G25070
AT5G37780	AT5G66770
AT5G03240	AT4G35230
AT2G24400	AT4G33920
AT1G63480	AT4G21960
AT3G01770	AT3G06720
AT4G14720	AT3G17860
AT5G03240	AT1G48410
AT3G29270	AT4G14455
AT1G61560	AT1G17280
AT5G20920	AT3G48750
AT4G01410	AT1G03070
AT4G35100	AT2G41705
AT3G27960	AT5G62070
AT1G69460	AT4G14455
AT4G17730	AT5G03540
AT4G09570	AT1G23080
AT3G57230	AT3G58780
AT2G19480	AT2G45860
AT4G30840	AT2G25730
AT4G09000	AT5G13120
AT5G66880	AT5G59220
AT2G01770	AT4G19030
AT3G29034	AT4G19030
AT4G30190	AT2G30360
AT3G06720	AT5G46840
AT5G60410	AT5G55160
AT4G18390	AT1G35560
AT1G75340	AT3G10650
AT4G09000	AT2G36580
AT3G27170	AT5G04870
AT4G29040	AT3G24830
AT1G14660	AT5G52240
AT2G23300	AT2G23950
AT1G03900	AT3G54230
AT5G28640	AT3G63500
AT5G63930	AT1G29060
AT4G19030	AT5G67330
AT5G06950	AT4G15690
AT1G18080	AT1G48410
AT1G73920	AT3G48520
AT3G60600	AT5G22290
AT5G09800	AT5G57210
AT3G07250	AT3G56850
AT1G53800	AT4G27060
AT5G16830	AT2G23940
AT5G24630	AT2G32950
AT1G66410	AT3G23310
AT1G22920	AT5G16060
AT1G07650	AT5G06320
AT3G23310	AT4G14640
AT2G30390	AT4G19030
AT5G57210	HARXLL470_WACO9
AT4G37150	AT5G10300
AT4G05420	AT5G58230
AT5G28640	AT3G06010
AT3G18215	AT1G47640
AT4G09000	AT2G41840
AT1G27300	AT2G01175
AT2G23420	AT5G16320
AT1G53510	AT5G58430
AT4G14455	AT1G57550
AT1G78240	AT3G05360
AT4G28210	AT1G65690
AT5G65670	AT1G34390
AT1G14730	AT5G22290
AT5G37780	AT3G44200
AT3G16830	AT2G16770
AT1G32230	HARXL106_group
AT3G02830	AT2G18790
AT4G34460	AT1G43700
AT3G09840	AT5G19280
AT5G11680	AT3G17650
AT5G46370	AT5G04870
AT1G16950	AT4G35580
AT3G17860	AT4G20790
AT1G14850	AT2G41620
AT3G50070	AT5G20920
AT3G21690	AT4G35580
AT4G12640	AT1G02840
AT5G20570	AT1G69670
AT2G46270	AT2G20570
AT2G29180	AT1G65690
AT2G46020	AT5G60120
AT1G62330	AT4G12950
AT5G60960	AT4G26110
AT4G01480	AT5G02780
AT1G26830	AT5G64330
AT2G33120	AT5G61210
AT1G26110	AT4G34230
AT5G61910	AT3G61190
AT1G64060	AT1G09070
AT4G04620	AT4G24690
AT4G23210	AT1G65690
AT2G44830	AT5G04510
AT5G10840	AT4G14455
AT2G44100	AT4G35580
AT1G22750	AT4G19030
AT3G17310	AT3G23780
[truncated: 8,770 more rows]

## Sheet: PPIE_network Analysis
IDs	Degree	Functional_class	Hubs	Phosphorylation
AT1G22920	215	G-protein node	hub15	Phospho
AT4G35580	170	G-protein node	hub15	Phospho
AT3G60600	109	G-protein node	hub15	Phospho
AT3G17860	56	G-protein node	hub15	Phospho
AT5G38480	54	G-protein node	hub15	NO
AT4G37250	27	G-protein node	hub15	Phospho
AT5G22290	25	G-protein node	hub15	NO
AT4G34460	20	G-protein node	hub15	NO
AT3G16857	17	G-protein node	hub15	Phospho
AT5G14240	17	G-protein node	hub15	Phospho
AT5G08080	150	Immune	hub15	Phospho
AT3G13720	65	Immune	hub15	Phospho
AT3G02880	49	Immune	hub15	Phospho
AT3G45640	41	Immune	hub15	Phospho
AT2G43790	40	Immune	hub15	Phospho
AT5G49760	37	Immune	hub15	Phospho
AT1G76850	34	Immune	hub15	Phospho
AT5G63930	33	Immune	hub15	Phospho
AT4G20790	33	Immune	hub15	NO
AT2G37050	31	Immune	hub15	Phospho
AT3G11820	30	Immune	hub15	NO
AT4G23740	29	Immune	hub15	Phospho
AT3G24660	28	Immune	hub15	Phospho
AT2G26730	28	Immune	hub15	Phospho
AT1G07650	25	Immune	hub15	Phospho
AT3G13380	24	Immune	hub15	Phospho
AT5G59650	24	Immune	hub15	NO
AT3G25070	23	Immune	hub15	Phospho
AT4G02640	19	Immune	hub15	Phospho
AT5G10020	19	Immune	hub15	Phospho
AT4G01370	18	Immune	hub15	Phospho
AT3G14350	16	Immune	hub15	Phospho
AT4G14455	244	Other	hub15	Phospho
AT5G03240	238	Other	hub15	NO
AT4G09000	219	Other	hub15	Phospho
AT4G19030	188	Other	hub15	Phospho
AT2G46020	171	Other	hub15	Phospho
AT5G37780	140	Other	hub15	Phospho
AT1G65690	137	Other	hub15	Phospho
AT1G27300	130	Other	hub15	Phospho
AT1G15750	124	Other	hub15	Phospho
AT3G48890	96	Other	hub15	Phospho
AT4G01410	89	Other	hub15	Phospho
AT3G27960	82	Other	hub15	Phospho
AT1G22300	79	Other	hub15	Phospho
AT1G16170	78	Other	hub15	Phospho
AT3G16310	74	Other	hub15	Phospho
AT5G27030	74	Other	hub15	Phospho
AT4G26450	71	Other	hub15	Phospho
AT2G18790	70	Other	hub15	Phospho
AT2G32950	65	Other	hub15	Phospho
AT3G21630	65	Other	hub15	Phospho
AT5G04870	63	Other	hub15	Phospho
AT3G08530	62	Other	hub15	Phospho
AT3G10650	62	Other	hub15	Phospho
AT1G01620	62	Other	hub15	Phospho
AT1G52380	59	Other	hub15	Phospho
AT5G16830	58	Other	hub15	Phospho
AT1G75080	57	Other	hub15	Phospho
AT3G12180	57	Other	hub15	NO
AT2G26180	56	Other	hub15	NO
AT3G06720	55	Other	hub15	Phospho
AT5G52240	54	Other	hub15	Phospho
AT3G16830	52	Other	hub15	Phospho
AT5G65430	51	Other	hub15	NO
AT1G17280	51	Other	hub15	NO
AT2G35940	46	Other	hub15	Phospho
AT3G52400	45	Other	hub15	Phospho
AT5G05170	45	Other	hub15	Phospho
AT5G06320	45	Other	hub15	NO
AT4G30190	44	Other	hub15	Phospho
AT4G35100	44	Other	hub15	Phospho
AT1G76500	44	Other	hub15	Phospho
AT5G49540	44	Other	hub15	NO
AT3G66654	43	Other	hub15	NO
AT5G11260	42	Other	hub15	Phospho
AT4G29040	42	Other	hub15	NO
AT4G30850	41	Other	hub15	NO
AT3G11590	40	Other	hub15	Phospho
AT2G23420	40	Other	hub15	Phospho
AT2G32710	40	Other	hub15	Phospho
AT2G01680	39	Other	hub15	Phospho
AT5G47910	38	Other	hub15	Phospho
AT2G28290	37	Other	hub15	Phospho
AT3G29350	37	Other	hub15	Phospho
AT3G57870	37	Other	hub15	NO
AT1G32230	36	Other	hub15	Phospho
AT5G46210	36	Other	hub15	Phospho
AT4G26630	36	Other	hub15	NO
AT5G16150	35	Other	hub15	Phospho
AT1G47640	35	Other	hub15	NO
AT2G45960	34	Other	hub15	Phospho
AT3G01090	34	Other	hub15	Phospho
AT1G80670	34	Other	hub15	NO
AT4G37680	34	Other	hub15	NO
AT2G22490	33	Other	hub15	Phospho
AT5G12480	32	Other	hub15	Phospho
AT5G20920	32	Other	hub15	Phospho
AT5G13840	32	Other	hub15	Phospho
AT1G47670	31	Other	hub15	Phospho
AT1G51500	31	Other	hub15	Phospho
AT5G46630	31	Other	hub15	NO
AT4G30840	31	Other	hub15	NO
AT4G26840	31	Other	hub15	NO
AT1G58100	30	Other	hub15	Phospho
AT1G59870	30	Other	hub15	Phospho
AT5G56040	30	Other	hub15	Phospho
AT4G23650	29	Other	hub15	Phospho
AT4G28980	29	Other	hub15	Phospho
AT5G46760	29	Other	hub15	Phospho
AT1G78300	29	Other	hub15	NO
AT1G19350	28	Other	hub15	Phospho
AT5G06950	28	Other	hub15	Phospho
AT2G02780	28	Other	hub15	Phospho
AT1G30840	28	Other	hub15	Phospho
AT3G54610	28	Other	hub15	Phospho
AT1G73920	28	Other	hub15	Phospho
AT5G58230	28	Other	hub15	Phospho
AT5G65670	28	Other	hub15	Phospho
AT1G19700	27	Other	hub15	Phospho
AT5G55630	27	Other	hub15	Phospho
AT3G23150	27	Other	hub15	Phospho
AT5G04200	27	Other	hub15	NO
AT3G12280	26	Other	hub15	Phospho
AT3G21090	26	Other	hub15	Phospho
AT1G68185	26	Other	hub15	NO
AT1G29060	26	Other	hub15	NO
AT5G17690	25	Other	hub15	Phospho
AT3G09740	25	Other	hub15	Phospho
AT5G55170	25	Other	hub15	NO
AT4G23270	24	Other	hub15	Phospho
AT4G36870	24	Other	hub15	Phospho
AT1G20960	24	Other	hub15	Phospho
AT4G34000	24	Other	hub15	Phospho
AT3G17000	24	Other	hub15	NO
AT3G10640	24	Other	hub15	NO
AT4G11220	23	Other	hub15	Phospho
AT1G57870	23	Other	hub15	Phospho
AT1G67580	23	Other	hub15	Phospho
AT5G63110	23	Other	hub15	Phospho
AT2G47210	22	Other	hub15	Phospho
AT2G40030	22	Other	hub15	Phospho
AT4G00710	22	Other	hub15	Phospho
AT1G01440	22	Other	hub15	Phospho
AT3G57230	22	Other	hub15	Phospho
AT4G28910	22	Other	hub15	Phospho
AT3G55460	22	Other	hub15	Phospho
AT1G34640	22	Other	hub15	NO
AT2G41705	22	Other	hub15	NO
AT1G07860	22	Other	hub15	NO
AT3G01670	21	Other	hub15	Phospho
AT5G19960	21	Other	hub15	Phospho
AT3G22440	21	Other	hub15	Phospho
AT1G35560	21	Other	hub15	Phospho
AT3G50500	21	Other	hub15	Phospho
AT3G55740	21	Other	hub15	Phospho
AT1G16610	21	Other	hub15	Phospho
AT1G45249	21	Other	hub15	Phospho
AT1G79940	21	Other	hub15	Phospho
AT1G12110	21	Other	hub15	Phospho
AT1G53510	21	Other	hub15	Phospho
AT3G43810	21	Other	hub15	NO
AT1G23080	20	Other	hub15	Phospho
AT4G02720	20	Other	hub15	Phospho
AT3G61790	20	Other	hub15	Phospho
AT1G71940	20	Other	hub15	Phospho
AT5G11890	20	Other	hub15	NO
AT1G66410	20	Other	hub15	NO
AT1G63480	19	Other	hub15	Phospho
AT3G19260	19	Other	hub15	Phospho
AT1G02090	19	Other	hub15	Phospho
AT5G43420	19	Other	hub15	Phospho
AT5G66880	19	Other	hub15	Phospho
AT3G54230	18	Other	hub15	Phospho
AT3G09840	18	Other	hub15	Phospho
AT5G05190	18	Other	hub15	Phospho
AT3G26350	18	Other	hub15	Phospho
AT4G27060	18	Other	hub15	Phospho
AT4G02510	18	Other	hub15	Phospho
AT5G28540	18	Other	hub15	Phospho
AT5G64960	18	Other	hub15	Phospho
AT1G10940	18	Other	hub15	Phospho
AT2G36010	18	Other	hub15	Phospho
AT1G02840	18	Other	hub15	Phospho
AT2G16365	18	Other	hub15	Phospho
AT4G39350	18	Other	hub15	Phospho
AT3G13175	18	Other	hub15	NO
AT2G43370	18	Other	hub15	NO
AT4G26080	18	Other	hub15	NO
AT2G39090	17	Other	hub15	Phospho
AT3G47780	17	Other	hub15	Phospho
AT4G14110	17	Other	hub15	Phospho
AT5G39510	17	Other	hub15	Phospho
AT2G23980	17	Other	hub15	Phospho
AT5G46860	17	Other	hub15	NO
AT5G28640	17	Other	hub15	NO
AT4G33950	17	Other	hub15	NO
AT5G52640	16	Other	hub15	Phospho
AT5G60410	16	Other	hub15	Phospho
AT4G16340	16	Other	hub15	Phospho
AT2G37340	16	Other	hub15	Phospho
AT3G06170	16	Other	hub15	Phospho
AT4G33690	16	Other	hub15	Phospho
AT3G60820	16	Other	hub15	Phospho
AT1G19450	16	Other	hub15	Phospho
AT3G48750	16	Other	hub15	NO
AT5G21274	16	Other	hub15	NO
AT5G52420	16	Other	hub15	NO
AT5G61010	16	Other	hub15	NO
AT4G24210	15	Other	hub15	Phospho
AT5G06780	15	Other	hub15	Phospho
AT1G20760	15	Other	hub15	Phospho
AT2G36330	15	Other	hub15	Phospho
AT3G11130	15	Other	hub15	Phospho
AT2G28800	15	Other	hub15	Phospho
AT1G09140	15	Other	hub15	Phospho
AT3G13410	15	Other	hub15	Phospho
AT5G20900	15	Other	hub15	Phospho
AT2G38440	15	Other	hub15	Phospho
AT5G51060	15	Other	hub15	Phospho
AT1G23860	15	Other	hub15	Phospho
AT2G38880	15	Other	hub15	Phospho
AT1G35160	15	Other	hub15	Phospho
AT3G50670	15	Other	hub15	Phospho
AT4G35800	15	Other	hub15	Phospho
AT4G26110	15	Other	hub15	Phospho
AT4G20300	15	Other	hub15	Phospho
AT5G43130	15	Other	hub15	Phospho
AT1G25490	15	Other	hub15	NO
AT1G21700	15	Other	hub15	NO
AT1G14920	15	Other	hub15	NO
AT3G05710	15	Other	hub15	NO
AT4G14640	15	Other	hub15	NO
AT3G51920	15	Other	hub15	NO
HARXLL470_WACO9	7	Effector	Not_hub	Effector
ATR13_group	6	Effector	Not_hub	Effector
HARXL149	6	Effector	Not_hub	Effector
HARXLL492	5	Effector	Not_hub	Effector
HARXLL73_group	4	Effector	Not_hub	Effector
ATR1_group	4	Effector	Not_hub	Effector
HARXL73	4	Effector	Not_hub	Effector
HARXLL495	4	Effector	Not_hub	Effector
OEC45	3	Effector	Not_hub	Effector
avrPto_group	3	Effector	Not_hub	Effector
HARXLL518_WACO9	3	Effector	Not_hub	Effector
OEC63	3	Effector	Not_hub	Effector
HARXL79	3	Effector	Not_hub	Effector
HOPD1_group	2	Effector	Not_hub	Effector
HOPAB_group	2	Effector	Not_hub	Effector
HARXL21	2	Effector	Not_hub	Effector
HARXLL60	2	Effector	Not_hub	Effector
HARXL10_WACO9	2	Effector	Not_hub	Effector
HARXL106_group	2	Effector	Not_hub	Effector
HARXL62	2	Effector	Not_hub	Effector
HARXLL445_group	2	Effector	Not_hub	Effector
OEC78	2	Effector	Not_hub	Effector
HOPF_group	2	Effector	Not_hub	Effector
OEC115	2	Effector	Not_hub	Effector
avrB_group	2	Effector	Not_hub	Effector
HARXLL515	2	Effector	Not_hub	Effector
HopAG1_Psy B728A	2	Effector	Not_hub	Effector
HARXL45_group	2	Effector	Not_hub	Effector
OEC89	1	Effector	Not_hub	Effector
HARXLL429	1	Effector	Not_hub	Effector
HopAT1_Pph 1448A	1	Effector	Not_hub	Effector
OEC71	1	Effector	Not_hub	Effector
OEC70	1	Effector	Not_hub	Effector
MIG5	1	Effector	Not_hub	Effector
HARXL74	1	Effector	Not_hub	Effector
HOPAR1_group	1	Effector	Not_hub	Effector
BOS_2150	1	Effector	Not_hub	Effector
HOPM1_group	1	Effector	Not_hub	Effector
AvrPto5_Pma M4a	1	Effector	Not_hub	Effector
HOPAO1_group	1	Effector	Not_hub	Effector
BOS_15646	1	Effector	Not_hub	Effector
HARXL16	1	Effector	Not_hub	Effector
OEC65	1	Effector	Not_hub	Effector
SPAC19G12.01C	1	Effector	Not_hub	Effector
HARXLL464	1	Effector	Not_hub	Effector
OEC61	1	Effector	Not_hub	Effector
OEC25	1	Effector	Not_hub	Effector
HopBB1_Pmo M301020	1	Effector	Not_hub	Effector
HARXL68	1	Effector	Not_hub	Effector
HopA1_Pto DC3000	1	Effector	Not_hub	Effector
OEC21	1	Effector	Not_hub	Effector
MCG_124354	1	Effector	Not_hub	Effector
OEC85	1	Effector	Not_hub	Effector
OEC25b	1	Effector	Not_hub	Effector
OEC123	1	Effector	Not_hub	Effector
HOPR1_group	1	Effector	Not_hub	Effector
avrC_group	1	Effector	Not_hub	Effector
OEC56	1	Effector	Not_hub	Effector
HARXLL437	1	Effector	Not_hub	Effector
OEC67	1	Effector	Not_hub	Effector
HopBF1_Pla 107	1	Effector	Not_hub	Effector
BOS_5053	1	Effector	Not_hub	Effector
OEC54	1	Effector	Not_hub	Effector
OEC119	1	Effector	Not_hub	Effector
HopZ_group	1	Effector	Not_hub	Effector
AVRRPM1_group	1	Effector	Not_hub	Effector
OEC16	1	Effector	Not_hub	Effector
HARXL143	1	Effector	Not_hub	Effector
HARXLL108	1	Effector	Not_hub	Effector
HARXL69	1	Effector	Not_hub	Effector
HopO1-2_Pto DC3000	1	Effector	Not_hub	Effector
HopP1_Pto DC3000	1	Effector	Not_hub	Effector
AVRRPT2_group	1	Effector	Not_hub	Effector
HARXL145	1	Effector	Not_hub	Effector
AT3G26090	13	G-protein node	Not_hub	NO
AT5G03540	12	G-protein node	Not_hub	Phospho
AT1G18080	11	G-protein node	Not_hub	NO
AT5G05760	11	G-protein node	Not_hub	NO
AT5G16840	10	G-protein node	Not_hub	Phospho
AT3G25800	10	G-protein node	Not_hub	Phospho
AT4G17730	9	G-protein node	Not_hub	NO
AT2G32240	8	G-protein node	Not_hub	Phospho
AT2G21620	8	G-protein node	Not_hub	Phospho
AT1G02780	8	G-protein node	Not_hub	Phospho
AT2G33120	8	G-protein node	Not_hub	NO
AT5G56750	8	G-protein node	Not_hub	NO
AT4G38690	8	G-protein node	Not_hub	NO
AT3G18130	7	G-protein node	Not_hub	NO
AT3G02090	7	G-protein node	Not_hub	Phospho
AT5G17920	7	G-protein node	Not_hub	Phospho
AT5G10360	7	G-protein node	Not_hub	Phospho
AT3G04840	7	G-protein node	Not_hub	Phospho
AT2G26300	7	G-protein node	Not_hub	NO
AT1G32640	7	G-protein node	Not_hub	NO
AT1G48630	6	G-protein node	Not_hub	NO
AT5G64330	6	G-protein node	Not_hub	Phospho
AT5G24710	6	G-protein node	Not_hub	NO
AT2G29020	6	G-protein node	Not_hub	NO
AT2G27970	6	G-protein node	Not_hub	NO
AT1G53230	6	G-protein node	Not_hub	NO
AT1G50010	5	G-protein node	Not_hub	Phospho
AT1G56070	5	G-protein node	Not_hub	Phospho
AT3G24650	5	G-protein node	Not_hub	NO
AT3G07780	5	G-protein node	Not_hub	NO
AT5G25220	5	G-protein node	Not_hub	NO
AT3G01610	4	G-protein node	Not_hub	Phospho
AT5G43830	4	G-protein node	Not_hub	Phospho
AT3G61480	4	G-protein node	Not_hub	Phospho
AT1G20970	4	G-protein node	Not_hub	Phospho
AT5G16590	4	G-protein node	Not_hub	NO
AT4G16520	4	G-protein node	Not_hub	NO
AT2G22880	4	G-protein node	Not_hub	NO
AT5G65210	4	G-protein node	Not_hub	NO
AT5G55160	4	G-protein node	Not_hub	NO
AT4G40030	4	G-protein node	Not_hub	NO
AT3G54826	4	G-protein node	Not_hub	NO
AT4G26410	4	G-protein node	Not_hub	NO
AT1G35720	4	G-protein node	Not_hub	NO
AT5G57740	3	G-protein node	Not_hub	Phospho
AT1G30230	3	G-protein node	Not_hub	Phospho
AT1G51690	3	G-protein node	Not_hub	Phospho
AT5G20230	3	G-protein node	Not_hub	NO
AT5G20150	3	G-protein node	Not_hub	NO
AT1G06390	3	G-protein node	Not_hub	NO
AT3G08730	3	G-protein node	Not_hub	NO
AT5G47530	3	G-protein node	Not_hub	NO
AT5G63370	3	G-protein node	Not_hub	NO
AT3G20310	3	G-protein node	Not_hub	NO
AT1G75410	3	G-protein node	Not_hub	NO
AT5G23060	3	G-protein node	Not_hub	NO
AT3G22942	3	G-protein node	Not_hub	NO
AT5G41990	3	G-protein node	Not_hub	NO
AT3G63420	3	G-protein node	Not_hub	NO
AT3G45150	3	G-protein node	Not_hub	NO
AT5G01840	3	G-protein node	Not_hub	NO
AT1G50370	3	G-protein node	Not_hub	NO
AT5G48610	2	G-protein node	Not_hub	Phospho
AT2G40140	2	G-protein node	Not_hub	Phospho
AT4G38550	2	G-protein node	Not_hub	Phospho
AT1G55150	2	G-protein node	Not_hub	Phospho
ATMG00090	2	G-protein node	Not_hub	Phospho
AT1G32400	2	G-protein node	Not_hub	Phospho
AT2G45140	2	G-protein node	Not_hub	Phospho
AT1G05500	2	G-protein node	Not_hub	Phospho
AT3G11850	2	G-protein node	Not_hub	Phospho
AT4G33060	2	G-protein node	Not_hub	Phospho
AT1G02870	2	G-protein node	Not_hub	Phospho
AT2G02570	2	G-protein node	Not_hub	Phospho
AT5G04560	2	G-protein node	Not_hub	NO
AT1G05000	2	G-protein node	Not_hub	NO
AT5G58750	2	G-protein node	Not_hub	NO
AT5G23280	2	G-protein node	Not_hub	NO
AT2G13800	2	G-protein node	Not_hub	NO
AT3G18780	2	G-protein node	Not_hub	NO
AT2G37190	2	G-protein node	Not_hub	NO
AT4G20380	2	G-protein node	Not_hub	NO
AT1G15670	2	G-protein node	Not_hub	NO
AT2G40000	2	G-protein node	Not_hub	NO
AT4G14880	2	G-protein node	Not_hub	NO
AT3G53190	2	G-protein node	Not_hub	NO
AT2G46500	2	G-protein node	Not_hub	NO
AT3G53990	2	G-protein node	Not_hub	NO
AT3G01500	2	G-protein node	Not_hub	NO
AT4G10840	2	G-protein node	Not_hub	NO
AT1G35670	2	G-protein node	Not_hub	NO
AT1G52740	2	G-protein node	Not_hub	NO
AT4G36710	2	G-protein node	Not_hub	NO
AT2G46240	2	G-protein node	Not_hub	NO
AT4G08230	2	G-protein node	Not_hub	NO
AT3G49290	2	G-protein node	Not_hub	NO
AT5G01540	2	G-protein node	Not_hub	NO
AT3G59220	2	G-protein node	Not_hub	NO
AT5G14760	2	G-protein node	Not_hub	NO
AT2G03670	2	G-protein node	Not_hub	NO
AT4G34990	2	G-protein node	Not_hub	NO
AT2G44610	2	G-protein node	Not_hub	NO
AT4G14716	2	G-protein node	Not_hub	NO
AT5G15680	1	G-protein node	Not_hub	Phospho
AT1G13350	1	G-protein node	Not_hub	Phospho
AT3G19370	1	G-protein node	Not_hub	Phospho
AT2G19270	1	G-protein node	Not_hub	Phospho
AT3G07020	1	G-protein node	Not_hub	Phospho
AT2G19460	1	G-protein node	Not_hub	Phospho
AT3G56410	1	G-protein node	Not_hub	Phospho
AT1G65010	1	G-protein node	Not_hub	Phospho
AT4G38680	1	G-protein node	Not_hub	Phospho
AT2G18860	1	G-protein node	Not_hub	Phospho
AT5G27330	1	G-protein node	Not_hub	Phospho
AT4G32285	1	G-protein node	Not_hub	Phospho
AT3G28930	1	G-protein node	Not_hub	Phospho
AT1G20696	1	G-protein node	Not_hub	Phospho
AT2G34585	1	G-protein node	Not_hub	Phospho
AT5G61820	1	G-protein node	Not_hub	NO
AT3G15356	1	G-protein node	Not_hub	NO
AT1G69530	1	G-protein node	Not_hub	NO
AT3G02360	1	G-protein node	Not_hub	NO
AT4G25100	1	G-protein node	Not_hub	NO
AT1G22570	1	G-protein node	Not_hub	NO
AT4G32520	1	G-protein node	Not_hub	NO
AT4G21960	1	G-protein node	Not_hub	NO
AT1G69460	1	G-protein node	Not_hub	NO
AT3G53810	1	G-protein node	Not_hub	NO
AT5G42030	1	G-protein node	Not_hub	NO
AT2G31360	1	G-protein node	Not_hub	NO
AT3G45140	1	G-protein node	Not_hub	NO
AT4G13940	1	G-protein node	Not_hub	NO
AT4G35250	1	G-protein node	Not_hub	NO
AT2G24270	1	G-protein node	Not_hub	NO
AT2G46330	1	G-protein node	Not_hub	NO
AT4G27130	1	G-protein node	Not_hub	NO
AT2G26400	1	G-protein node	Not_hub	NO
AT4G11420	1	G-protein node	Not_hub	NO
AT4G17230	1	G-protein node	Not_hub	NO
AT1G28520	1	G-protein node	Not_hub	NO
AT5G65495	1	G-protein node	Not_hub	NO
AT3G19760	1	G-protein node	Not_hub	NO
AT2G28190	1	G-protein node	Not_hub	NO
AT5G29000	1	G-protein node	Not_hub	NO
AT5G54960	1	G-protein node	Not_hub	NO
AT5G10470	1	G-protein node	Not_hub	NO
AT2G38870	1	G-protein node	Not_hub	NO
AT5G39410	1	G-protein node	Not_hub	NO
AT4G13640	1	G-protein node	Not_hub	NO
AT5G59880	1	G-protein node	Not_hub	NO
AT1G08480	1	G-protein node	Not_hub	NO
AT2G23070	1	G-protein node	Not_hub	NO
AT3G16530	1	G-protein node	Not_hub	NO
AT2G44270	1	G-protein node	Not_hub	NO
AT5G46780	1	G-protein node	Not_hub	NO
AT5G25350	1	G-protein node	Not_hub	NO
AT3G27850	1	G-protein node	Not_hub	NO
AT5G13450	1	G-protein node	Not_hub	NO
AT1G67090	1	G-protein node	Not_hub	NO
AT5G43850	1	G-protein node	Not_hub	NO
AT4G29020	1	G-protein node	Not_hub	NO
AT4G37540	1	G-protein node	Not_hub	NO
AT1G30530	1	G-protein node	Not_hub	NO
AT5G54770	1	G-protein node	Not_hub	NO
AT2G38530	1	G-protein node	Not_hub	NO
AT4G36250	1	G-protein node	Not_hub	NO
AT2G21240	1	G-protein node	Not_hub	NO
AT3G15730	1	G-protein node	Not_hub	NO
AT5G20830	1	G-protein node	Not_hub	NO
AT1G52760	1	G-protein node	Not_hub	NO
AT2G27860	1	G-protein node	Not_hub	NO
AT4G24660	1	G-protein node	Not_hub	NO
AT4G21830	1	G-protein node	Not_hub	NO
AT1G44920	1	G-protein node	Not_hub	NO
AT5G16600	1	G-protein node	Not_hub	NO
AT2G42400	1	G-protein node	Not_hub	NO
AT1G04270	1	G-protein node	Not_hub	NO
AT3G24120	1	G-protein node	Not_hub	NO
AT5G53400	1	G-protein node	Not_hub	NO
AT4G14710	1	G-protein node	Not_hub	NO
AT5G65780	1	G-protein node	Not_hub	NO
AT3G08680	14	Immune	Not_hub	Phospho
AT1G11130	14	Immune	Not_hub	NO
AT4G22130	11	Immune	Not_hub	Phospho
AT5G65700	11	Immune	Not_hub	Phospho
AT3G49580	11	Immune	Not_hub	NO
AT1G34420	11	Immune	Not_hub	NO
AT2G01820	10	Immune	Not_hub	Phospho
AT2G20850	10	Immune	Not_hub	Phospho
AT4G22730	10	Immune	Not_hub	Phospho
AT3G49570	10	Immune	Not_hub	NO
AT2G01950	10	Immune	Not_hub	NO
AT4G08500	9	Immune	Not_hub	Phospho
AT3G17840	9	Immune	Not_hub	NO
AT2G41820	9	Immune	Not_hub	NO
AT4G33430	9	Immune	Not_hub	NO
AT4G16890	8	Immune	Not_hub	Phospho
AT2G28960	8	Immune	Not_hub	NO
AT5G46330	8	Immune	Not_hub	NO
AT3G28040	8	Immune	Not_hub	NO
AT3G02130	8	Immune	Not_hub	NO
AT3G07040	7	Immune	Not_hub	Phospho
AT1G67720	7	Immune	Not_hub	Phospho
AT3G03800	7	Immune	Not_hub	NO
AT5G10290	7	Immune	Not_hub	NO
AT4G26090	6	Immune	Not_hub	NO
AT4G39400	6	Immune	Not_hub	NO
AT2G22670	6	Immune	Not_hub	NO
AT4G29450	5	Immune	Not_hub	NO
AT1G68400	5	Immune	Not_hub	NO
AT2G31880	5	Immune	Not_hub	NO
AT1G75950	5	Immune	Not_hub	NO
AT1G08590	5	Immune	Not_hub	NO
AT5G58430	5	Immune	Not_hub	NO
AT5G48380	5	Immune	Not_hub	NO
AT1G52200	4	Immune	Not_hub	Phospho
AT1G56140	4	Immune	Not_hub	Phospho
AT1G29750	4	Immune	Not_hub	Phospho
AT1G48480	4	Immune	Not_hub	NO
AT5G01890	4	Immune	Not_hub	NO
AT2G28990	4	Immune	Not_hub	NO
AT5G62230	4	Immune	Not_hub	NO
AT4G02550	4	Immune	Not_hub	NO
AT1G51660	4	Immune	Not_hub	NO
AT2G26330	4	Immune	Not_hub	NO
AT4G20450	4	Immune	Not_hub	NO
AT5G25930	4	Immune	Not_hub	NO
AT5G63710	4	Immune	Not_hub	NO
AT1G54830	4	Immune	Not_hub	NO
AT1G09970	4	Immune	Not_hub	NO
AT1G53350	3	Immune	Not_hub	Phospho
AT3G59350	3	Immune	Not_hub	Phospho
AT5G08520	3	Immune	Not_hub	Phospho
AT2G23300	3	Immune	Not_hub	Phospho
AT2G04740	3	Immune	Not_hub	Phospho
AT1G53430	3	Immune	Not_hub	Phospho
AT5G13160	3	Immune	Not_hub	Phospho
AT1G76510	3	Immune	Not_hub	Phospho
AT1G34210	3	Immune	Not_hub	NO
AT5G43470	3	Immune	Not_hub	NO
AT4G36180	3	Immune	Not_hub	NO
AT2G45340	3	Immune	Not_hub	NO
AT1G17750	3	Immune	Not_hub	NO
AT2G07040	3	Immune	Not_hub	NO
AT4G09420	3	Immune	Not_hub	NO
AT5G62710	3	Immune	Not_hub	NO
AT4G04020	3	Immune	Not_hub	NO
AT1G66150	3	Immune	Not_hub	NO
AT2G35620	3	Immune	Not_hub	NO
AT1G25320	3	Immune	Not_hub	NO
AT3G14840	3	Immune	Not_hub	NO
AT3G50230	3	Immune	Not_hub	NO
AT5G67200	3	Immune	Not_hub	NO
AT5G51110	3	Immune	Not_hub	NO
AT1G55190	3	Immune	Not_hub	NO
AT4G38740	3	Immune	Not_hub	NO
AT5G51560	3	Immune	Not_hub	NO
AT1G64280	3	Immune	Not_hub	NO
AT5G07180	3	Immune	Not_hub	NO
AT4G34220	3	Immune	Not_hub	NO
AT5G49660	2	Immune	Not_hub	Phospho
AT5G64850	2	Immune	Not_hub	Phospho
AT3G49670	2	Immune	Not_hub	NO
AT1G12460	2	Immune	Not_hub	NO
AT4G39270	2	Immune	Not_hub	NO
AT1G51800	2	Immune	Not_hub	NO
AT4G23570	2	Immune	Not_hub	NO
AT1G24650	2	Immune	Not_hub	NO
AT4G30520	2	Immune	Not_hub	NO
AT5G05160	2	Immune	Not_hub	NO
AT5G51700	2	Immune	Not_hub	NO
AT4G35260	2	Immune	Not_hub	NO
AT4G20270	2	Immune	Not_hub	NO
AT2G01210	2	Immune	Not_hub	NO
AT4G08850	2	Immune	Not_hub	NO
AT1G69270	2	Immune	Not_hub	NO
AT1G60800	2	Immune	Not_hub	NO
AT2G02220	2	Immune	Not_hub	NO
AT5G61480	2	Immune	Not_hub	NO
AT3G48090	2	Immune	Not_hub	NO
AT1G67510	2	Immune	Not_hub	NO
AT1G51790	2	Immune	Not_hub	NO
AT2G23950	2	Immune	Not_hub	NO
AT3G42880	2	Immune	Not_hub	NO
AT4G20140	2	Immune	Not_hub	NO
AT5G06820	2	Immune	Not_hub	NO
AT4G28490	2	Immune	Not_hub	NO
AT1G73080	2	Immune	Not_hub	NO
AT1G63430	2	Immune	Not_hub	NO
AT5G16000	2	Immune	Not_hub	NO
AT1G55610	2	Immune	Not_hub	NO
AT1G56120	2	Immune	Not_hub	NO
AT1G72300	2	Immune	Not_hub	NO
AT1G17230	2	Immune	Not_hub	NO
AT5G45780	2	Immune	Not_hub	NO
AT5G07280	2	Immune	Not_hub	NO
AT1G08720	2	Immune	Not_hub	NO
AT1G07550	2	Immune	Not_hub	NO
AT3G20600	2	Immune	Not_hub	NO
AT1G59780	2	Immune	Not_hub	NO
AT5G37450	2	Immune	Not_hub	NO
AT1G59218	2	Immune	Not_hub	NO
AT1G06460	2	Immune	Not_hub	NO
AT4G28650	2	Immune	Not_hub	NO
AT3G46710	2	Immune	Not_hub	NO
AT4G26540	2	Immune	Not_hub	NO
AT5G42190	2	Immune	Not_hub	NO
AT5G16900	2	Immune	Not_hub	NO
AT5G20480	2	Immune	Not_hub	NO
AT5G53890	2	Immune	Not_hub	NO
AT1G12290	2	Immune	Not_hub	NO
AT2G14510	2	Immune	Not_hub	NO
AT1G75820	2	Immune	Not_hub	NO
AT1G50610	2	Immune	Not_hub	NO
AT2G36570	2	Immune	Not_hub	NO
AT3G56370	2	Immune	Not_hub	NO
AT4G23470	2	Immune	Not_hub	NO
AT5G48940	1	Immune	Not_hub	Phospho
AT1G51860	1	Immune	Not_hub	Phospho
AT3G07195	1	Immune	Not_hub	Phospho
AT5G66910	1	Immune	Not_hub	Phospho
AT4G03550	1	Immune	Not_hub	Phospho
AT2G33170	1	Immune	Not_hub	NO
AT1G06840	1	Immune	Not_hub	NO
AT1G72180	1	Immune	Not_hub	NO
AT4G11260	1	Immune	Not_hub	NO
AT5G24100	1	Immune	Not_hub	NO
AT3G57830	1	Immune	Not_hub	NO
AT2G15300	1	Immune	Not_hub	NO
AT1G71830	1	Immune	Not_hub	NO
AT1G53730	1	Immune	Not_hub	NO
AT1G79620	1	Immune	Not_hub	NO
AT2G28970	1	Immune	Not_hub	NO
AT2G42290	1	Immune	Not_hub	NO
AT3G44630	1	Immune	Not_hub	NO
AT1G10920	1	Immune	Not_hub	NO
AT5G59670	1	Immune	Not_hub	NO
AT1G51850	1	Immune	Not_hub	NO
AT3G46350	1	Immune	Not_hub	NO
AT3G28450	1	Immune	Not_hub	NO
AT3G24240	1	Immune	Not_hub	NO
AT2G25790	1	Immune	Not_hub	NO
AT5G45350	1	Immune	Not_hub	NO
AT5G49780	1	Immune	Not_hub	NO
AT1G69990	1	Immune	Not_hub	NO
AT1G61310	1	Immune	Not_hub	NO
AT4G16860	1	Immune	Not_hub	NO
AT5G45100	1	Immune	Not_hub	NO
AT5G58300	1	Immune	Not_hub	NO
AT4G25490	1	Immune	Not_hub	NO
AT2G24230	1	Immune	Not_hub	NO
AT3G53970	1	Immune	Not_hub	NO
AT1G75690	1	Immune	Not_hub	NO
AT1G12220	1	Immune	Not_hub	NO
AT5G45490	1	Immune	Not_hub	NO
AT5G49140	1	Immune	Not_hub	NO
AT4G25110	1	Immune	Not_hub	NO
AT1G51820	1	Immune	Not_hub	NO
AT5G05400	1	Immune	Not_hub	NO
AT5G58150	1	Immune	Not_hub	NO
AT5G45440	1	Immune	Not_hub	NO
AT4G11320	1	Immune	Not_hub	NO
AT1G58400	1	Immune	Not_hub	NO
AT1G51880	1	Immune	Not_hub	NO
AT1G35710	1	Immune	Not_hub	NO
AT1G53440	1	Immune	Not_hub	NO
AT2G13790	1	Immune	Not_hub	NO
AT2G39810	14	Other	Not_hub	Phospho
AT1G30460	14	Other	Not_hub	Phospho
AT3G09630	14	Other	Not_hub	Phospho
AT1G30360	14	Other	Not_hub	Phospho
AT3G56800	14	Other	Not_hub	Phospho
AT4G00355	14	Other	Not_hub	Phospho
AT3G54820	14	Other	Not_hub	Phospho
AT5G11040	14	Other	Not_hub	Phospho
AT1G13440	14	Other	Not_hub	Phospho
AT3G17510	14	Other	Not_hub	Phospho
AT1G37130	14	Other	Not_hub	Phospho
AT5G54440	14	Other	Not_hub	Phospho
AT1G47200	14	Other	Not_hub	Phospho
AT5G43980	14	Other	Not_hub	NO
AT2G01570	14	Other	Not_hub	NO
AT5G25752	14	Other	Not_hub	NO
AT3G47620	14	Other	Not_hub	NO
AT1G31812	14	Other	Not_hub	NO
AT3G56860	13	Other	Not_hub	Phospho
AT5G22220	13	Other	Not_hub	Phospho
AT5G58040	13	Other	Not_hub	Phospho
AT5G16050	13	Other	Not_hub	Phospho
AT4G24690	13	Other	Not_hub	Phospho
AT2G07360	13	Other	Not_hub	Phospho
AT1G05410	13	Other	Not_hub	Phospho
AT5G57090	13	Other	Not_hub	Phospho
AT2G22430	13	Other	Not_hub	Phospho
AT4G26455	13	Other	Not_hub	Phospho
AT1G43700	13	Other	Not_hub	Phospho
AT2G18960	13	Other	Not_hub	Phospho
AT2G25730	13	Other	Not_hub	Phospho
AT3G21175	13	Other	Not_hub	Phospho
AT1G11310	13	Other	Not_hub	Phospho
AT1G77300	13	Other	Not_hub	Phospho
AT5G55100	13	Other	Not_hub	Phospho
AT5G53560	13	Other	Not_hub	Phospho
AT2G37940	13	Other	Not_hub	Phospho
AT2G41100	13	Other	Not_hub	NO
AT3G24350	13	Other	Not_hub	NO
AT1G18570	13	Other	Not_hub	NO
AT1G14700	13	Other	Not_hub	NO
AT1G14360	13	Other	Not_hub	NO
AT1G53720	13	Other	Not_hub	NO
AT2G41090	13	Other	Not_hub	NO
AT5G23880	12	Other	Not_hub	Phospho
AT1G61560	12	Other	Not_hub	Phospho
AT1G30270	12	Other	Not_hub	Phospho
AT3G55150	12	Other	Not_hub	Phospho
AT3G56150	12	Other	Not_hub	Phospho
AT4G11110	12	Other	Not_hub	Phospho
AT1G01260	12	Other	Not_hub	Phospho
AT2G38310	12	Other	Not_hub	Phospho
AT4G38630	12	Other	Not_hub	Phospho
AT3G13570	12	Other	Not_hub	Phospho
AT4G00430	12	Other	Not_hub	Phospho
AT5G56950	12	Other	Not_hub	Phospho
AT3G56850	12	Other	Not_hub	Phospho
AT5G17010	12	Other	Not_hub	Phospho
AT2G30120	12	Other	Not_hub	Phospho
AT3G08780	12	Other	Not_hub	Phospho
AT3G53350	12	Other	Not_hub	Phospho
AT4G23640	12	Other	Not_hub	Phospho
AT5G62000	12	Other	Not_hub	Phospho
AT5G43070	12	Other	Not_hub	Phospho
AT3G54170	12	Other	Not_hub	Phospho
AT5G03280	12	Other	Not_hub	Phospho
AT1G35580	12	Other	Not_hub	Phospho
AT3G29575	12	Other	Not_hub	Phospho
AT4G16143	12	Other	Not_hub	NO
AT2G22425	12	Other	Not_hub	NO
AT2G16850	12	Other	Not_hub	NO
AT3G48150	12	Other	Not_hub	NO
AT4G26640	11	Other	Not_hub	Phospho
AT2G25650	11	Other	Not_hub	Phospho
AT1G13320	11	Other	Not_hub	Phospho
AT3G01320	11	Other	Not_hub	Phospho
AT4G21530	11	Other	Not_hub	Phospho
AT3G01780	11	Other	Not_hub	Phospho
AT1G32750	11	Other	Not_hub	Phospho
AT3G53340	11	Other	Not_hub	Phospho
AT2G36910	11	Other	Not_hub	Phospho
AT5G47370	11	Other	Not_hub	Phospho
AT3G48740	11	Other	Not_hub	Phospho
AT1G12360	11	Other	Not_hub	Phospho
AT2G35110	11	Other	Not_hub	Phospho
AT2G38750	11	Other	Not_hub	Phospho
AT2G27100	11	Other	Not_hub	Phospho
AT2G04030	11	Other	Not_hub	Phospho
AT5G11390	11	Other	Not_hub	Phospho
AT1G16240	11	Other	Not_hub	Phospho
AT3G45780	11	Other	Not_hub	Phospho
AT3G46510	11	Other	Not_hub	Phospho
AT3G13300	11	Other	Not_hub	Phospho
AT1G55310	11	Other	Not_hub	Phospho
AT1G71230	11	Other	Not_hub	NO
AT2G36270	11	Other	Not_hub	NO
AT5G18810	11	Other	Not_hub	NO
AT1G63120	11	Other	Not_hub	NO
AT4G18710	11	Other	Not_hub	NO
AT4G25360	11	Other	Not_hub	NO
AT1G80070	11	Other	Not_hub	NO
AT5G44560	11	Other	Not_hub	NO
AT1G21240	11	Other	Not_hub	NO
AT4G03330	11	Other	Not_hub	NO
AT4G16280	10	Other	Not_hub	Phospho
AT3G58120	10	Other	Not_hub	Phospho
AT1G69260	10	Other	Not_hub	Phospho
AT2G26990	10	Other	Not_hub	Phospho
AT4G10930	10	Other	Not_hub	Phospho
AT5G09400	10	Other	Not_hub	Phospho
AT5G59790	10	Other	Not_hub	Phospho
AT1G20770	10	Other	Not_hub	Phospho
AT5G13930	10	Other	Not_hub	Phospho
AT4G17720	10	Other	Not_hub	Phospho
AT5G64740	10	Other	Not_hub	Phospho
AT2G32700	10	Other	Not_hub	Phospho
AT1G04400	10	Other	Not_hub	Phospho
AT3G12250	10	Other	Not_hub	Phospho
AT2G30980	10	Other	Not_hub	Phospho
AT1G51805	10	Other	Not_hub	Phospho
AT1G12840	10	Other	Not_hub	Phospho
AT3G06400	10	Other	Not_hub	Phospho
AT2G19480	10	Other	Not_hub	Phospho
AT2G40540	10	Other	Not_hub	Phospho
AT4G11860	10	Other	Not_hub	Phospho
AT4G35230	10	Other	Not_hub	Phospho
AT2G37170	10	Other	Not_hub	Phospho
AT4G35600	10	Other	Not_hub	Phospho
AT3G52930	10	Other	Not_hub	Phospho
AT1G06590	10	Other	Not_hub	Phospho
AT2G17870	10	Other	Not_hub	NO
AT4G32190	10	Other	Not_hub	NO
AT2G01830	10	Other	Not_hub	NO
AT2G41620	10	Other	Not_hub	NO
AT3G02150	10	Other	Not_hub	NO
AT2G16030	10	Other	Not_hub	NO
AT1G69120	10	Other	Not_hub	NO
AT3G29160	10	Other	Not_hub	NO
AT2G25930	10	Other	Not_hub	NO
AT1G54060	10	Other	Not_hub	NO
AT3G18165	10	Other	Not_hub	NO
AT4G23400	10	Other	Not_hub	NO
AT1G79280	9	Other	Not_hub	Phospho
AT4G37870	9	Other	Not_hub	Phospho
AT4G17950	9	Other	Not_hub	Phospho
AT1G09840	9	Other	Not_hub	Phospho
AT5G20280	9	Other	Not_hub	Phospho
AT1G13580	9	Other	Not_hub	Phospho
AT4G12450	9	Other	Not_hub	Phospho
AT1G25260	9	Other	Not_hub	Phospho
AT1G20110	9	Other	Not_hub	Phospho
AT1G59610	9	Other	Not_hub	Phospho
AT1G71900	9	Other	Not_hub	Phospho
AT3G63400	9	Other	Not_hub	Phospho
AT2G46225	9	Other	Not_hub	Phospho
AT3G22380	9	Other	Not_hub	Phospho
AT4G32850	9	Other	Not_hub	Phospho
AT4G29510	9	Other	Not_hub	Phospho
AT5G48240	9	Other	Not_hub	Phospho
AT5G58290	9	Other	Not_hub	Phospho
AT5G56210	9	Other	Not_hub	Phospho
AT3G53180	9	Other	Not_hub	Phospho
AT3G54620	9	Other	Not_hub	Phospho
AT5G12840	9	Other	Not_hub	Phospho
AT1G08370	9	Other	Not_hub	Phospho
AT3G10480	9	Other	Not_hub	Phospho
AT5G57910	9	Other	Not_hub	Phospho
AT2G25180	9	Other	Not_hub	Phospho
AT1G04410	9	Other	Not_hub	Phospho
AT3G28050	9	Other	Not_hub	Phospho
AT5G13530	9	Other	Not_hub	Phospho
AT1G15130	9	Other	Not_hub	Phospho
AT3G17650	9	Other	Not_hub	Phospho
AT3G61860	9	Other	Not_hub	Phospho
AT5G08130	9	Other	Not_hub	Phospho
AT1G24260	9	Other	Not_hub	NO
AT5G04280	9	Other	Not_hub	NO
AT1G49590	9	Other	Not_hub	NO
AT1G69690	9	Other	Not_hub	NO
AT3G42725	9	Other	Not_hub	NO
AT3G51180	9	Other	Not_hub	NO
AT2G37180	9	Other	Not_hub	NO
AT5G57050	9	Other	Not_hub	NO
AT4G09570	9	Other	Not_hub	NO
AT4G30500	9	Other	Not_hub	NO
AT3G54020	9	Other	Not_hub	NO
AT1G75340	9	Other	Not_hub	NO
AT4G32570	9	Other	Not_hub	NO
AT4G17220	9	Other	Not_hub	NO
AT1G75500	9	Other	Not_hub	NO
AT2G39940	9	Other	Not_hub	NO
AT4G15545	8	Other	Not_hub	Phospho
AT1G10290	8	Other	Not_hub	Phospho
AT2G42620	8	Other	Not_hub	Phospho
AT4G02410	8	Other	Not_hub	Phospho
AT3G61260	8	Other	Not_hub	Phospho
AT1G24764	8	Other	Not_hub	Phospho
AT1G68060	8	Other	Not_hub	Phospho
AT5G59010	8	Other	Not_hub	Phospho
AT5G64200	8	Other	Not_hub	Phospho
AT5G35330	8	Other	Not_hub	Phospho
AT5G06710	8	Other	Not_hub	Phospho
AT3G04580	8	Other	Not_hub	Phospho
AT4G35300	8	Other	Not_hub	Phospho
AT5G44800	8	Other	Not_hub	Phospho
AT5G09250	8	Other	Not_hub	Phospho
AT2G41840	8	Other	Not_hub	Phospho
AT2G30490	8	Other	Not_hub	Phospho
AT4G32410	8	Other	Not_hub	Phospho
AT4G31700	8	Other	Not_hub	Phospho
AT3G18215	8	Other	Not_hub	Phospho
AT1G75990	8	Other	Not_hub	Phospho
AT1G54610	8	Other	Not_hub	Phospho
AT3G17310	8	Other	Not_hub	Phospho
AT1G31050	8	Other	Not_hub	Phospho
AT5G18410	8	Other	Not_hub	Phospho
AT1G56110	8	Other	Not_hub	Phospho
AT1G03140	8	Other	Not_hub	Phospho
AT5G44200	8	Other	Not_hub	Phospho
AT4G23190	8	Other	Not_hub	Phospho
AT1G20200	8	Other	Not_hub	Phospho
AT1G70940	8	Other	Not_hub	Phospho
AT1G69670	8	Other	Not_hub	Phospho
AT1G21630	8	Other	Not_hub	Phospho
AT3G09500	8	Other	Not_hub	Phospho
AT1G77180	8	Other	Not_hub	Phospho
AT1G77760	8	Other	Not_hub	Phospho
AT4G01480	8	Other	Not_hub	Phospho
AT5G61210	8	Other	Not_hub	Phospho
AT2G45820	8	Other	Not_hub	Phospho
AT1G09770	8	Other	Not_hub	Phospho
AT1G80410	8	Other	Not_hub	Phospho
AT3G43700	8	Other	Not_hub	Phospho
AT3G50590	8	Other	Not_hub	Phospho
AT2G40080	8	Other	Not_hub	NO
AT2G44080	8	Other	Not_hub	NO
AT2G19520	8	Other	Not_hub	NO
AT3G21215	8	Other	Not_hub	NO
AT1G17380	8	Other	Not_hub	NO
AT5G22310	8	Other	Not_hub	NO
AT3G50630	8	Other	Not_hub	NO
AT2G27290	8	Other	Not_hub	NO
AT5G47180	8	Other	Not_hub	NO
AT1G66340	8	Other	Not_hub	NO
AT1G49720	8	Other	Not_hub	NO
AT5G15840	8	Other	Not_hub	NO
AT1G31880	8	Other	Not_hub	NO
AT3G21350	8	Other	Not_hub	NO
AT2G43420	8	Other	Not_hub	NO
AT1G18450	8	Other	Not_hub	NO
AT5G05410	8	Other	Not_hub	NO
AT5G27620	8	Other	Not_hub	NO
AT5G10450	8	Other	Not_hub	NO
AT4G28640	8	Other	Not_hub	NO
AT2G37630	8	Other	Not_hub	NO
AT5G44090	7	Other	Not_hub	Phospho
AT2G41370	7	Other	Not_hub	Phospho
AT1G65985	7	Other	Not_hub	Phospho
AT2G24590	7	Other	Not_hub	Phospho
AT4G32420	7	Other	Not_hub	Phospho
AT1G07350	7	Other	Not_hub	Phospho
AT4G09320	7	Other	Not_hub	Phospho
AT4G31430	7	Other	Not_hub	Phospho
AT3G63130	7	Other	Not_hub	Phospho
AT3G52890	7	Other	Not_hub	Phospho
AT1G08060	7	Other	Not_hub	Phospho
AT2G02960	7	Other	Not_hub	Phospho
AT1G04120	7	Other	Not_hub	Phospho
AT3G23310	7	Other	Not_hub	Phospho
AT2G11810	7	Other	Not_hub	Phospho
AT1G04360	7	Other	Not_hub	Phospho
AT1G48920	7	Other	Not_hub	Phospho
AT4G04890	7	Other	Not_hub	Phospho
AT3G13990	7	Other	Not_hub	Phospho
AT5G64430	7	Other	Not_hub	Phospho
AT1G23190	7	Other	Not_hub	Phospho
AT1G71820	7	Other	Not_hub	Phospho
AT4G31580	7	Other	Not_hub	Phospho
AT1G26110	7	Other	Not_hub	Phospho
AT1G21980	7	Other	Not_hub	Phospho
AT5G59980	7	Other	Not_hub	Phospho
AT4G16845	7	Other	Not_hub	Phospho
AT1G01120	7	Other	Not_hub	Phospho
AT1G76180	7	Other	Not_hub	Phospho
AT5G06140	7	Other	Not_hub	Phospho
AT3G05060	7	Other	Not_hub	Phospho
AT4G18630	7	Other	Not_hub	Phospho
AT4G38900	7	Other	Not_hub	Phospho
AT1G31870	7	Other	Not_hub	Phospho
AT4G12080	7	Other	Not_hub	Phospho
AT3G12810	7	Other	Not_hub	Phospho
AT1G05710	7	Other	Not_hub	Phospho
AT4G36970	7	Other	Not_hub	Phospho
AT4G11380	7	Other	Not_hub	Phospho
AT4G37790	7	Other	Not_hub	Phospho
AT1G66750	7	Other	Not_hub	NO
AT2G44950	7	Other	Not_hub	NO
AT2G33610	7	Other	Not_hub	NO
AT2G04080	7	Other	Not_hub	NO
AT1G10030	7	Other	Not_hub	NO
AT3G11410	7	Other	Not_hub	NO
AT3G22960	7	Other	Not_hub	NO
AT2G03120	7	Other	Not_hub	NO
AT5G38420	7	Other	Not_hub	NO
AT1G08560	7	Other	Not_hub	NO
AT1G80490	7	Other	Not_hub	NO
AT1G49850	7	Other	Not_hub	NO
AT4G35080	7	Other	Not_hub	NO
AT4G25660	7	Other	Not_hub	NO
AT1G19180	7	Other	Not_hub	NO
AT3G25980	7	Other	Not_hub	NO
AT2G30250	7	Other	Not_hub	NO
AT2G01420	7	Other	Not_hub	NO
AT4G05420	7	Other	Not_hub	NO
AT4G23010	7	Other	Not_hub	NO
AT5G16560	7	Other	Not_hub	NO
AT1G47220	7	Other	Not_hub	NO
AT2G39760	7	Other	Not_hub	NO
AT5G35750	7	Other	Not_hub	NO
AT4G38130	7	Other	Not_hub	NO
AT3G21690	7	Other	Not_hub	NO
AT5G60120	7	Other	Not_hub	NO
AT5G51910	7	Other	Not_hub	NO
AT3G17440	7	Other	Not_hub	NO
AT5G13220	7	Other	Not_hub	NO
AT2G35520	7	Other	Not_hub	NO
AT1G72450	7	Other	Not_hub	NO
AT4G05370	7	Other	Not_hub	NO
AT4G25760	7	Other	Not_hub	NO
AT5G13810	7	Other	Not_hub	NO
AT4G02150	7	Other	Not_hub	NO
AT4G22910	7	Other	Not_hub	NO
AT3G48930	6	Other	Not_hub	Phospho
AT5G64813	6	Other	Not_hub	Phospho
AT5G35620	6	Other	Not_hub	Phospho
AT3G46780	6	Other	Not_hub	Phospho
AT5G62190	6	Other	Not_hub	Phospho
AT3G12480	6	Other	Not_hub	Phospho
AT2G46270	6	Other	Not_hub	Phospho
AT5G20490	6	Other	Not_hub	Phospho
AT5G54590	6	Other	Not_hub	Phospho
AT2G30520	6	Other	Not_hub	Phospho
AT5G57210	6	Other	Not_hub	Phospho
AT4G23630	6	Other	Not_hub	Phospho
AT3G14100	6	Other	Not_hub	Phospho
AT2G21230	6	Other	Not_hub	Phospho
AT1G50430	6	Other	Not_hub	Phospho
AT3G22170	6	Other	Not_hub	Phospho
AT1G06220	6	Other	Not_hub	Phospho
AT4G28300	6	Other	Not_hub	Phospho
AT1G07310	6	Other	Not_hub	Phospho
AT5G23150	6	Other	Not_hub	Phospho
AT3G18690	6	Other	Not_hub	Phospho
AT4G36990	6	Other	Not_hub	Phospho
AT3G13360	6	Other	Not_hub	Phospho
AT5G44030	6	Other	Not_hub	Phospho
AT5G56000	6	Other	Not_hub	Phospho
AT5G62260	6	Other	Not_hub	Phospho
AT3G08850	6	Other	Not_hub	Phospho
AT5G66030	6	Other	Not_hub	Phospho
AT2G36460	6	Other	Not_hub	Phospho
AT1G73660	6	Other	Not_hub	Phospho
AT1G48410	6	Other	Not_hub	Phospho
AT2G39660	6	Other	Not_hub	Phospho
AT5G27150	6	Other	Not_hub	Phospho
AT2G46790	6	Other	Not_hub	Phospho
AT1G01510	6	Other	Not_hub	Phospho
AT4G32070	6	Other	Not_hub	Phospho
AT1G67800	6	Other	Not_hub	Phospho
AT4G31550	6	Other	Not_hub	Phospho
AT1G28420	6	Other	Not_hub	Phospho
AT1G01790	6	Other	Not_hub	Phospho
AT2G28000	6	Other	Not_hub	Phospho
AT2G22125	6	Other	Not_hub	Phospho
AT5G37720	6	Other	Not_hub	Phospho
AT5G51230	6	Other	Not_hub	Phospho
AT5G40670	6	Other	Not_hub	Phospho
AT1G76810	6	Other	Not_hub	Phospho
AT5G02500	6	Other	Not_hub	NO
AT3G13222	6	Other	Not_hub	NO
AT2G18290	6	Other	Not_hub	NO
AT5G42970	6	Other	Not_hub	NO
AT3G06430	6	Other	Not_hub	NO
AT5G43460	6	Other	Not_hub	NO
AT5G65683	6	Other	Not_hub	NO
AT2G46340	6	Other	Not_hub	NO
AT1G15080	6	Other	Not_hub	NO
AT1G15370	6	Other	Not_hub	NO
AT1G04240	6	Other	Not_hub	NO
AT4G37370	6	Other	Not_hub	NO
AT4G15900	6	Other	Not_hub	NO
AT1G70700	6	Other	Not_hub	NO
AT1G04100	6	Other	Not_hub	NO
AT5G14250	6	Other	Not_hub	NO
AT1G04340	6	Other	Not_hub	NO
AT1G01340	6	Other	Not_hub	NO
AT4G01090	6	Other	Not_hub	NO
AT4G35110	6	Other	Not_hub	NO
AT4G08150	6	Other	Not_hub	NO
AT1G30135	6	Other	Not_hub	NO
AT3G21640	6	Other	Not_hub	NO
AT4G01010	6	Other	Not_hub	NO
AT3G15540	6	Other	Not_hub	NO
AT3G54180	6	Other	Not_hub	NO
AT3G15030	6	Other	Not_hub	NO
AT1G47530	6	Other	Not_hub	NO
AT1G09700	6	Other	Not_hub	NO
AT2G20580	6	Other	Not_hub	NO
AT5G51010	6	Other	Not_hub	NO
AT3G61140	6	Other	Not_hub	NO
AT3G26370	6	Other	Not_hub	NO
AT5G24800	6	Other	Not_hub	NO
AT1G05640	6	Other	Not_hub	NO
AT4G17615	6	Other	Not_hub	NO
AT5G03345	6	Other	Not_hub	NO
AT2G01760	6	Other	Not_hub	NO
AT5G45600	6	Other	Not_hub	NO
AT3G44460	6	Other	Not_hub	NO
AT3G19290	6	Other	Not_hub	NO
AT1G63110	6	Other	Not_hub	NO
AT1G27290	6	Other	Not_hub	NO
AT3G46090	6	Other	Not_hub	NO
AT3G11260	6	Other	Not_hub	NO
AT5G26980	6	Other	Not_hub	NO
AT5G55990	6	Other	Not_hub	NO
AT2G38470	6	Other	Not_hub	NO
AT2G20180	6	Other	Not_hub	NO
AT2G23290	6	Other	Not_hub	NO
AT1G59730	6	Other	Not_hub	NO
AT1G47260	6	Other	Not_hub	NO
AT1G02690	6	Other	Not_hub	NO
AT3G12580	6	Other	Not_hub	NO
AT2G27030	6	Other	Not_hub	NO
AT5G10270	6	Other	Not_hub	NO
AT3G20190	6	Other	Not_hub	NO
AT2G02040	6	Other	Not_hub	NO
AT3G09440	6	Other	Not_hub	NO
AT2G27960	6	Other	Not_hub	NO
AT2G45660	6	Other	Not_hub	NO
AT3G48100	6	Other	Not_hub	NO
AT5G62850	6	Other	Not_hub	NO
AT1G28490	6	Other	Not_hub	NO
AT2G47770	6	Other	Not_hub	NO
AT2G38620	6	Other	Not_hub	NO
AT2G38300	6	Other	Not_hub	NO
AT5G19570	6	Other	Not_hub	NO
AT4G34430	5	Other	Not_hub	Phospho
AT1G32150	5	Other	Not_hub	Phospho
AT5G03150	5	Other	Not_hub	Phospho
AT2G43160	5	Other	Not_hub	Phospho
AT1G48210	5	Other	Not_hub	Phospho
AT4G34660	5	Other	Not_hub	Phospho
AT1G62330	5	Other	Not_hub	Phospho
AT5G20320	5	Other	Not_hub	Phospho
AT3G20550	5	Other	Not_hub	Phospho
AT5G42950	5	Other	Not_hub	Phospho
AT4G34230	5	Other	Not_hub	Phospho
AT4G30780	5	Other	Not_hub	Phospho
AT3G44200	5	Other	Not_hub	Phospho
AT4G15415	5	Other	Not_hub	Phospho
AT5G63190	5	Other	Not_hub	Phospho
AT3G07880	5	Other	Not_hub	Phospho
AT3G25190	5	Other	Not_hub	Phospho
AT1G53310	5	Other	Not_hub	Phospho
AT4G26870	5	Other	Not_hub	Phospho
AT5G47210	5	Other	Not_hub	Phospho
AT5G12370	5	Other	Not_hub	Phospho
AT5G49980	5	Other	Not_hub	Phospho
AT2G16070	5	Other	Not_hub	Phospho
AT5G57630	5	Other	Not_hub	Phospho
AT3G50110	5	Other	Not_hub	Phospho
AT5G13300	5	Other	Not_hub	Phospho
AT3G16460	5	Other	Not_hub	Phospho
AT4G38710	5	Other	Not_hub	Phospho
AT1G75400	5	Other	Not_hub	Phospho
AT5G61150	5	Other	Not_hub	Phospho
AT3G54360	5	Other	Not_hub	Phospho
AT2G37270	5	Other	Not_hub	Phospho
AT2G28070	5	Other	Not_hub	Phospho
AT3G05590	5	Other	Not_hub	Phospho
AT3G01300	5	Other	Not_hub	Phospho
AT4G17330	5	Other	Not_hub	Phospho
AT5G21170	5	Other	Not_hub	Phospho
AT1G61690	5	Other	Not_hub	Phospho
AT2G43850	5	Other	Not_hub	Phospho
AT3G62800	5	Other	Not_hub	Phospho
AT5G12420	5	Other	Not_hub	Phospho
AT3G47700	5	Other	Not_hub	Phospho
AT1G13030	5	Other	Not_hub	Phospho
AT3G01290	5	Other	Not_hub	Phospho
AT2G29210	5	Other	Not_hub	Phospho
AT2G36580	5	Other	Not_hub	Phospho
AT1G14850	5	Other	Not_hub	Phospho
AT3G63500	5	Other	Not_hub	Phospho
AT4G32140	5	Other	Not_hub	Phospho
AT2G36740	5	Other	Not_hub	Phospho
AT2G32040	5	Other	Not_hub	Phospho
AT2G01190	5	Other	Not_hub	Phospho
AT3G28180	5	Other	Not_hub	Phospho
AT3G02540	5	Other	Not_hub	Phospho
AT5G07070	5	Other	Not_hub	Phospho
AT5G23660	5	Other	Not_hub	Phospho
AT5G52830	5	Other	Not_hub	Phospho
AT4G12620	5	Other	Not_hub	Phospho
AT1G30690	5	Other	Not_hub	Phospho
AT1G73030	5	Other	Not_hub	Phospho
AT1G15280	5	Other	Not_hub	Phospho
AT2G39550	5	Other	Not_hub	Phospho
AT1G68520	5	Other	Not_hub	Phospho
AT2G26980	5	Other	Not_hub	Phospho
AT1G05860	5	Other	Not_hub	Phospho
AT3G10380	5	Other	Not_hub	Phospho
AT5G40480	5	Other	Not_hub	Phospho
AT4G34390	5	Other	Not_hub	Phospho
AT3G63490	5	Other	Not_hub	Phospho
AT3G14990	5	Other	Not_hub	Phospho
AT3G46640	5	Other	Not_hub	Phospho
AT1G12310	5	Other	Not_hub	Phospho
AT1G33470	5	Other	Not_hub	Phospho
AT1G68910	5	Other	Not_hub	Phospho
AT5G59710	5	Other	Not_hub	Phospho
AT3G60240	5	Other	Not_hub	Phospho
AT1G33800	5	Other	Not_hub	NO
AT1G03630	5	Other	Not_hub	NO
AT3G25220	5	Other	Not_hub	NO
AT4G10430	5	Other	Not_hub	NO
AT5G41600	5	Other	Not_hub	NO
AT1G11940	5	Other	Not_hub	NO
AT4G24310	5	Other	Not_hub	NO
AT3G43520	5	Other	Not_hub	NO
AT1G26830	5	Other	Not_hub	NO
AT5G62880	5	Other	Not_hub	NO
AT1G20900	5	Other	Not_hub	NO
AT1G75880	5	Other	Not_hub	NO
AT2G37330	5	Other	Not_hub	NO
AT5G63310	5	Other	Not_hub	NO
AT4G18960	5	Other	Not_hub	NO
AT4G40042	5	Other	Not_hub	NO
AT4G17340	5	Other	Not_hub	NO
AT4G16780	5	Other	Not_hub	NO
AT1G45145	5	Other	Not_hub	NO
AT5G49210	5	Other	Not_hub	NO
AT3G23030	5	Other	Not_hub	NO
AT4G31340	5	Other	Not_hub	NO
AT5G41800	5	Other	Not_hub	NO
AT1G13740	5	Other	Not_hub	NO
AT2G13650	5	Other	Not_hub	NO
AT4G35950	5	Other	Not_hub	NO
AT5G24660	5	Other	Not_hub	NO
AT3G04120	5	Other	Not_hub	NO
AT4G01900	5	Other	Not_hub	NO
AT2G45070	5	Other	Not_hub	NO
AT3G13520	5	Other	Not_hub	NO
AT3G48040	5	Other	Not_hub	NO
AT1G21790	5	Other	Not_hub	NO
AT3G46060	5	Other	Not_hub	NO
AT3G24740	5	Other	Not_hub	NO
AT3G54390	5	Other	Not_hub	NO
AT5G37055	5	Other	Not_hub	NO
AT3G11520	5	Other	Not_hub	NO
AT4G27330	5	Other	Not_hub	NO
AT4G26570	5	Other	Not_hub	NO
AT1G76670	5	Other	Not_hub	NO
AT1G13260	5	Other	Not_hub	NO
AT1G10840	5	Other	Not_hub	NO
AT3G63200	5	Other	Not_hub	NO
AT1G62200	5	Other	Not_hub	NO
AT2G31490	5	Other	Not_hub	NO
AT1G01230	5	Other	Not_hub	NO
AT2G33310	5	Other	Not_hub	NO
AT5G27370	5	Other	Not_hub	NO
AT1G15150	5	Other	Not_hub	NO
AT4G32660	5	Other	Not_hub	NO
AT4G37130	5	Other	Not_hub	NO
AT1G20090	5	Other	Not_hub	NO
AT4G36690	5	Other	Not_hub	NO
AT4G25160	5	Other	Not_hub	NO
AT4G03600	5	Other	Not_hub	NO
AT5G51760	5	Other	Not_hub	NO
AT1G71020	5	Other	Not_hub	NO
AT3G15880	5	Other	Not_hub	NO
AT5G17420	5	Other	Not_hub	NO
AT5G42980	5	Other	Not_hub	NO
AT4G13510	5	Other	Not_hub	NO
AT3G02520	5	Other	Not_hub	NO
AT5G59220	5	Other	Not_hub	NO
AT2G32650	5	Other	Not_hub	NO
AT4G14950	5	Other	Not_hub	NO
AT5G44635	5	Other	Not_hub	NO
AT1G17080	5	Other	Not_hub	NO
AT5G62600	5	Other	Not_hub	NO
AT1G12390	5	Other	Not_hub	NO
AT5G22770	5	Other	Not_hub	NO
AT2G39960	5	Other	Not_hub	NO
AT2G23380	5	Other	Not_hub	NO
AT2G28550	5	Other	Not_hub	NO
AT3G53420	5	Other	Not_hub	NO
AT2G42580	5	Other	Not_hub	NO
AT5G57460	5	Other	Not_hub	NO
AT2G33550	5	Other	Not_hub	NO
AT4G18780	5	Other	Not_hub	NO
AT1G74950	5	Other	Not_hub	NO
AT2G32380	5	Other	Not_hub	NO
AT1G09570	5	Other	Not_hub	NO
AT1G27190	5	Other	Not_hub	NO
AT5G42020	5	Other	Not_hub	NO
AT4G24840	5	Other	Not_hub	NO
AT2G28740	5	Other	Not_hub	NO
AT1G79040	5	Other	Not_hub	NO
AT4G27610	5	Other	Not_hub	NO
AT3G60720	5	Other	Not_hub	NO
AT3G50920	5	Other	Not_hub	NO
AT4G18430	5	Other	Not_hub	NO
AT1G44960	5	Other	Not_hub	NO
AT1G75630	5	Other	Not_hub	NO
AT5G24270	5	Other	Not_hub	NO
AT2G41110	5	Other	Not_hub	NO
AT1G52870	5	Other	Not_hub	NO
AT1G30860	5	Other	Not_hub	NO
AT2G02020	5	Other	Not_hub	NO
AT2G03620	5	Other	Not_hub	NO
AT3G16980	5	Other	Not_hub	NO
AT5G20240	5	Other	Not_hub	NO
AT3G50910	5	Other	Not_hub	NO
AT1G62880	5	Other	Not_hub	NO
AT5G42820	5	Other	Not_hub	NO
AT2G38280	4	Other	Not_hub	Phospho
AT3G09370	4	Other	Not_hub	Phospho
AT4G15802	4	Other	Not_hub	Phospho
AT5G64070	4	Other	Not_hub	Phospho
AT1G36160	4	Other	Not_hub	Phospho
AT3G55000	4	Other	Not_hub	Phospho
AT1G15720	4	Other	Not_hub	Phospho
AT4G39850	4	Other	Not_hub	Phospho
AT2G24050	4	Other	Not_hub	Phospho
AT5G23720	4	Other	Not_hub	Phospho
AT1G06070	4	Other	Not_hub	Phospho
AT4G04720	4	Other	Not_hub	Phospho
AT5G49830	4	Other	Not_hub	Phospho
AT5G45510	4	Other	Not_hub	Phospho
AT5G56360	4	Other	Not_hub	Phospho
AT2G32730	4	Other	Not_hub	Phospho
AT2G22475	4	Other	Not_hub	Phospho
AT1G17880	4	Other	Not_hub	Phospho
AT5G50180	4	Other	Not_hub	Phospho
AT1G49030	4	Other	Not_hub	Phospho
AT5G27120	4	Other	Not_hub	Phospho
AT4G30200	4	Other	Not_hub	Phospho
AT2G39460	4	Other	Not_hub	Phospho
AT5G51150	4	Other	Not_hub	Phospho
AT3G14010	4	Other	Not_hub	Phospho
AT1G78000	4	Other	Not_hub	Phospho
AT1G09210	4	Other	Not_hub	Phospho
AT2G42280	4	Other	Not_hub	Phospho
AT2G36620	4	Other	Not_hub	Phospho
AT4G02030	4	Other	Not_hub	Phospho
AT5G49400	4	Other	Not_hub	Phospho
AT5G53800	4	Other	Not_hub	Phospho
AT4G37280	4	Other	Not_hub	Phospho
AT2G32980	4	Other	Not_hub	Phospho
AT2G31800	4	Other	Not_hub	Phospho
AT1G07320	4	Other	Not_hub	Phospho
AT1G72150	4	Other	Not_hub	Phospho
AT1G54440	4	Other	Not_hub	Phospho
AT3G05380	4	Other	Not_hub	Phospho
AT1G22500	4	Other	Not_hub	Phospho
AT1G78310	4	Other	Not_hub	Phospho
AT2G17290	4	Other	Not_hub	Phospho
AT3G06290	4	Other	Not_hub	Phospho
AT4G16360	4	Other	Not_hub	Phospho
AT4G35310	4	Other	Not_hub	Phospho
AT1G33410	4	Other	Not_hub	Phospho
AT5G53470	4	Other	Not_hub	Phospho
AT4G10710	4	Other	Not_hub	Phospho
AT5G41940	4	Other	Not_hub	Phospho
AT4G20260	4	Other	Not_hub	Phospho
AT2G44100	4	Other	Not_hub	Phospho
AT1G80350	4	Other	Not_hub	Phospho
AT5G37600	4	Other	Not_hub	Phospho
AT4G23460	4	Other	Not_hub	Phospho
AT2G26280	4	Other	Not_hub	Phospho
AT5G47690	4	Other	Not_hub	Phospho
AT5G38470	4	Other	Not_hub	Phospho
AT1G62300	4	Other	Not_hub	Phospho
AT1G48240	4	Other	Not_hub	Phospho
AT2G38770	4	Other	Not_hub	Phospho
AT2G23310	4	Other	Not_hub	Phospho
AT4G00720	4	Other	Not_hub	Phospho
AT4G26620	4	Other	Not_hub	Phospho
AT3G09260	4	Other	Not_hub	Phospho
AT3G48430	4	Other	Not_hub	Phospho
AT2G42010	4	Other	Not_hub	Phospho
AT1G71270	4	Other	Not_hub	Phospho
AT3G12390	4	Other	Not_hub	Phospho
AT3G14120	4	Other	Not_hub	Phospho
AT4G01120	4	Other	Not_hub	Phospho
AT2G44970	4	Other	Not_hub	Phospho
AT3G11510	4	Other	Not_hub	Phospho
AT1G07360	4	Other	Not_hub	Phospho
AT4G16760	4	Other	Not_hub	Phospho
AT5G23540	4	Other	Not_hub	Phospho
AT1G04510	4	Other	Not_hub	Phospho
AT3G20910	4	Other	Not_hub	Phospho
AT1G55250	4	Other	Not_hub	Phospho
AT1G10090	4	Other	Not_hub	Phospho
AT3G51850	4	Other	Not_hub	Phospho
AT1G56340	4	Other	Not_hub	Phospho
AT1G70320	4	Other	Not_hub	Phospho
AT5G44160	4	Other	Not_hub	Phospho
AT5G03040	4	Other	Not_hub	Phospho
AT4G32551	4	Other	Not_hub	Phospho
AT3G49430	4	Other	Not_hub	Phospho
AT1G58070	4	Other	Not_hub	Phospho
AT1G14510	4	Other	Not_hub	Phospho
AT3G58630	4	Other	Not_hub	Phospho
AT5G62390	4	Other	Not_hub	Phospho
AT5G45420	4	Other	Not_hub	Phospho
AT3G57070	4	Other	Not_hub	Phospho
AT1G73670	4	Other	Not_hub	Phospho
AT1G49840	4	Other	Not_hub	Phospho
AT3G19300	4	Other	Not_hub	Phospho
AT2G35880	4	Other	Not_hub	Phospho
AT1G66350	4	Other	Not_hub	NO
AT4G18060	4	Other	Not_hub	NO
AT3G07950	4	Other	Not_hub	NO
AT3G22070	4	Other	Not_hub	NO
AT3G29270	4	Other	Not_hub	NO
AT3G24440	4	Other	Not_hub	NO
AT3G28220	4	Other	Not_hub	NO
AT1G48140	4	Other	Not_hub	NO
AT4G15700	4	Other	Not_hub	NO
AT2G41610	4	Other	Not_hub	NO
AT4G21100	4	Other	Not_hub	NO
AT4G17750	4	Other	Not_hub	NO
AT5G57940	4	Other	Not_hub	NO
AT4G02570	4	Other	Not_hub	NO
AT5G14870	4	Other	Not_hub	NO
AT2G05630	4	Other	Not_hub	NO
AT4G29140	4	Other	Not_hub	NO
AT5G19875	4	Other	Not_hub	NO
AT4G30490	4	Other	Not_hub	NO
AT2G29180	4	Other	Not_hub	NO
AT5G35410	4	Other	Not_hub	NO
AT3G22570	4	Other	Not_hub	NO
AT4G02350	4	Other	Not_hub	NO
AT3G51300	4	Other	Not_hub	NO
AT3G18380	4	Other	Not_hub	NO
AT5G60970	4	Other	Not_hub	NO
AT4G01920	4	Other	Not_hub	NO
AT3G25805	4	Other	Not_hub	NO
AT2G23093	4	Other	Not_hub	NO
AT5G27210	4	Other	Not_hub	NO
AT3G62980	4	Other	Not_hub	NO
AT4G01430	4	Other	Not_hub	NO
AT2G18020	4	Other	Not_hub	NO
AT5G14210	4	Other	Not_hub	NO
AT5G06150	4	Other	Not_hub	NO
AT5G24130	4	Other	Not_hub	NO
AT1G10585	4	Other	Not_hub	NO
AT1G32310	4	Other	Not_hub	NO
AT2G34390	4	Other	Not_hub	NO
AT1G09380	4	Other	Not_hub	NO
AT5G08330	4	Other	Not_hub	NO
AT2G40060	4	Other	Not_hub	NO
AT2G01175	4	Other	Not_hub	NO
AT2G32840	4	Other	Not_hub	NO
AT5G07475	4	Other	Not_hub	NO
AT3G53510	4	Other	Not_hub	NO
AT5G17490	4	Other	Not_hub	NO
AT4G29820	4	Other	Not_hub	NO
AT4G11660	4	Other	Not_hub	NO
AT1G49620	4	Other	Not_hub	NO
AT5G60640	4	Other	Not_hub	NO
AT3G29034	4	Other	Not_hub	NO
AT2G16770	4	Other	Not_hub	NO
AT5G03415	4	Other	Not_hub	NO
AT5G04510	4	Other	Not_hub	NO
AT3G48260	4	Other	Not_hub	NO
AT3G51040	4	Other	Not_hub	NO
AT1G10470	4	Other	Not_hub	NO
AT2G02950	4	Other	Not_hub	NO
AT2G22180	4	Other	Not_hub	NO
AT2G22640	4	Other	Not_hub	NO
AT3G26744	4	Other	Not_hub	NO
AT1G14687	4	Other	Not_hub	NO
AT5G25890	4	Other	Not_hub	NO
AT4G02590	4	Other	Not_hub	NO
AT3G14980	4	Other	Not_hub	NO
AT2G30390	4	Other	Not_hub	NO
AT5G48385	4	Other	Not_hub	NO
AT5G40890	4	Other	Not_hub	NO
AT5G22880	4	Other	Not_hub	NO
AT4G21670	4	Other	Not_hub	NO
AT5G13790	4	Other	Not_hub	NO
AT4G30560	4	Other	Not_hub	NO
AT5G21326	4	Other	Not_hub	NO
AT1G14390	4	Other	Not_hub	NO
AT4G04950	4	Other	Not_hub	NO
AT1G04550	4	Other	Not_hub	NO
AT1G02140	4	Other	Not_hub	NO
AT1G76540	4	Other	Not_hub	NO
AT5G65420	4	Other	Not_hub	NO
AT5G11270	4	Other	Not_hub	NO
AT1G18660	4	Other	Not_hub	NO
AT2G22090	4	Other	Not_hub	NO
AT3G61310	4	Other	Not_hub	NO
AT4G29080	4	Other	Not_hub	NO
AT4G25550	4	Other	Not_hub	NO
AT5G50480	4	Other	Not_hub	NO
AT5G01430	4	Other	Not_hub	NO
AT1G09530	4	Other	Not_hub	NO
AT5G38640	4	Other	Not_hub	NO
AT3G58560	4	Other	Not_hub	NO
AT1G18520	4	Other	Not_hub	NO
AT1G73190	4	Other	Not_hub	NO
AT1G16790	4	Other	Not_hub	NO
AT5G10140	4	Other	Not_hub	NO
AT5G49720	4	Other	Not_hub	NO
AT5G35460	4	Other	Not_hub	NO
AT1G53270	4	Other	Not_hub	NO
AT4G00650	4	Other	Not_hub	NO
AT3G13550	4	Other	Not_hub	NO
AT2G43010	4	Other	Not_hub	NO
AT5G02470	4	Other	Not_hub	NO
AT5G04160	4	Other	Not_hub	NO
AT5G63470	4	Other	Not_hub	NO
AT5G47100	4	Other	Not_hub	NO
AT3G51450	4	Other	Not_hub	NO
AT4G14560	4	Other	Not_hub	NO
AT3G57090	4	Other	Not_hub	NO
AT1G09020	4	Other	Not_hub	NO
AT3G03000	4	Other	Not_hub	NO
AT4G24740	4	Other	Not_hub	NO
AT1G60650	4	Other	Not_hub	NO
AT3G53610	4	Other	Not_hub	NO
AT4G33270	4	Other	Not_hub	NO
AT1G13560	4	Other	Not_hub	NO
AT5G02530	4	Other	Not_hub	NO
AT3G48590	4	Other	Not_hub	NO
AT1G01040	4	Other	Not_hub	NO
AT2G28315	4	Other	Not_hub	NO
AT3G43440	4	Other	Not_hub	NO
AT4G30660	4	Other	Not_hub	NO
AT2G19650	4	Other	Not_hub	NO
AT3G05360	4	Other	Not_hub	NO
AT2G20570	4	Other	Not_hub	NO
AT3G63210	4	Other	Not_hub	NO
AT4G28720	4	Other	Not_hub	NO
AT4G28040	4	Other	Not_hub	NO
AT4G00370	4	Other	Not_hub	NO
AT3G57860	4	Other	Not_hub	NO
AT5G15240	4	Other	Not_hub	NO
AT4G20360	4	Other	Not_hub	NO
AT3G02690	4	Other	Not_hub	NO
AT5G61340	4	Other	Not_hub	NO
AT3G52850	4	Other	Not_hub	NO
AT4G10180	4	Other	Not_hub	NO
AT1G21460	4	Other	Not_hub	NO
AT1G26260	4	Other	Not_hub	NO
AT3G23560	4	Other	Not_hub	NO
AT2G04660	4	Other	Not_hub	NO
AT1G51120	4	Other	Not_hub	NO
AT2G33250	4	Other	Not_hub	NO
AT5G27350	4	Other	Not_hub	NO
AT1G28250	4	Other	Not_hub	NO
AT1G77350	4	Other	Not_hub	NO
AT2G29650	4	Other	Not_hub	NO
AT4G28230	4	Other	Not_hub	NO
AT2G20000	4	Other	Not_hub	NO
AT4G21380	4	Other	Not_hub	NO
AT1G48500	4	Other	Not_hub	NO
AT3G23050	4	Other	Not_hub	NO
AT2G38510	4	Other	Not_hub	NO
AT1G27730	4	Other	Not_hub	NO
AT4G13520	4	Other	Not_hub	NO
AT1G10210	4	Other	Not_hub	NO
AT4G16444	4	Other	Not_hub	NO
AT3G54220	4	Other	Not_hub	NO
AT3G56680	4	Other	Not_hub	NO
AT2G02990	4	Other	Not_hub	NO
AT3G14180	4	Other	Not_hub	NO
AT3G55090	4	Other	Not_hub	NO
AT5G55930	4	Other	Not_hub	NO
AT5G61380	4	Other	Not_hub	NO
AT1G18040	4	Other	Not_hub	NO
AT3G27010	4	Other	Not_hub	NO
AT4G39050	4	Other	Not_hub	NO
AT5G18150	4	Other	Not_hub	NO
AT2G35190	4	Other	Not_hub	NO
AT3G48550	4	Other	Not_hub	NO
AT5G19750	4	Other	Not_hub	NO
AT1G68380	4	Other	Not_hub	NO
AT1G47230	4	Other	Not_hub	NO
AT5G12880	4	Other	Not_hub	NO
AT2G16800	4	Other	Not_hub	NO
AT1G77110	4	Other	Not_hub	NO
AT2G18000	4	Other	Not_hub	NO
AT2G43510	4	Other	Not_hub	NO
AT3G47640	4	Other	Not_hub	NO
AT4G09580	4	Other	Not_hub	NO
AT2G32580	4	Other	Not_hub	NO
AT1G04750	4	Other	Not_hub	NO
AT1G73590	4	Other	Not_hub	NO
AT1G34470	4	Other	Not_hub	NO
AT1G75840	4	Other	Not_hub	NO
AT5G16530	4	Other	Not_hub	NO
AT5G56030	4	Other	Not_hub	NO
AT2G15970	4	Other	Not_hub	NO
AT4G35020	4	Other	Not_hub	NO
AT2G26900	4	Other	Not_hub	NO
AT4G19700	4	Other	Not_hub	NO
AT3G10730	4	Other	Not_hub	NO
AT1G27700	4	Other	Not_hub	NO
AT1G68920	4	Other	Not_hub	NO
AT3G20740	4	Other	Not_hub	NO
AT2G40180	4	Other	Not_hub	NO
AT5G43630	3	Other	Not_hub	Phospho
AT4G02620	3	Other	Not_hub	Phospho
AT1G20780	3	Other	Not_hub	Phospho
AT3G17205	3	Other	Not_hub	Phospho
AT5G42920	3	Other	Not_hub	Phospho
AT5G55300	3	Other	Not_hub	Phospho
AT3G49850	3	Other	Not_hub	Phospho
AT3G21140	3	Other	Not_hub	Phospho
AT1G65470	3	Other	Not_hub	Phospho
AT5G57160	3	Other	Not_hub	Phospho
AT1G32130	3	Other	Not_hub	Phospho
AT5G23450	3	Other	Not_hub	Phospho
AT3G49910	3	Other	Not_hub	Phospho
AT4G35390	3	Other	Not_hub	Phospho
AT1G55040	3	Other	Not_hub	Phospho
AT3G57350	3	Other	Not_hub	Phospho
AT2G30060	3	Other	Not_hub	Phospho
AT3G18730	3	Other	Not_hub	Phospho
AT1G49580	3	Other	Not_hub	Phospho
AT3G63460	3	Other	Not_hub	Phospho
AT4G35470	3	Other	Not_hub	Phospho
AT4G11850	3	Other	Not_hub	Phospho
AT5G35590	3	Other	Not_hub	Phospho
AT1G50240	3	Other	Not_hub	Phospho
AT1G27100	3	Other	Not_hub	Phospho
AT1G51140	3	Other	Not_hub	Phospho
AT4G32180	3	Other	Not_hub	Phospho
AT4G29730	3	Other	Not_hub	Phospho
AT5G19320	3	Other	Not_hub	Phospho
AT5G43810	3	Other	Not_hub	Phospho
AT1G69200	3	Other	Not_hub	Phospho
AT2G16640	3	Other	Not_hub	Phospho
AT3G42170	3	Other	Not_hub	Phospho
AT5G64930	3	Other	Not_hub	Phospho
AT2G17390	3	Other	Not_hub	Phospho
AT4G31130	3	Other	Not_hub	Phospho
AT3G44530	3	Other	Not_hub	Phospho
AT2G47730	3	Other	Not_hub	Phospho
AT1G78430	3	Other	Not_hub	Phospho
AT3G49010	3	Other	Not_hub	Phospho
AT5G19780	3	Other	Not_hub	Phospho
AT4G25500	3	Other	Not_hub	Phospho
AT3G02830	3	Other	Not_hub	Phospho
AT3G25500	3	Other	Not_hub	Phospho
AT3G09070	3	Other	Not_hub	Phospho
AT3G02260	3	Other	Not_hub	Phospho
AT2G45430	3	Other	Not_hub	Phospho
AT1G67530	3	Other	Not_hub	Phospho
AT4G33400	3	Other	Not_hub	Phospho
AT3G01460	3	Other	Not_hub	Phospho
AT1G64060	3	Other	Not_hub	Phospho
AT3G19950	3	Other	Not_hub	Phospho
AT2G28890	3	Other	Not_hub	Phospho
AT4G15410	3	Other	Not_hub	Phospho
AT5G56350	3	Other	Not_hub	Phospho
AT1G42440	3	Other	Not_hub	Phospho
AT3G24830	3	Other	Not_hub	Phospho
AT4G37150	3	Other	Not_hub	Phospho
AT1G53750	3	Other	Not_hub	Phospho
AT4G34450	3	Other	Not_hub	Phospho
AT1G60160	3	Other	Not_hub	Phospho
AT2G14835	3	Other	Not_hub	Phospho
AT2G06050	3	Other	Not_hub	Phospho
AT1G24190	3	Other	Not_hub	Phospho
AT2G38040	3	Other	Not_hub	Phospho
AT2G17190	3	Other	Not_hub	Phospho
AT5G02800	3	Other	Not_hub	Phospho
AT3G22110	3	Other	Not_hub	Phospho
AT1G28280	3	Other	Not_hub	Phospho
AT1G12530	3	Other	Not_hub	Phospho
AT5G28740	3	Other	Not_hub	Phospho
AT5G09860	3	Other	Not_hub	Phospho
AT5G15020	3	Other	Not_hub	Phospho
AT1G12910	3	Other	Not_hub	Phospho
AT1G25280	3	Other	Not_hub	Phospho
AT3G10250	3	Other	Not_hub	Phospho
AT4G36860	3	Other	Not_hub	Phospho
AT3G63260	3	Other	Not_hub	Phospho
AT4G09800	3	Other	Not_hub	Phospho
AT3G19510	3	Other	Not_hub	Phospho
AT2G28910	3	Other	Not_hub	Phospho
AT3G13530	3	Other	Not_hub	Phospho
AT1G32490	3	Other	Not_hub	Phospho
AT1G54080	3	Other	Not_hub	Phospho
AT2G33730	3	Other	Not_hub	Phospho
AT4G20000	3	Other	Not_hub	Phospho
AT3G20260	3	Other	Not_hub	Phospho
AT1G72390	3	Other	Not_hub	Phospho
AT3G55120	3	Other	Not_hub	Phospho
AT3G14940	3	Other	Not_hub	Phospho
AT5G12140	3	Other	Not_hub	Phospho
AT1G79000	3	Other	Not_hub	Phospho
AT2G04620	3	Other	Not_hub	Phospho
AT5G44110	3	Other	Not_hub	Phospho
AT5G28290	3	Other	Not_hub	Phospho
AT1G13120	3	Other	Not_hub	Phospho
AT1G07810	3	Other	Not_hub	Phospho
AT2G25670	3	Other	Not_hub	Phospho
AT2G36340	3	Other	Not_hub	Phospho
AT3G55270	3	Other	Not_hub	Phospho
AT3G53460	3	Other	Not_hub	Phospho
AT2G31370	3	Other	Not_hub	Phospho
AT5G15790	3	Other	Not_hub	Phospho
AT2G17410	3	Other	Not_hub	Phospho
AT5G46430	3	Other	Not_hub	Phospho
AT1G79920	3	Other	Not_hub	Phospho
AT3G51160	3	Other	Not_hub	Phospho
AT5G52040	3	Other	Not_hub	Phospho
AT5G24030	3	Other	Not_hub	Phospho
AT5G08590	3	Other	Not_hub	Phospho
AT3G48530	3	Other	Not_hub	Phospho
AT5G54430	3	Other	Not_hub	Phospho
AT5G66750	3	Other	Not_hub	Phospho
AT3G57150	3	Other	Not_hub	Phospho
AT1G67230	3	Other	Not_hub	Phospho
AT2G03680	3	Other	Not_hub	Phospho
AT5G56740	3	Other	Not_hub	Phospho
AT5G23430	3	Other	Not_hub	Phospho
AT5G04430	3	Other	Not_hub	Phospho
AT1G63440	3	Other	Not_hub	Phospho
AT5G17330	3	Other	Not_hub	Phospho
AT3G20250	3	Other	Not_hub	Phospho
AT5G21160	3	Other	Not_hub	Phospho
AT1G08580	3	Other	Not_hub	Phospho
AT5G20250	3	Other	Not_hub	Phospho
AT3G04670	3	Other	Not_hub	Phospho
AT1G31970	3	Other	Not_hub	Phospho
AT2G44710	3	Other	Not_hub	Phospho
AT3G22260	3	Other	Not_hub	Phospho
AT2G31570	3	Other	Not_hub	Phospho
AT5G45190	3	Other	Not_hub	Phospho
AT3G17900	3	Other	Not_hub	Phospho
AT2G21470	3	Other	Not_hub	Phospho
AT5G54310	3	Other	Not_hub	Phospho
AT5G11200	3	Other	Not_hub	Phospho
AT2G38580	3	Other	Not_hub	Phospho
AT2G38610	3	Other	Not_hub	Phospho
AT5G42520	3	Other	Not_hub	Phospho
AT1G08420	3	Other	Not_hub	Phospho
AT3G03740	3	Other	Not_hub	Phospho
AT1G12920	3	Other	Not_hub	Phospho
AT5G24290	3	Other	Not_hub	Phospho
AT4G12610	3	Other	Not_hub	Phospho
AT1G47330	3	Other	Not_hub	Phospho
AT4G14465	3	Other	Not_hub	Phospho
AT2G25850	3	Other	Not_hub	NO
AT2G47070	3	Other	Not_hub	NO
AT3G23060	3	Other	Not_hub	NO
AT2G34690	3	Other	Not_hub	NO
AT3G57130	3	Other	Not_hub	NO
AT3G25882	3	Other	Not_hub	NO
AT1G28480	3	Other	Not_hub	NO
AT5G15090	3	Other	Not_hub	NO
AT4G22720	3	Other	Not_hub	NO
AT5G03050	3	Other	Not_hub	NO
AT5G59210	3	Other	Not_hub	NO
AT3G54140	3	Other	Not_hub	NO
AT1G28200	3	Other	Not_hub	NO
AT5G56130	3	Other	Not_hub	NO
AT3G07120	3	Other	Not_hub	NO
AT2G38120	3	Other	Not_hub	NO
AT5G41410	3	Other	Not_hub	NO
AT1G02680	3	Other	Not_hub	NO
AT5G52547	3	Other	Not_hub	NO
AT1G12750	3	Other	Not_hub	NO
AT3G24810	3	Other	Not_hub	NO
AT1G15610	3	Other	Not_hub	NO
AT1G02340	3	Other	Not_hub	NO
AT5G17170	3	Other	Not_hub	NO
AT1G56410	3	Other	Not_hub	NO
AT5G54190	3	Other	Not_hub	NO
AT2G20780	3	Other	Not_hub	NO
AT4G32760	3	Other	Not_hub	NO
AT1G12480	3	Other	Not_hub	NO
AT4G02770	3	Other	Not_hub	NO
AT4G26230	3	Other	Not_hub	NO
AT5G11710	3	Other	Not_hub	NO
AT4G16620	3	Other	Not_hub	NO
AT1G69400	3	Other	Not_hub	NO
AT3G24860	3	Other	Not_hub	NO
AT2G21660	3	Other	Not_hub	NO
AT5G61060	3	Other	Not_hub	NO
AT2G29410	3	Other	Not_hub	NO
AT4G16980	3	Other	Not_hub	NO
AT3G54120	3	Other	Not_hub	NO
AT4G25200	3	Other	Not_hub	NO
AT2G40220	3	Other	Not_hub	NO
AT3G25250	3	Other	Not_hub	NO
AT4G31720	3	Other	Not_hub	NO
AT3G06100	3	Other	Not_hub	NO
AT1G47550	3	Other	Not_hub	NO
AT1G28050	3	Other	Not_hub	NO
AT5G38140	3	Other	Not_hub	NO
AT5G25940	3	Other	Not_hub	NO
AT1G11450	3	Other	Not_hub	NO
AT2G35530	3	Other	Not_hub	NO
AT3G15710	3	Other	Not_hub	NO
AT3G16270	3	Other	Not_hub	NO
AT3G17930	3	Other	Not_hub	NO
AT5G23575	3	Other	Not_hub	NO
AT1G15580	3	Other	Not_hub	NO
AT3G45210	3	Other	Not_hub	NO
AT1G19050	3	Other	Not_hub	NO
AT4G24090	3	Other	Not_hub	NO
AT1G80440	3	Other	Not_hub	NO
AT1G64150	3	Other	Not_hub	NO
AT4G34190	3	Other	Not_hub	NO
AT4G02195	3	Other	Not_hub	NO
AT3G06530	3	Other	Not_hub	NO
AT1G01160	3	Other	Not_hub	NO
AT4G16250	3	Other	Not_hub	NO
AT3G61750	3	Other	Not_hub	NO
AT3G60390	3	Other	Not_hub	NO
AT3G62420	3	Other	Not_hub	NO
AT5G04990	3	Other	Not_hub	NO
AT3G15500	3	Other	Not_hub	NO
AT1G15550	3	Other	Not_hub	NO
AT3G48240	3	Other	Not_hub	NO
AT1G44800	3	Other	Not_hub	NO
AT2G38810	3	Other	Not_hub	NO
AT2G17360	3	Other	Not_hub	NO
AT5G43990	3	Other	Not_hub	NO
AT5G47120	3	Other	Not_hub	NO
AT2G41490	3	Other	Not_hub	NO
AT1G04330	3	Other	Not_hub	NO
AT1G58340	3	Other	Not_hub	NO
AT3G02550	3	Other	Not_hub	NO
AT2G23940	3	Other	Not_hub	NO
AT2G05210	3	Other	Not_hub	NO
AT3G10525	3	Other	Not_hub	NO
AT2G44110	3	Other	Not_hub	NO
AT1G24625	3	Other	Not_hub	NO
AT5G15850	3	Other	Not_hub	NO
AT1G22750	3	Other	Not_hub	NO
AT4G11140	3	Other	Not_hub	NO
AT3G20510	3	Other	Not_hub	NO
AT1G23900	3	Other	Not_hub	NO
AT2G15430	3	Other	Not_hub	NO
AT2G36100	3	Other	Not_hub	NO
AT1G15900	3	Other	Not_hub	NO
AT3G59090	3	Other	Not_hub	NO
AT1G71330	3	Other	Not_hub	NO
AT3G25585	3	Other	Not_hub	NO
AT1G20620	3	Other	Not_hub	NO
AT1G14020	3	Other	Not_hub	NO
AT1G29170	3	Other	Not_hub	NO
AT5G65360	3	Other	Not_hub	NO
AT3G50830	3	Other	Not_hub	NO
AT2G24180	3	Other	Not_hub	NO
AT4G27230	3	Other	Not_hub	NO
AT1G31420	3	Other	Not_hub	NO
AT4G10850	3	Other	Not_hub	NO
AT1G05070	3	Other	Not_hub	NO
AT2G45770	3	Other	Not_hub	NO
AT4G05320	3	Other	Not_hub	NO
AT5G27540	3	Other	Not_hub	NO
AT2G01970	3	Other	Not_hub	NO
AT4G35620	3	Other	Not_hub	NO
AT3G04060	3	Other	Not_hub	NO
AT3G22880	3	Other	Not_hub	NO
AT1G56330	3	Other	Not_hub	NO
AT1G69870	3	Other	Not_hub	NO
AT5G65930	3	Other	Not_hub	NO
AT3G58460	3	Other	Not_hub	NO
AT1G10660	3	Other	Not_hub	NO
AT5G49130	3	Other	Not_hub	NO
AT1G22150	3	Other	Not_hub	NO
AT3G58170	3	Other	Not_hub	NO
AT3G19820	3	Other	Not_hub	NO
AT3G21220	3	Other	Not_hub	NO
AT5G49450	3	Other	Not_hub	NO
AT4G18340	3	Other	Not_hub	NO
AT2G36305	3	Other	Not_hub	NO
AT5G15830	3	Other	Not_hub	NO
AT3G06560	3	Other	Not_hub	NO
AT1G03070	3	Other	Not_hub	NO
AT1G01720	3	Other	Not_hub	NO
AT2G34150	3	Other	Not_hub	NO
AT2G41730	3	Other	Not_hub	NO
AT1G50300	3	Other	Not_hub	NO
AT5G42800	3	Other	Not_hub	NO
AT2G45860	3	Other	Not_hub	NO
AT3G10490	3	Other	Not_hub	NO
AT4G37260	3	Other	Not_hub	NO
AT3G10260	3	Other	Not_hub	NO
AT1G30330	3	Other	Not_hub	NO
AT3G50070	3	Other	Not_hub	NO
AT5G11530	3	Other	Not_hub	NO
AT3G17210	3	Other	Not_hub	NO
AT5G58050	3	Other	Not_hub	NO
AT1G56650	3	Other	Not_hub	NO
AT5G42370	3	Other	Not_hub	NO
AT1G49230	3	Other	Not_hub	NO
AT4G02560	3	Other	Not_hub	NO
AT5G09230	3	Other	Not_hub	NO
AT4G25920	3	Other	Not_hub	NO
AT2G02810	3	Other	Not_hub	NO
AT5G11870	3	Other	Not_hub	NO
AT3G46520	3	Other	Not_hub	NO
AT5G41260	3	Other	Not_hub	NO
AT4G32040	3	Other	Not_hub	NO
AT3G54840	3	Other	Not_hub	NO
AT3G55240	3	Other	Not_hub	NO
AT3G59940	3	Other	Not_hub	NO
AT1G14670	3	Other	Not_hub	NO
AT5G02810	3	Other	Not_hub	NO
AT2G39010	3	Other	Not_hub	NO
AT3G26020	3	Other	Not_hub	NO
AT3G19980	3	Other	Not_hub	NO
AT5G02490	3	Other	Not_hub	NO
AT5G11060	3	Other	Not_hub	NO
AT4G33920	3	Other	Not_hub	NO
AT5G62070	3	Other	Not_hub	NO
AT2G01770	3	Other	Not_hub	NO
AT2G30360	3	Other	Not_hub	NO
AT4G18390	3	Other	Not_hub	NO
AT1G57550	3	Other	Not_hub	NO
AT1G16950	3	Other	Not_hub	NO
AT4G12950	3	Other	Not_hub	NO
AT5G60960	3	Other	Not_hub	NO
AT5G10840	3	Other	Not_hub	NO
AT3G15450	3	Other	Not_hub	NO
AT2G13540	3	Other	Not_hub	NO
AT3G27080	3	Other	Not_hub	NO
AT1G59520	3	Other	Not_hub	NO
AT4G24280	3	Other	Not_hub	NO
AT5G52650	3	Other	Not_hub	NO
AT4G30360	3	Other	Not_hub	NO
AT1G20930	3	Other	Not_hub	NO
AT1G26850	3	Other	Not_hub	NO
AT5G56280	3	Other	Not_hub	NO
AT3G61430	3	Other	Not_hub	NO
AT4G28530	3	Other	Not_hub	NO
AT2G31070	3	Other	Not_hub	NO
AT3G04860	3	Other	Not_hub	NO
AT3G16120	3	Other	Not_hub	NO
AT5G67420	3	Other	Not_hub	NO
AT4G02725	3	Other	Not_hub	NO
AT1G75780	3	Other	Not_hub	NO
AT5G56020	3	Other	Not_hub	NO
AT5G06960	3	Other	Not_hub	NO
AT2G39360	3	Other	Not_hub	NO
AT5G24470	3	Other	Not_hub	NO
AT4G18205	3	Other	Not_hub	NO
AT4G37630	3	Other	Not_hub	NO
AT2G24290	3	Other	Not_hub	NO
AT2G30020	3	Other	Not_hub	NO
AT5G55290	3	Other	Not_hub	NO
AT2G45850	3	Other	Not_hub	NO
AT3G50360	3	Other	Not_hub	NO
AT1G11000	3	Other	Not_hub	NO
AT2G04690	3	Other	Not_hub	NO
AT5G22910	3	Other	Not_hub	NO
AT5G42080	3	Other	Not_hub	NO
AT4G14480	3	Other	Not_hub	NO
AT5G51160	3	Other	Not_hub	NO
AT3G55840	3	Other	Not_hub	NO
AT5G19330	3	Other	Not_hub	NO
AT5G17700	3	Other	Not_hub	NO
AT1G57990	3	Other	Not_hub	NO
AT3G60360	3	Other	Not_hub	NO
AT4G32750	3	Other	Not_hub	NO
AT2G23760	3	Other	Not_hub	NO
AT4G31160	3	Other	Not_hub	NO
AT5G23550	3	Other	Not_hub	NO
AT2G39510	3	Other	Not_hub	NO
AT2G40550	3	Other	Not_hub	NO
AT1G20610	3	Other	Not_hub	NO
AT5G05000	3	Other	Not_hub	NO
AT4G26000	3	Other	Not_hub	NO
AT1G25560	3	Other	Not_hub	NO
AT5G63160	3	Other	Not_hub	NO
AT1G51950	3	Other	Not_hub	NO
AT3G48510	3	Other	Not_hub	NO
AT3G06470	3	Other	Not_hub	NO
AT1G22770	3	Other	Not_hub	NO
AT1G50640	3	Other	Not_hub	NO
AT4G23030	3	Other	Not_hub	NO
AT1G60600	3	Other	Not_hub	NO
AT4G23810	3	Other	Not_hub	NO
AT2G44130	3	Other	Not_hub	NO
AT1G17970	3	Other	Not_hub	NO
AT2G30330	3	Other	Not_hub	NO
AT5G28900	3	Other	Not_hub	NO
AT4G04750	3	Other	Not_hub	NO
AT4G38250	3	Other	Not_hub	NO
AT4G26750	3	Other	Not_hub	NO
AT1G78920	3	Other	Not_hub	NO
AT2G27050	3	Other	Not_hub	NO
AT4G33905	3	Other	Not_hub	NO
AT5G21990	3	Other	Not_hub	NO
AT2G41680	3	Other	Not_hub	NO
AT5G19000	3	Other	Not_hub	NO
AT5G55910	3	Other	Not_hub	NO
AT1G07920	3	Other	Not_hub	NO
AT2G16720	3	Other	Not_hub	NO
AT1G61380	3	Other	Not_hub	NO
AT1G56170	3	Other	Not_hub	NO
AT5G04340	3	Other	Not_hub	NO
AT3G02140	3	Other	Not_hub	NO
AT3G55600	3	Other	Not_hub	NO
AT5G13170	3	Other	Not_hub	NO
AT4G14730	3	Other	Not_hub	NO
AT2G46890	3	Other	Not_hub	NO
AT1G55490	3	Other	Not_hub	NO
AT4G17460	3	Other	Not_hub	NO
AT1G74370	3	Other	Not_hub	NO
AT5G17800	3	Other	Not_hub	NO
[truncated: 3,286 more rows]

## Sheet: Hub Centrality Enrichment
	Phosphorylated	Hubs	Phospho-Hubs	enrichment	Hypergeometric P value			Not Phosphorylated	Hubs	Not Phosphorylated-Hubs	enrichment	Hypergeometric P value
PPIE Nodes	1443	181	0.125433	2.83	6.6176e-60		PPIE Nodes	3768	53	0.0140658	-3.15	3.67651e-56
Immune Nodes	47	19	0.404255	9.13	2.12383e-14		Immune Nodes	161	3	0.0186335	-2.38	0.06
G-protein Nodes	54	7	0.12963	2.93	0.0091		G-protein Nodes	137	3	0.0218978	-2.02	0.13

## Sheet: Functional Phosphorylated hubs
GroupID	Category	Term	Description	LogP	Log(q-value)	Genes	Symbols	InTerm_InList
1_Summary	GO Biological Processes	GO:0051301	cell division	-6.1702	-2.45738	817214,818982,820655,822062,828151,828474,830865,836086,820355,821055,829597,823706,833836,835039,822098,844020,821198	AT2G26730,MPK6,SRF7,TMKL1,MPK4,AT4G23740,AT5G10020,AT5G59650,SYP121,JAZ3,AGB1,MPK3,GRF3,AT5G49760,RIN4,SEC5A,AT3G02880	17/-
2_Summary	GO Biological Processes	GO:0080135	regulation of cellular response to stress	-5.08801	-2.18775	818982,820355,822098,823706,821198,829710,838899	MPK6,SYP121,RIN4,MPK3,AT3G02880,NTL9,CSN5A	7/-
3_Summary	GO Biological Processes	GO:0045087	innate immune response	-5.07565	-2.18775	818982,822098,828219,832289,836514,821198	MPK6,RIN4,BZO2H1,NAC089,AT5G63930,AT3G02880	6/-
4_Summary	GO Biological Processes	GO:0048580	regulation of post-embryonic development	-4.14794	-1.79685	818982,823706,828219,829879,832289,838899,822062,830865	MPK6,MPK3,BZO2H1,AT4G37250,NAC089,CSN5A,TMKL1,AT5G10020	8/-
5_Summary	GO Biological Processes	GO:0016049	cell growth	-3.48888	-1.29457	817214,820655,821198,828474,829879,844020	AT2G26730,SRF7,AT3G02880,AT4G23740,AT4G37250,SEC5A	6/-
6_Summary	GO Biological Processes	GO:0048507	meristem development	-2.85033	-0.770979	818982,820940,822062,828474,829879,838899,821055	MPK6,RR1,TMKL1,AT4G23740,AT4G37250,CSN5A,JAZ3	7/-
1_Member	GO Biological Processes	GO:0051301	cell division	-6.1702	-2.45738	817214,818982,820655,822062,828151,828474,830865,836086	AT2G26730,MPK6,SRF7,TMKL1,MPK4,AT4G23740,AT5G10020,AT5G59650	8/514
1_Member	GO Biological Processes	GO:0009867	jasmonic acid mediated signaling pathway	-5.62689	-2.2151	818982,820355,821055,828151,829597	MPK6,SYP121,JAZ3,MPK4,AGB1	5/145
1_Member	GO Biological Processes	GO:0071395	cellular response to jasmonic acid stimulus	-5.17923	-2.18775	818982,820355,821055,828151,829597	MPK6,SYP121,JAZ3,MPK4,AGB1	5/179
1_Member	GO Biological Processes	GO:0071398	cellular response to fatty acid	-5.10958	-2.18775	818982,820355,821055,828151,829597	MPK6,SYP121,JAZ3,MPK4,AGB1	5/185
1_Member	GO Biological Processes	GO:0050826	response to freezing	-5.05547	-2.18775	818982,823706,833836	MPK6,MPK3,GRF3	3/27
1_Member	GO Biological Processes	GO:0010119	regulation of stomatal movement	-4.68022	-1.94539	818982,820355,828151,835039	MPK6,SYP121,MPK4,AT5G49760	4/109
1_Member	GO Biological Processes	GO:0090333	regulation of stomatal closure	-4.5326	-1.93372	818982,828151,835039	MPK6,MPK4,AT5G49760	3/40
1_Member	GO Biological Processes	GO:0006935	chemotaxis	-4.23952	-1.85975	818982,823706,828151	MPK6,MPK3,MPK4	3/50
1_Member	GO Biological Processes	GO:0010183	pollen tube guidance	-4.23952	-1.85975	818982,823706,828151	MPK6,MPK3,MPK4	3/50
1_Member	GO Biological Processes	GO:0040011	locomotion	-4.23952	-1.85975	818982,823706,828151	MPK6,MPK3,MPK4	3/50
1_Member	GO Biological Processes	GO:0042330	taxis	-4.23952	-1.85975	818982,823706,828151	MPK6,MPK3,MPK4	3/50
1_Member	GO Biological Processes	GO:0050918	positive chemotaxis	-4.23952	-1.85975	818982,823706,828151	MPK6,MPK3,MPK4	3/50
1_Member	GO Biological Processes	GO:0048229	gametophyte development	-3.91229	-1.63084	818982,822062,823706,828151,828474,830865	MPK6,TMKL1,MPK3,MPK4,AT4G23740,AT5G10020	6/532
1_Member	KEGG Pathway	ath04626	Plant-pathogen interaction - Arabidopsis thaliana (thale cress)	-3.62334	-1.41567	818982,822098,823706,828151	MPK6,RIN4,MPK3,MPK4	4/204
1_Member	GO Biological Processes	GO:0048868	pollen tube development	-3.45418	-1.27285	818982,823706,828151,844020	MPK6,MPK3,MPK4,SEC5A	4/226
1_Member	GO Biological Processes	GO:0009856	pollination	-2.96109	-0.850329	818982,823706,828151,844020	MPK6,MPK3,MPK4,SEC5A	4/306
1_Member	GO Biological Processes	GO:0044706	multi-multicellular organism process	-2.96109	-0.850329	818982,823706,828151,844020	MPK6,MPK3,MPK4,SEC5A	4/306
1_Member	KEGG Pathway	ath04016	MAPK signaling pathway - plant - Arabidopsis thaliana (thale cress)	-2.92962	-0.829589	818982,823706,828151	MPK6,MPK3,MPK4	3/139
1_Member	GO Biological Processes	GO:0009555	pollen development	-2.60446	-0.535096	818982,823706,828151,830865	MPK6,MPK3,MPK4,AT5G10020	4/383
1_Member	GO Biological Processes	GO:0009753	response to jasmonic acid	-2.49274	-0.433133	818982,820355,821055,828151,829597	MPK6,SYP121,JAZ3,MPK4,AGB1	5/680
1_Member	GO Biological Processes	GO:0070542	response to fatty acid	-2.4047	-0.354642	818982,820355,821055,828151,829597	MPK6,SYP121,JAZ3,MPK4,AGB1	5/713
1_Member	GO Biological Processes	GO:0071407	cellular response to organic cyclic compound	-2.03298	-0.0403719	820355,821198,828151	SYP121,AT3G02880,MPK4	3/290
2_Member	GO Biological Processes	GO:0080135	regulation of cellular response to stress	-5.08801	-2.18775	818982,820355,822098,823706	MPK6,SYP121,RIN4,MPK3	4/86
2_Member	GO Biological Processes	GO:0045088	regulation of innate immune response	-4.63377	-1.94539	818982,820355,821198,822098	MPK6,SYP121,AT3G02880,RIN4	4/112
2_Member	GO Biological Processes	GO:0002831	regulation of response to biotic stimulus	-4.61682	-1.94539	818982,820355,821198,822098,829710	MPK6,SYP121,AT3G02880,RIN4,NTL9	5/234
2_Member	GO Biological Processes	GO:0032101	regulation of response to external stimulus	-4.49599	-1.9293	818982,820355,821198,822098,829710	MPK6,SYP121,AT3G02880,RIN4,NTL9	5/248
2_Member	GO Biological Processes	GO:0002682	regulation of immune system process	-4.37978	-1.87108	818982,820355,821198,822098	MPK6,SYP121,AT3G02880,RIN4	4/130
2_Member	GO Biological Processes	GO:0050776	regulation of immune response	-4.37978	-1.87108	818982,820355,821198,822098	MPK6,SYP121,AT3G02880,RIN4	4/130
2_Member	GO Biological Processes	GO:0031349	positive regulation of defense response	-3.06282	-0.914135	818982,821198,829710	MPK6,AT3G02880,NTL9	3/125
2_Member	GO Biological Processes	GO:0048585	negative regulation of response to stimulus	-2.17646	-0.135744	820355,822098,838899	SYP121,RIN4,CSN5A	3/257
2_Member	GO Biological Processes	GO:0048584	positive regulation of response to stimulus	-2.04526	-0.0403719	818982,821198,829710	MPK6,AT3G02880,NTL9	3/287
3_Member	GO Biological Processes	GO:0045087	innate immune response	-5.07565	-2.18775	818982,822098,828219,832289,836514	MPK6,RIN4,BZO2H1,NAC089,AT5G63930	5/188
3_Member	GO Biological Processes	GO:0006955	immune response	-4.94537	-2.13565	818982,822098,828219,832289,836514	MPK6,RIN4,BZO2H1,NAC089,AT5G63930	5/200
3_Member	GO Biological Processes	GO:0002376	immune system process	-4.55547	-1.93372	818982,822098,828219,832289,836514	MPK6,RIN4,BZO2H1,NAC089,AT5G63930	5/241
3_Member	GO Biological Processes	GO:0008219	cell death	-4.23014	-1.85975	821198,822098,828219,832289	AT3G02880,RIN4,BZO2H1,NAC089	4/142
3_Member	GO Biological Processes	GO:0009626	plant-type hypersensitive response	-4.09164	-1.75903	822098,828219,832289	RIN4,BZO2H1,NAC089	3/56
3_Member	GO Biological Processes	GO:0034050	programmed cell death induced by symbiont	-4.0686	-1.75372	822098,828219,832289	RIN4,BZO2H1,NAC089	3/57
3_Member	GO Biological Processes	GO:0051702	biological process involved in interaction with symbiont	-4.02375	-1.72591	822098,828219,832289	RIN4,BZO2H1,NAC089	3/59
3_Member	GO Biological Processes	GO:0044403	biological process involved in symbiotic interaction	-3.63038	-1.41567	822098,828219,832289	RIN4,BZO2H1,NAC089	3/80
3_Member	GO Biological Processes	GO:0012501	programmed cell death	-3.16797	-0.999217	822098,828219,832289	RIN4,BZO2H1,NAC089	3/115
4_Member	GO Biological Processes	GO:0048580	regulation of post-embryonic development	-4.14794	-1.79685	818982,823706,828219,829879,832289,838899	MPK6,MPK3,BZO2H1,AT4G37250,NAC089,CSN5A	6/482
4_Member	GO Biological Processes	GO:0009908	flower development	-3.85937	-1.59371	818982,822062,823706,829879,830865,838899	MPK6,TMKL1,MPK3,AT4G37250,AT5G10020,CSN5A	6/544
4_Member	GO Biological Processes	GO:2000026	regulation of multicellular organismal development	-3.75318	-1.50276	818982,823706,828219,829879,832289,838899	MPK6,MPK3,BZO2H1,AT4G37250,NAC089,CSN5A	6/569
4_Member	GO Biological Processes	GO:0090567	reproductive shoot system development	-3.71216	-1.47646	818982,822062,823706,829879,830865,838899	MPK6,TMKL1,MPK3,AT4G37250,AT5G10020,CSN5A	6/579
4_Member	GO Biological Processes	GO:0048437	floral organ development	-3.05875	-0.914135	818982,823706,830865,838899	MPK6,MPK3,AT5G10020,CSN5A	4/288
4_Member	GO Biological Processes	GO:0051239	regulation of multicellular organismal process	-3.03054	-0.897503	818982,823706,828219,829879,832289,838899	MPK6,MPK3,BZO2H1,AT4G37250,NAC089,CSN5A	6/778
5_Member	GO Biological Processes	GO:0016049	cell growth	-3.48888	-1.29457	817214,820655,821198,828474,829879,844020	AT2G26730,SRF7,AT3G02880,AT4G23740,AT4G37250,SEC5A	6/637
5_Member	GO Biological Processes	GO:0000902	cell morphogenesis	-2.87438	-0.784811	817214,820655,828474,829879,844020	AT2G26730,SRF7,AT4G23740,AT4G37250,SEC5A	5/556
5_Member	GO Biological Processes	GO:0060560	developmental growth involved in morphogenesis	-2.15704	-0.125467	820655,828474,829879,844020	SRF7,AT4G23740,AT4G37250,SEC5A	4/512
6_Member	GO Biological Processes	GO:0048507	meristem development	-2.85033	-0.770979	818982,820940,822062,828474,829879	MPK6,RR1,TMKL1,AT4G23740,AT4G37250	5/563
6_Member	GO Biological Processes	GO:0010073	meristem maintenance	-2.08724	-0.0646158	818982,820940,822062	MPK6,RR1,TMKL1	3/277
6_Member	GO Biological Processes	GO:0048646	anatomical structure formation involved in morphogenesis	-2.03705	-0.0403719	820940,822062,838899	RR1,TMKL1,CSN5A	3/289
6_Member	KEGG Pathway	ath04075	Plant hormone signal transduction - Arabidopsis thaliana (thale cress)	-2.02891	-0.0403719	818982,820940,821055	MPK6,RR1,JAZ3	3/291
